# Supplementary material for: Comprehensive transcriptome analysis reveals MSTRG.19853.1/ssc-miR-361-3p/NPPA axis is related to hypoxic adaptation in Tibetan pigs
Source: BMC Genomics. 2025 Jul 1;26:595. doi: 10.1186/s12864-025-11783-8 (PMC12211723; doi:10.1186/s12864-025-11783-8)
Supplement: Supplementary file 1 — Supplementary Material 1: Table S1. Primers used for qRT-PCR and dual-luciferase reporter gene system validation. [file 12864_2025_11783_MOESM1_ESM.xlsx]

## Sheet: Table S1
Table S1. Primers used for qRT-PCR and dual-luciferase reporter gene system validation
Gene Name	Sequence of primer(5’-3’)	Application
NPPA	F: TTCCTCCTCGTTCTGGTGTTT	qRT-PCR
	R: ACTTCCTCATTCTGCTCGCTT	qRT-PCR
ENO1	F: AAGGTCGTCACCAAGGTCG	qRT-PCR
	R: CGGTGTGCAGATCAACCTCA	qRT-PCR
ITGA3	F: CAAACTCCGTCCCATCGTCA	qRT-PCR
	R: TGTCGCACTTGTTGTCCTGT	qRT-PCR
CAMK2A	F: CTTGGTGGCTGGTGGAGAAA	qRT-PCR
	R: CTTCTGGTGATCTCTGGCCG	qRT-PCR
TIMP1	F: AGTGTTTCCCTGCACATCCA	qRT-PCR
	R: CTGTGCAGGTTTCGGCTTCT	qRT-PCR
SERINE2	F: AGGACCCCTGCCAGGATTAT	qRT-PCR
	R: TGCTAGGTCATGTAGCCCCT	qRT-PCR
HPRT	F: CAGTCAACGGGCGATATAAAAGT	qRT-PCR
	R: CCAGTGTCAATTATATCTTCAACAATCA	qRT-PCR
MSTRG.19853.1	F: GTGTCAGATGCCCTCGTCTC	qRT-PCR
	R: TGCCACGGTGAACTTGAACT	qRT-PCR
MSTRG.60008.1	F: TGCTCACCTTCCACTCGTTT	qRT-PCR
	R: TCATCTGAGTCTGGGTTGGC	qRT-PCR
MSTRG.11581.1	F: CTCACTTTGCCTCCACCAGT	qRT-PCR
	R: GGAATTTCCCCTGTAGGCCC	qRT-PCR
MSTRG.89574.14	F: TGGAAACGACATTCCGAGGT	qRT-PCR
	R: GGCTCTGCCGTCAGTTTAGA	qRT-PCR
MSTRG.47929.29	F: GCTTGACCTCATCAGGCACT	qRT-PCR
	R: CCCAAGTGATTCAACCCCGA	qRT-PCR
MSTRG.6190.11	F: ACCAGGTTGCCTAAGGAGG	qRT-PCR
	R: CAGGGTCTCGCTATGTTGC	qRT-PCR
ssc-miR-361-3p	CCCCAGGTGTGATTCTGA	qRT-PCR
ssc-miR-21-5p	GCAGTAGCTTATCAGACTGATG	qRT-PCR
ssc-miR-671-5p	GCAGAGCTCGGTCTGAG	qRT-PCR
novel-miR-410	AGCTGCTCTCCTGTCTC	qRT-PCR
novel-miR-367	CAGTGTGTCTGTGGCCTA	qRT-PCR
ssc-miR-423-3p	GCAGAGCTCGGTCTGAG	qRT-PCR
U6	GCTTCGGCAGCACATATACT	qRT-PCR
ssc-miR-361-3p mimic	GGGGGUCCACACUAAGACUAAACG	Dual Luciferase Reporter Gene System
mimic NC	UUCUCCGAACGUGUCACGUTT	Dual Luciferase Reporter Gene System
Note: F refers to forward primer; R refers to reverse primer.
