# Supplementary material for: Comprehensive transcriptome analysis reveals MSTRG.19853.1/ssc-miR-361-3p/NPPA axis is related to hypoxic adaptation in Tibetan pigs
Source: BMC Genomics. 2025 Jul 1;26:595. doi: 10.1186/s12864-025-11783-8 (PMC12211723; doi:10.1186/s12864-025-11783-8)
Supplement: Supplementary file 2 — Supplementary Material 2: Table S2. Summary of sequencing reads aligned with the Sus scrofa genome. [file 12864_2025_11783_MOESM2_ESM.xlsx]

## Sheet: Sheet1
Table S2. Summary of sequencing reads aligned with the Sus scrofa genome.
mRNA and lncRNA
Sample ID	TH1	TH2	TH3	YH1	YH2	YH3
Total Reads	114615614	105247330	117458810	111091324	114309366	115992192
Mapped Reads	108809939(94.93%)	99329478(94.38%)	111565592(94.98%)	105510213(94.98%)	108694643(95.09%)	110815440(95.54%)
Uniq Mapped Reads	106238186(92.69%)	96724285(91.90%)	108952633(92.76%)	101196339(91.09%)	104128352(91.09%)	106909168(92.17%)
Multiple Mapped Reads	2571753(2.24%)	2605193(2.48%)	2612959(2.22%)	4313874(3.88%)	4566291(3.99%)	3906272(3.37%)
Reads Map to '+'	53469080(46.65%)	48478886(46.06%)	54873492(46.72%)	50924155(45.84%)	52323082(45.77%)	54018213(46.57%)
Reads Map to '-'	53799037(46.94%)	48896106(46.46%)	55146292(46.95%)	51523193(46.38%)	52826955(46.21%)	54363312(46.87%)
Q30 (%)	94.17	94.03	93.93	94.16	93.71	94.21
miRNA
Sample ID	TH1	TH2	TH3	YH1	YH2	YH3
Total_Reads	11919783	12552977	10092319	11174675	10193018	9962508
Mapped_Reads	8212358(68.90%)	9246890(73.66%)	7242821(71.77%)	8203252(73.41%)	6791357(66.63%)	7479201(75.07%)
Mapped_reads(+)	6253359(52.46%)	7113372(56.67%)	5222128(51.74%)	6052228(54.16%)	4762741(46.73%)	5258230(52.78%)
Mapped_reads(-)	1958999(16.43%)	2133518(17.00%)	2020693(20.02%)	2151024(19.25%)	2028616(19.90%)	2220971(22.29%)
Length<18	343209	238449	351491	156527	633990	168576
Length>30	675603	1104214	821137	922846	1362952	1179882
Q30 (%)	94.92	97.29	97.04	97.05	96.92	97.07
