# Supplementary material for: Comprehensive transcriptome analysis reveals MSTRG.19853.1/ssc-miR-361-3p/NPPA axis is related to hypoxic adaptation in Tibetan pigs
Source: BMC Genomics. 2025 Jul 1;26:595. doi: 10.1186/s12864-025-11783-8 (PMC12211723; doi:10.1186/s12864-025-11783-8)
Supplement: Supplementary file 3 — Supplementary Material 3: Table S3. The 2,206 differentially expressed mRNAs (DE mRNAs), 795 DE lncRNAs, and 149 DEmiRNAs. [file 12864_2025_11783_MOESM3_ESM.xlsx]

## Sheet: Table S3a
Table S3a. 2,206 differentially expressed mRNAs (DE mRNAs).
mRNA-ID	YH1_Count	YH2_Count	YH3_Count	TH1_Count	TH2_Count	TH3_Count	YH1_FPKM	YH2_FPKM	YH3_FPKM	TH1_FPKM	TH2_FPKM	TH3_FPKM	FDR	log2FC	regulated
NPPA	641	603	1025	133915	86833	156461	9.47992	9.35136	13.1294	2183.23	1510.76	2533.57	8.16136e-142	7.26713	up
Sus_scrofa_newGene_27336	0	0	0	262	461	789	0	0	0	0.155747	0.298096	0.467536	8.88582e-36	7.02604	up
CRTAC1	12	31	28	2339	2436	861	0.024806	0.068535	0.056021	12.3104	14.505	5.6634	1.05806e-38	5.72482	up
SPP1	101	119	24	5488	11988	3440	0.934004	1.13833	0.208331	56.2081	133.856	35.095	7.70249e-27	5.48172	up
UNC13A	53	59	37	3880	4069	1102	0.115607	0.133756	0.07595	9.36956	10.7118	2.65111	8.88582e-36	5.4286	up
FAM83B	8	10	8	430	634	298	0.014091	0.017483	0.012233	0.847566	1.36348	0.58647	1.9866e-35	5.26242	up
RAB3B	139	46	81	5053	5180	1342	0.366355	0.123152	0.226804	16.3857	18.3128	4.33605	2.28144e-25	4.90694	up
Sus_scrofa_newGene_20133	3024	2865	1390	71835	50261	100561	1.4463	1.33431	0.495598	29.6194	28.3139	44.6093	2.95063e-41	4.80157	up
KCNG1	0	0	0	90	44	117	0	0	0	0.280652	0.146502	0.363509	1.10086e-12	4.64728	up
Sus_scrofa_newGene_46369	0	3	6	271	129	142	0	0.006845	0.012467	0.657687	0.340337	0.342801	2.28429e-15	4.57668	up
LOC100738961	0	2	0	86	195	64	0	0.013207	0	0.606956	1.49998	0.449499	2.41159e-12	4.505	up
Sus_scrofa_newGene_25241	4	16	4	525	505	158	0.004949	0.023195	0.004602	0.831428	0.871471	0.248835	2.27638e-15	4.49761	up
TREH	0	0	4	114	487	114	0	0	0.012187	0.618122	3.63092	0.869048	8.74119e-12	4.48844	up
Sus_scrofa_newGene_25224	3	8	3	199	149	148	0.006793	0.017554	0.004348	0.494877	0.404227	0.366813	1.43931e-19	4.48241	up
ARNTL2	179	121	100	2751	8818	1334	0.397778	0.277177	0.22045	6.79986	23.9378	3.2834	4.11576e-17	4.3617	up
RGS20	0	0	0	49	133	50	0	0	0	0.187163	0.550958	0.188146	7.08669e-11	4.36023	up
Sus_scrofa_newGene_26251	0	0	0	56	243	46	、、	0	0	0.329482	1.37227	0.329708	3.5741e-10	4.27005	up
NOX1	6	7	7	205	200	118	0.017335	0.021517	0.021136	0.753229	0.815083	0.430022	7.015e-20	4.26054	up
Sus_scrofa_newGene_25217	19	9	17	393	418	198	0.029794	0.012932	0.024412	0.675867	0.784512	0.339284	6.06822e-22	4.19665	up
Sus_scrofa_newGene_7520	11	9	2	163	398	168	0.02183	0.019196	0.003664	0.614235	1.35065	0.395468	9.74418e-14	4.16115	up
Sus_scrofa_newGene_7516	18	41	41	723	618	544	0.012127	0.029261	0.027268	0.562108	0.523925	0.421436	8.53373e-31	4.14394	up
Sus_scrofa_newGene_3867	29	27	35	768	1081	251	0.148496	0.142491	0.172937	0.978262	1.44096	0.347594	6.9097e-18	4.10931	up
Sus_scrofa_newGene_7527	117	154	61	2211	2258	1586	0.082345	0.120526	0.036977	1.50436	2.62286	1.32526	9.38941e-31	4.10428	up
TNC	2736	1855	1342	25597	33613	30833	5.10669	3.61714	2.42545	52.724	73.6838	61.9119	6.74746e-46	4.00456	up
SERPINE1	2493	2276	4301	27614	114695	30867	11.6998	11.01	19.2941	142.308	644.413	158.485	8.46905e-16	3.88719	up
Sus_scrofa_newGene_7529	44	75	35	745	966	654	0.041535	0.073211	0.031758	0.781267	1.10431	0.683656	6.09848e-26	3.85857	up
Sus_scrofa_newGene_35735	11	25	19	351	341	205	0.032811	0.076354	0.052156	1.14861	1.21977	0.669534	1.17101e-18	3.79527	up
Sus_scrofa_newGene_25244	15	81	19	805	1463	520	0.00546	0.031359	0.006865	0.334248	0.662437	0.214995	3.88432e-11	3.77377	up
SLCO6A1	297	139	88	2104	2345	3425	1.49352	0.716818	0.420382	11.6206	14.1193	18.8508	9.35855e-20	3.76821	up
Sus_scrofa_newGene_25213	7	18	18	435	245	141	0.014097	0.038618	0.035278	0.993414	0.610062	0.31886	1.10086e-12	3.71516	up
UTS2R	5	10	14	261	113	166	0.050248	0.119394	0.161296	3.58679	1.69166	2.27732	5.50815e-13	3.71468	up
Sus_scrofa_newGene_4183	89	66	33	766	819	908	0.09608	0.073454	0.033686	0.908359	1.05845	1.07223	2.54789e-24	3.69058	up
Sus_scrofa_newGene_7524	63	87	34	667	1353	703	0.031786	0.04548	0.016298	0.372247	0.823129	0.390426	1.74577e-17	3.67936	up
Sus_scrofa_newGene_45518	4	7	0	159	292	55	0.023157	0.042806	0	1.08777	2.18168	0.370294	3.71945e-08	3.65353	up
Sus_scrofa_newGene_12381	61	52	15	379	735	788	0.148697	0.128359	0.026561	1.10539	2.17608	2.01806	9.92346e-13	3.53755	up
VGF	0	0	4	98	511	43	0	0	0.02062	0.580515	3.31943	0.250576	5.63067e-07	3.53648	up
Sus_scrofa_newGene_6383	26	30	18	425	485	160	0.198569	0.244502	0.129414	3.74635	4.65244	1.39489	1.31787e-13	3.53643	up
Sus_scrofa_newGene_12384	80	86	50	644	869	924	0.102083	0.113144	0.06056	0.902637	1.32756	1.29034	1.19011e-27	3.53317	up
Sus_scrofa_newGene_45461	21	6	31	143	589	339	0.018701	0.005352	0.026701	0.144339	0.64891	0.341242	1.12482e-09	3.51691	up
Sus_scrofa_newGene_25209	26	70	28	373	885	550	0.028056	0.079158	0.029198	0.45412	1.17452	0.666375	7.06915e-13	3.51259	up
Sus_scrofa_newGene_798	40	24	4	518	866	163	0.120851	0.059643	0.016134	1.46813	3.03295	0.449926	2.43377e-08	3.4717	up
PRG4	25	106	40	813	791	777	0.264377	1.19112	0.415481	9.79565	10.3938	9.32714	7.7093e-13	3.46282	up
Sus_scrofa_newGene_41590	95	101	110	1020	880	1061	0.109998	0.120394	0.122406	1.38013	1.44585	1.62946	6.37236e-58	3.44796	up
Sus_scrofa_newGene_25206	28	39	37	278	623	332	0.054603	0.079309	0.068265	0.602894	1.47544	0.718847	3.234e-16	3.43393	up
Sus_scrofa_newGene_22105	5	2	0	49	80	77	0.033227	0.012395	0	0.367887	0.726195	0.589497	1.49693e-07	3.42358	up
Sus_scrofa_newGene_22121	60	21	59	513	1014	320	0.117367	0.042071	0.110666	1.11251	4.7094	0.715309	4.44511e-12	3.41841	up
Sus_scrofa_newGene_7531	61	83	39	807	942	392	0.064122	0.089597	0.038456	0.932193	1.18389	0.458023	1.87299e-15	3.39084	up
LOC100516039	108	57	67	621	1211	612	0.916591	0.497023	0.540947	5.81033	12.3615	5.71009	3.42354e-18	3.36022	up
Sus_scrofa_newGene_7532	141	144	74	1173	1420	922	0.078663	0.082594	0.038977	0.718404	0.948736	0.562705	6.65109e-23	3.31899	up
IRX6	128	79	59	1039	526	1223	0.602169	0.38002	0.261758	5.38371	2.96746	6.31184	5.41502e-16	3.30979	up
Sus_scrofa_newGene_347	22	11	19	242	88	398	0.045804	0.022954	0.038441	0.560303	0.221224	0.920074	3.14899e-09	3.2915	up
LOC100510975	1191	1785	1537	14230	12766	12414	6.32339	9.77257	7.80404	83.0043	81.1813	72.1412	1.95538e-49	3.28714	up
Sus_scrofa_newGene_38845	432	135	127	2669	4819	1187	0.549739	0.156207	0.153985	3.93124	7.38146	1.76607	3.43119e-10	3.27764	up
VDR	22	23	13	140	486	163	0.076214	0.082696	0.035914	0.536488	2.04087	0.624199	2.51137e-09	3.26841	up
DTL	21	40	27	217	619	222	0.065253	0.124135	0.078092	0.685056	2.17903	0.700715	3.26283e-10	3.22738	up
NES	7654	6117	7375	59860	65116	44893	18.9321	15.5958	17.4344	162.584	192.819	121.478	1.75446e-66	3.21126	up
ENSSSCG00000051366	5	5	7	85	62	69	0.01812	0.018941	0.025786	0.379758	0.302403	0.30533	2.22246e-09	3.20955	up
Sus_scrofa_newGene_45280	4	12	6	67	93	185	0.081256	0.261989	0.119337	1.62296	2.45958	4.49664	8.77982e-08	3.20616	up
KNTC1	81	130	121	591	1744	964	0.115177	0.189843	0.164029	0.986442	3.26686	1.63209	7.0048e-14	3.19997	up
SLPI	112	166	122	1267	1438	790	2.20822	3.59095	2.55922	30.8004	38.586	19.1389	1.04769e-22	3.17794	up
SERPINB2	13239	5336	14243	86284	110887	85074	98.6213	40.863	101.25	704.771	989.411	692.68	3.04381e-21	3.17784	up
MAB21L4	21	34	12	423	137	255	0.159227	0.260135	0.086987	3.53969	1.24949	2.12183	2.24317e-09	3.17554	up
Sus_scrofa_newGene_34082	14	0	9	207	94	156	0.088781	0	0.040415	1.46852	1.10323	1.11857	1.3221e-06	3.16619	up
CLEC5A	17	52	10	272	938	175	0.081929	0.334807	0.047751	1.58733	5.771	1.02081	6.03445e-07	3.15693	up
DUSP5	237	224	174	1066	3905	1347	1.40464	1.32818	0.959291	6.77108	27.053	8.53399	8.19241e-12	3.14358	up
STXBP5L	133	178	99	1010	719	2241	0.299206	0.415278	0.224144	2.66185	2.04445	5.97589	5.09495e-12	3.12019	up
CTHRC1	35	21	10	131	321	289	0.384257	0.229129	0.099736	1.6285	4.35636	3.58772	4.80214e-09	3.11548	up
MMP25	51	35	37	284	620	255	0.203292	0.144654	0.141482	1.25613	2.99342	1.12489	1.55809e-12	3.11535	up
Sus_scrofa_newGene_39673	14	25	0	281	423	177	0.026086	0.047714	0	0.574954	0.946186	0.361907	5.58094e-06	3.07843	up
Sus_scrofa_newGene_4189	8	5	9	74	62	114	0.110137	0.06401	0.115801	1.15241	1.04786	1.76879	1.9581e-08	3.07249	up
KCNK12	6	17	20	230	430	49	0.01375	0.046084	0.050111	0.665464	1.35888	0.140723	1.95345e-06	3.05827	up
CLCF1	68	54	22	424	769	259	0.391436	0.320126	0.121644	2.7103	5.36008	1.64868	2.09673e-09	3.04284	up
ADAM12	213	170	181	1012	2538	1082	0.372325	0.306161	0.30239	1.949	5.32943	2.07531	5.65966e-15	3.02976	up
POLE	125	101	49	580	1232	615	0.214051	0.178763	0.080283	1.09884	2.54359	1.15973	7.67252e-12	3.02601	up
Sus_scrofa_newGene_12374	143	131	94	643	802	1578	0.332232	0.223898	0.09284	0.732258	1.44302	1.79103	8.31511e-14	3.00833	up
Sus_scrofa_newGene_25192	638	839	417	5402	6096	3306	0.731359	0.866813	0.413043	6.64246	8.00039	4.45051	3.09064e-18	3.00016	up
EXTL1	24	31	18	181	138	373	0.114012	0.154963	0.081874	0.976041	0.811071	2.00265	3.76535e-09	2.97717	up
CCL2	338	580	479	2645	8161	1916	6.24458	11.0656	8.46253	53.7707	180.926	38.8097	1.13333e-09	2.96663	up
Sus_scrofa_newGene_12382	10	12	8	84	61	204	0.074894	0.092316	0.059767	0.735988	0.583539	1.78295	4.71466e-07	2.96346	up
KIF2C	20	16	13	107	174	134	0.095427	0.075084	0.05637	0.568967	1.00288	0.722502	5.36095e-11	2.95737	up
ENSSSCG00000049840	15	10	8	116	135	67	0.031843	0.02217	0.016737	0.276904	0.354109	0.158382	1.29601e-08	2.95545	up
MCM2	160	156	55	842	1724	705	0.571832	0.544867	0.175344	3.37508	7.6166	2.82396	5.78881e-10	2.95126	up
SLC2A5	11	21	0	147	581	132	0.070088	0.140696	0	1.05098	4.53145	0.936569	2.89019e-05	2.94749	up
DOK5	59	26	47	329	592	207	0.351876	0.091062	0.145844	2.17347	4.20702	0.861376	6.13602e-10	2.9357	up
MCF2L2	320	452	441	3168	1993	3277	0.61326	0.880066	0.796862	6.41078	4.49468	6.40013	1.5736e-24	2.91887	up
COL4A5	1068	1074	1327	7537	5890	9183	2.26505	2.36113	2.70728	17.7789	15.1697	21.5125	3.864e-36	2.88753	up
Sus_scrofa_newGene_31148	891	945	945	8400	4047	6178	1.37143	1.231	1.09944	10.3734	5.15622	7.46809	1.07155e-24	2.87184	up
Sus_scrofa_newGene_22515	432	329	303	2511	1623	2879	0.281274	0.252989	0.174746	1.79138	1.38338	2.26005	1.17128e-23	2.85652	up
KIFC1	21	5	7	77	172	98	0.085758	0.021144	0.027486	0.351494	0.856435	0.444784	2.31281e-06	2.83673	up
Sus_scrofa_newGene_5023	415	693	454	3711	2747	3882	1.05658	1.82115	1.10483	3.36921	2.824	2.82286	1.74757e-21	2.8316	up
CACNA2D2	10	14	17	108	140	83	0.02475	0.034103	0.039463	0.299002	0.421342	0.227234	5.80039e-09	2.82405	up
SLC30A3	322	167	107	1903	1676	825	1.7487	0.921025	0.546018	11.4358	11.5424	4.92168	1.77562e-10	2.80728	up
ORC1	39	47	14	217	668	144	0.173767	0.216024	0.038042	1.0225	3.23842	0.617615	3.14943e-06	2.79587	up
ENSSSCG00000048901	31	24	16	188	273	105	0.066395	0.051581	0.032878	0.447265	0.709673	0.249425	1.88944e-08	2.7901	up
NYAP2	6	13	0	57	641	72	0.013349	0.028404	0	0.142568	1.76418	0.173981	0.000134928	2.78001	up
IL1R2	4	30	8	192	276	77	0.029145	0.252484	0.062244	1.82397	2.87989	0.732078	2.82396e-05	2.753	up
Sus_scrofa_newGene_27530	90	451	231	1155	2975	2284	0.052765	0.283267	0.099856	0.520375	1.52999	1.79654	2.06583e-07	2.7504	up
KLF5	204	214	67	1179	3306	360	0.884981	0.956776	0.278547	5.63621	17.2375	1.71335	6.15534e-06	2.74508	up
Sus_scrofa_newGene_1666	13	19	20	222	135	72	0.108939	0.175713	0.165291	2.19231	1.4491	0.710467	2.57679e-07	2.73886	up
ENSSSCG00000032996	135	198	97	1010	1513	520	0.434543	0.65484	0.240279	3.67426	5.90265	1.85567	7.66551e-10	2.72879	up
GSTM3	29	14	39	148	294	164	0.491695	0.248782	0.635088	2.80365	6.10559	3.10549	3.36371e-08	2.72438	up
ESR2	9	14	4	105	102	52	0.023873	0.040597	0.008766	0.323548	0.340948	0.157256	4.77803e-06	2.72153	up
CD1.1	248	134	173	984	1521	887	0.970054	0.537727	0.643244	4.22673	7.12194	3.79271	9.7091e-17	2.71995	up
NPM3	202	97	162	1127	1288	555	3.09534	1.53243	2.38031	19.03	23.7127	9.3239	3.27201e-12	2.71434	up
Sus_scrofa_newGene_24138	248	143	185	1291	1216	879	0.259241	0.194498	0.209632	0.783314	1.79239	0.711073	4.60437e-23	2.7114	up
DDAH1	385	1200	801	4789	5725	5278	1.82758	5.56168	3.63968	23.4744	30.4242	25.8099	9.65246e-12	2.70916	up
Sus_scrofa_newGene_36561	2095	681	852	14736	2987	9857	1.45732	0.382424	0.596692	9.54285	2.39483	7.25675	1.64771e-07	2.70687	up
AQP9	33	38	34	156	521	156	0.082964	0.099712	0.082703	0.436942	1.59187	0.434111	4.71466e-07	2.70113	up
TNFSF18	11	48	13	113	328	274	0.052339	0.254897	0.064213	0.641483	2.03171	1.55353	1.14748e-05	2.69683	up
YBX2	263	58	70	1249	906	740	1.9859	0.446156	0.501084	10.38	8.20567	6.11995	1.37015e-07	2.69427	up
NIPAL1	240	267	403	1535	4712	788	0.721414	0.827741	1.16094	5.08684	17.0044	2.59511	3.54398e-07	2.69366	up
Sus_scrofa_newGene_25199	35	76	63	278	470	399	0.071676	0.158682	0.12332	0.62437	1.15121	0.893846	1.51768e-10	2.6853	up
CDT1	9	22	6	86	219	74	0.043958	0.109133	0.028648	0.470254	1.30473	0.400385	1.90796e-05	2.68048	up
EXO1	17	30	13	77	374	126	0.049026	0.090897	0.035595	0.249858	1.32635	0.407278	1.3727e-05	2.67489	up
Sus_scrofa_newGene_24139	59	43	40	476	326	161	0.072576	0.054375	0.047057	0.648623	0.507927	0.258725	3.72997e-09	2.66995	up
MCM3	190	167	92	778	1484	636	0.711279	0.646747	0.32965	3.20762	6.67512	2.61271	2.59139e-10	2.66163	up
EMP2	5517	3692	5261	23084	40376	19992	16.72	11.5326	15.238	76.8202	146.49	66.2835	2.80088e-18	2.66163	up
Sus_scrofa_newGene_32590	21	17	16	146	118	92	0.078542	0.06681	0.055692	0.61385	0.543433	0.386882	1.51582e-09	2.65722	up
UHRF1	87	103	30	395	884	356	0.296479	0.365154	0.097431	1.49109	3.64314	1.34013	4.08121e-07	2.64674	up
Sus_scrofa_newGene_34351	39	11	69	126	529	395	0.059274	0.017465	0.101756	0.212622	0.851789	0.456272	1.60237e-05	2.64044	up
NCS1	511	349	445	2539	3813	1407	1.45596	1.02618	1.21264	7.9574	13.0291	4.39212	2.97623e-13	2.63903	up
CHEK1	56	78	49	686	444	174	0.344673	0.493604	0.283442	2.35179	2.21389	1.17338	1.06853e-07	2.63788	up
TMEM35A	345	324	363	1909	2196	1485	2.35917	2.28072	2.37407	14.3507	17.9957	11.119	4.82241e-35	2.63593	up
Sus_scrofa_newGene_21294	79	62	117	620	606	325	0.061284	0.04973	0.252925	0.529432	0.563871	0.276298	3.39943e-12	2.63214	up
MAPK4	12	19	21	77	396	66	0.031799	0.07285	0.055483	0.329666	1.75344	0.234534	5.12137e-05	2.62655	up
Sus_scrofa_newGene_24137	95	102	78	565	563	409	0.099598	0.110816	0.077828	0.654802	0.711639	0.471959	3.66769e-20	2.61956	up
GNAT1	33	17	21	135	157	146	0.090049	0.050172	0.050388	0.410103	0.499177	0.424192	3.6365e-10	2.6194	up
CCN2	2882	5055	9336	28283	45422	31219	16.44	30.6522	52.4137	176.203	323.666	194.372	1.0583e-10	2.61355	up
CD44	4678	2555	2531	16265	28210	12205	16.7994	7.78608	7.09409	52.392	103.613	50.3878	9.98085e-13	2.60786	up
TK1	41	48	46	172	513	220	0.277569	0.331088	0.371872	1.29808	4.31886	1.68528	7.92082e-08	2.60767	up
MAP9	23	14	22	160	205	65	0.091903	0.057757	0.08237	0.703338	1.00615	0.28174	1.1127e-06	2.60758	up
CTPS1	338	220	266	1457	1532	1341	2.12708	1.19148	1.55391	10.0357	11.195	9.26884	1.69145e-35	2.60365	up
ZDHHC14	139	112	103	689	1475	279	0.611031	0.504377	0.43073	3.32878	7.76747	1.34274	3.99602e-07	2.59367	up
Sus_scrofa_newGene_27822	18	13	38	516	62	130	0.084813	0.058552	0.166894	2.61955	0.336878	0.68567	7.40768e-05	2.59126	up
MYBPH	164	109	80	639	1054	440	0.315777	0.214868	0.146186	1.35245	2.43335	0.92811	5.44853e-10	2.58856	up
DIAPH3	34	54	14	109	497	256	0.076517	0.123729	0.025368	0.258527	1.29187	0.611594	2.12103e-05	2.57608	up
EHD3	1330	856	906	4956	8232	3834	5.19217	3.44311	3.38127	21.2512	38.4854	16.3787	3.24802e-15	2.57527	up
ENSSSCG00000048260	0	29	3	284	182	206	0	0.060537	0.004675	0.632613	0.44135	0.455358	0.00038812	2.56997	up
MCM4	204	187	128	713	1589	736	0.795136	0.747517	0.474062	3.28171	8.64258	3.60478	1.24202e-10	2.5685	up
Sus_scrofa_newGene_43613	19	49	0	551	210	379	0.049036	0.116788	0	1.5461	0.695288	1.19901	0.00031926	2.56839	up
Sus_scrofa_newGene_16614	27	15	32	252	42	377	0.036767	0.020418	0.041637	0.383529	0.068773	0.570978	5.42677e-05	2.56675	up
Sus_scrofa_newGene_12380	55	62	30	178	290	495	0.091414	0.106724	0.047867	0.327293	0.605994	0.909306	2.49637e-07	2.56124	up
CHI3L1	25	38	7	159	84	442	0.203941	0.243471	0.036637	1.1407	0.559767	2.68208	9.05773e-05	2.55321	up
NAALAD2	242	309	506	1849	1025	3492	1.08024	1.42621	2.16174	9.08694	5.61851	17.0996	2.95408e-08	2.53328	up
MYBL1	165	130	159	497	1078	832	0.476716	0.346164	0.436552	1.53594	3.60598	2.56142	7.98375e-13	2.50636	up
ILDR2	133	134	182	1351	1016	333	0.364165	0.396878	0.476536	4.14651	3.37388	1.00302	6.04839e-08	2.50417	up
CDC6	33	18	26	107	221	133	0.085243	0.047118	0.064352	0.308777	0.695491	0.381267	1.79141e-07	2.49416	up
Sus_scrofa_newGene_4991	20	15	4	96	211	50	0.071087	0.053023	0.011842	0.380441	0.931902	0.196388	0.000134742	2.48974	up
Sus_scrofa_newGene_25207	21	24	0	271	145	161	0.058413	0.068817	0	0.847498	0.492968	0.500494	0.000394604	2.48933	up
Sus_scrofa_newGene_12377	21	24	3	147	78	193	0.065643	0.07895	0.009169	0.517658	0.300298	0.679368	0.000103669	2.48483	up
Sus_scrofa_newGene_17525	4	20	8	73	204	50	0.009122	0.049703	0.018422	0.192409	0.587626	0.1295	0.000220131	2.48104	up
OLFM3	21	14	4	134	156	46	0.163422	0.127787	0.029758	1.32557	1.68202	0.454994	0.000107959	2.47773	up
Sus_scrofa_newGene_18890	6	30	40	131	389	125	0.009891	0.145176	0.063245	0.309815	1.14447	0.45034	0.000108798	2.47189	up
SLC11A1	70	101	54	234	1087	263	0.438625	0.657229	0.32425	1.64126	8.27929	1.81923	1.8098e-05	2.4695	up
MICAL2	142	160	192	3095	542	288	0.222527	0.25891	0.288333	5.34121	1.01952	0.494157	6.59008e-05	2.46661	up
SRXN1	398	520	413	1668	5344	1136	2.24519	3.02612	2.22914	10.355	36.1718	7.02427	8.74401e-07	2.46576	up
Sus_scrofa_newGene_351	31	8	8	77	62	320	0.114418	0.027007	0.028305	0.310815	0.272964	1.29754	0.000272556	2.46534	up
ZNF367	81	117	173	548	887	540	0.298159	0.44317	0.610083	2.21944	3.91734	2.17669	1.37529e-10	2.46453	up
NTSR2	37	20	29	136	123	229	0.335942	0.180531	0.253402	1.36275	1.34641	2.29644	1.14041e-07	2.45428	up
MTBP	38	37	20	135	280	149	0.112084	0.112496	0.059664	0.454443	1.02001	0.497053	5.36525e-07	2.45125	up
Sus_scrofa_newGene_24912	49	43	13	243	277	146	0.107706	0.0968	0.02657	0.588953	0.733889	0.351951	4.35788e-06	2.44468	up
Sus_scrofa_newGene_37138	29	2	4	127	119	107	0.244684	0.016178	0.029948	1.17959	1.2004	0.987018	0.00038723	2.43698	up
ERCC6L	22	29	20	88	212	123	0.072118	0.096557	0.062449	0.320239	0.842313	0.443837	1.98933e-06	2.4201	up
DCLRE1B	176	201	231	1123	1377	578	0.442251	0.52146	0.556665	3.11253	4.15979	1.59492	1.63546e-11	2.41847	up
Sus_scrofa_newGene_25191	257	390	185	1552	1191	1428	0.352849	0.437488	0.192163	1.85518	1.55206	1.70025	1.72601e-12	2.41057	up
Sus_scrofa_newGene_22450	11	6	13	45	74	76	0.057249	0.034521	0.068908	0.307629	0.501695	0.480378	2.49508e-05	2.40745	up
Sus_scrofa_newGene_13044	13	12	10	58	136	48	0.119207	0.090998	0.057538	0.52121	1.29364	0.445899	5.07955e-05	2.40582	up
CDCA5	29	50	38	132	368	186	0.068404	0.138158	0.09433	0.364772	1.08392	0.494428	2.16064e-06	2.40286	up
FLRT2	765	1313	1453	8302	9242	2249	1.70515	2.78227	2.91988	18.5875	22.8561	5.05386	3.30921e-07	2.40053	up
Sus_scrofa_newGene_344	45	26	14	174	63	387	0.052735	0.03134	0.015936	0.22677	0.089398	0.504108	0.000180482	2.36895	up
E2F1	26	55	59	249	410	146	0.140883	0.315461	0.310294	1.52042	2.72903	0.886629	3.62429e-06	2.36855	up
Sus_scrofa_newGene_3206	184	166	86	198	782	2010	0.151613	0.147945	0.062317	0.176376	0.764536	1.87255	0.000109154	2.36688	up
SLC22A16	339	124	153	987	1320	770	2.32704	0.877278	1.00294	7.45555	10.8755	5.79501	7.66012e-09	2.36678	up
Sus_scrofa_newGene_36575	903	185	194	4582	1497	1903	0.183957	0.038827	0.037599	1.02526	0.36498	0.440332	3.41045e-05	2.36622	up
ENSSSCG00000045709	125	61	53	490	612	204	0.304672	0.153551	0.123491	1.31577	1.79489	0.545047	1.95345e-06	2.35128	up
ABRACL	21	30	18	97	213	93	0.47634	0.717459	0.395344	2.46789	5.95301	2.35283	1.00509e-05	2.35008	up
Sus_scrofa_newGene_16600	15	34	25	163	42	381	0.04261	0.099792	0.066153	0.840756	0.166935	1.26774	0.000340238	2.34689	up
FN1	14174	18776	13873	53452	123244	51072	24.3705	33.2827	22.7994	100.894	253.674	96.0258	4.79386e-10	2.34651	up
PHLDA2	141	91	161	431	1511	311	2.54375	1.68699	2.79076	8.57908	32.7976	6.16993	2.03737e-05	2.32538	up
Sus_scrofa_newGene_4177	1371	2131	3351	10767	8652	12363	1.56713	3.3494	5.39622	13.2268	13.3406	16.4084	1.20508e-11	2.32456	up
CENPT	2	14	18	53	199	64	0.011415	0.105145	0.121848	0.434887	1.78184	0.53225	0.000774391	2.32358	up
R3HCC1L	202	144	151	695	1972	274	2.1425	1.57127	1.53222	8.12593	25.1345	3.18444	3.50375e-05	2.32249	up
Sus_scrofa_newGene_28513	8	0	8	45	53	65	0.03867	0	0.041694	0.265154	0.341248	0.384441	0.00103011	2.32126	up
MSR1	241	309	267	1093	2950	515	1.88263	2.66912	1.77526	9.22439	29.5065	4.40663	9.63751e-06	2.31678	up
LOC100520248	18	11	18	89	112	57	0.449884	0.28603	0.449536	2.5361	3.4785	1.61549	9.1138e-06	2.31056	up
Sus_scrofa_newGene_4184	33	23	7	146	158	83	0.154086	0.110768	0.027365	0.763648	0.897615	0.433049	8.57016e-05	2.29879	up
Sus_scrofa_newGene_32589	280	331	269	1428	1186	1144	0.302876	0.368696	0.277433	1.69523	1.5356	1.35265	1.18546e-25	2.29163	up
PEG10	511	289	400	1083	4657	893	1.07512	0.627005	0.854085	2.86862	12.9892	2.0567	2.80637e-05	2.28571	up
Sus_scrofa_newGene_17137	22	22	16	148	150	49	0.050858	0.050293	0.035141	0.376169	0.415462	0.12257	4.55501e-05	2.2823	up
RAD54L	70	95	29	264	496	274	0.160355	0.226263	0.063679	0.669288	1.37486	0.693185	7.00237e-06	2.2815	up
Sus_scrofa_newGene_37463	27	38	15	249	97	116	0.243111	0.269264	0.091404	1.95391	0.829981	0.910922	3.89557e-05	2.28031	up
F5	155	82	79	357	731	408	0.299983	0.162683	0.146048	0.757979	1.69631	0.864254	8.15652e-08	2.27694	up
Sus_scrofa_newGene_3205	141	166	73	191	607	1517	0.111535	0.135897	0.054831	0.166698	0.57736	1.31964	0.000170708	2.26241	up
Sus_scrofa_newGene_46387	45	2	10	124	192	151	0.125265	0.006167	0.020525	0.296222	0.501996	0.359428	0.00105116	2.2622	up
Sus_scrofa_newGene_42486	92	106	56	145	139	1876	0.149338	0.18375	0.096775	0.339662	0.292812	2.84874	0.00112	2.26208	up
Sus_scrofa_newGene_335	293	156	114	713	490	1659	0.442063	0.352617	0.21718	1.7665	0.823525	3.5129	8.76403e-06	2.25659	up
SLN	56	25	35	420	87	169	0.645208	0.286239	0.377783	5.32048	1.191	2.12782	0.000106951	2.25389	up
Sus_scrofa_newGene_27449	52	78	192	609	592	399	0.26793	0.461129	0.937767	2.89492	3.16769	2.31182	3.08906e-06	2.25205	up
Sus_scrofa_newGene_1668	6	2	21	78	118	44	0.019819	0.007367	0.06833	0.302894	0.502086	0.170457	0.0011136	2.25176	up
Sus_scrofa_newGene_26200	81	108	117	294	435	682	0.117784	0.160785	0.162318	0.468107	0.756775	1.08454	4.32062e-08	2.25156	up
MYBL2	57	116	61	274	687	261	0.301489	0.598949	0.311795	1.5823	4.24739	1.50984	1.13707e-05	2.24843	up
Sus_scrofa_newGene_45243	0	7	8	47	55	52	0	0.051899	0.056687	0.379248	0.488386	0.415113	0.00167086	2.24799	up
ROBO1	605	640	894	2778	3700	2451	1.32267	1.53567	1.65784	6.31533	8.86353	5.1198	4.6654e-18	2.24661	up
Sus_scrofa_newGene_21752	54	68	28	193	312	222	0.055768	0.073531	0.027617	0.222711	0.392641	0.254811	1.11406e-06	2.23994	up
ENSSSCG00000049310	29	59	22	218	174	165	0.140847	0.299173	0.099358	1.17726	1.02509	0.886878	5.3002e-06	2.23584	up
TCF19	51	30	22	124	346	105	0.341877	0.205069	0.139855	0.914384	2.79185	0.771331	9.77555e-05	2.23307	up
NECAB3	27	18	15	80	117	95	0.187564	0.131204	0.101487	0.620848	0.989017	0.732766	3.95656e-06	2.22776	up
CLIC1	3453	2535	3082	11777	19658	7473	29.1759	22.083	24.9179	109.313	198.986	69.057	1.51209e-10	2.22043	up
CTSL	26	44	14	106	418	69	0.223139	0.393399	0.116727	1.02887	4.42191	0.664182	0.000749791	2.22011	up
MGAM	49	34	64	169	395	154	0.107572	0.075842	0.133222	0.406774	1.0382	0.369827	8.33133e-06	2.21746	up
Sus_scrofa_newGene_17021	21	76	54	212	276	276	0.069315	0.265313	0.173041	0.788113	1.12093	1.0236	1.2696e-05	2.21685	up
Sus_scrofa_newGene_36946	41	9	5	128	80	176	0.21889	0.042374	0.021196	0.906491	0.512453	1.14526	0.000875754	2.2156	up
Sus_scrofa_newGene_24135	265	213	161	614	1132	980	0.195068	0.161344	0.112658	0.496374	0.997888	0.789465	1.51768e-10	2.2154	up
Sus_scrofa_newGene_38266	131	246	178	548	915	994	0.311856	0.605141	0.40458	1.43434	2.61429	2.59577	1.04607e-08	2.2123	up
Sus_scrofa_newGene_11793	2876	2774	2110	16328	6328	10653	1.52131	1.70472	1.19097	12.9066	4.44694	9.25004	1.87244e-10	2.20629	up
CHTF18	79	65	48	224	384	238	0.161774	0.138294	0.093399	0.508163	0.947378	0.536801	2.76901e-08	2.20458	up
BAALC	20	11	7	63	131	42	0.365296	0.206199	0.120973	1.30205	2.97559	0.877401	0.000482246	2.19935	up
Sus_scrofa_newGene_36573	61	8	18	357	70	184	0.240851	0.030804	0.06472	1.55173	0.329185	0.794162	0.00105438	2.19851	up
Sus_scrofa_newGene_22509	8	19	13	79	74	60	0.021617	0.055306	0.035515	0.246657	0.250632	0.186129	7.00757e-05	2.19699	up
Sus_scrofa_newGene_24913	63	59	53	185	437	189	0.207165	0.197524	0.166588	0.666587	1.71798	0.677893	1.75272e-06	2.19649	up
ESCO2	17	37	21	119	182	86	0.068589	0.162254	0.084175	0.552617	0.925629	0.396791	3.84641e-05	2.19599	up
GPR156	28	40	16	137	192	93	0.075208	0.110414	0.040582	0.405786	0.623334	0.274492	3.59163e-05	2.17779	up
HTR1D	70	28	46	177	253	202	0.325335	0.135464	0.206117	0.913856	1.42457	1.05823	4.49502e-07	2.17718	up
Sus_scrofa_newGene_25132	298	501	546	2843	9585	655	1.94916	3.3808	3.42058	20.4641	75.2224	4.69289	0.00268652	2.17316	up
Sus_scrofa_newGene_18182	47705	67493	57867	187043	243218	253910	37.4446	60.8161	41.1715	106.763	211.53	153.002	9.27722e-19	2.17267	up
LRRC59	1461	1274	1369	5477	7284	3636	5.0608	4.88359	4.2872	20.9354	29.7243	12.8598	4.26628e-15	2.17227	up
HBEGF	537	288	627	1614	2769	1599	2.83408	1.53141	2.87849	8.48489	17.7234	9.33329	1.25986e-09	2.16981	up
TICRR	33	56	8	92	336	197	0.059509	0.099764	0.012513	0.177026	0.711385	0.436851	0.000867829	2.16426	up
CDCA7	47	127	144	437	868	276	0.201059	0.611617	0.567809	2.09279	4.33766	1.18144	5.32131e-05	2.15944	up
Sus_scrofa_newGene_10670	23279	23516	16183	86141	60749	103439	5.6567	5.72039	7.49071	22.7008	17.5354	27.9076	1.89109e-14	2.15881	up
Sus_scrofa_newGene_634	12	8	5	50	43	46	0.070403	0.046861	0.027315	0.323031	0.307107	0.294808	0.000313142	2.15846	up
STX3	87	61	102	174	897	236	0.366149	0.240106	0.462916	0.842046	4.50267	1.15202	0.000188959	2.1576	up
Sus_scrofa_newGene_43463	29	56	21	86	128	428	0.043559	0.089305	0.031037	0.145465	0.236291	0.725355	0.000683794	2.15715	up
CCN1	3209	3756	5278	11470	23912	14298	24.1735	29.1461	37.9657	94.825	215.611	117.824	1.71454e-10	2.15456	up
PPP1R14B	600	548	544	2290	3010	1427	11.588	10.9713	10.0692	48.6999	70.1364	30.2983	1.10086e-12	2.14658	up
ANXA2	8605	7367	5578	26113	34428	23102	61.5536	53.0107	42.1972	234.792	283.303	183.775	2.28768e-17	2.14639	up
ACAT2	163	112	108	416	746	409	0.647546	0.483989	0.535384	2.02625	4.36347	2.02985	6.2346e-09	2.1431	up
SPDL1	46	24	9	137	203	90	0.22639	0.13529	0.038904	0.840694	1.36897	0.5546	0.000360604	2.14102	up
MASTL	11	40	31	86	202	145	0.041163	0.154475	0.110999	0.358878	0.933406	0.609235	0.000267418	2.12998	up
Sus_scrofa_newGene_18886	72	70	20	235	349	196	0.253047	0.255828	0.067459	0.915595	1.48313	0.758102	5.98661e-05	2.12946	up
ANXA8	54	355	46	1527	5366	686	0.116351	0.795318	0.095668	3.65232	14.0038	1.63509	0.00468966	2.12543	up
Sus_scrofa_newGene_7514	0	17	2	77	171	47	0	0.073969	0.00751	0.377913	0.914806	0.229502	0.00469252	2.12052	up
RAD51	104	51	51	261	335	246	0.182716	0.092754	0.086196	0.510229	0.7191	0.4802	1.57841e-07	2.11017	up
TIMP1	725	692	612	1863	4666	1789	10.3663	10.2112	8.35587	29.2875	80.0492	28.0107	1.27917e-07	2.10814	up
ATF3	1452	916	1022	3339	6492	3374	5.09548	2.99809	3.41032	11.6945	22.8118	11.5964	3.14883e-10	2.10684	up
RRM2	115	287	158	509	1344	669	0.868171	1.80399	0.703477	3.10709	10.3538	4.76182	1.74363e-05	2.10367	up
Sus_scrofa_newGene_9632	18	9	20	70	65	81	0.088899	0.069121	0.083884	0.353067	0.402958	0.463508	6.16126e-05	2.10311	up
MCU	988	1113	1027	3985	5778	2426	4.60099	5.35745	4.57581	20.4354	32.369	12.2758	2.19039e-10	2.09428	up
F2RL1	37	14	7	87	118	98	0.082515	0.030508	0.013021	0.215849	0.318113	0.241948	0.000628346	2.08493	up
Sus_scrofa_newGene_38656	363	390	425	621	3639	1160	0.757757	0.705283	0.694622	1.46331	9.66207	2.88855	0.000100175	2.08348	up
Sus_scrofa_newGene_33669	29	8	0	1953	2745	478	0.038145	0.007596	0	4.00333	6.70692	1.06406	0.00536074	2.08344	up
Sus_scrofa_newGene_25189	128	117	42	407	422	382	1.53215	1.44185	0.463333	5.39683	6.04589	4.98473	3.55076e-06	2.08317	up
Sus_scrofa_newGene_46406	26	21	26	86	81	148	0.101372	0.081351	0.097109	0.370738	0.380795	0.637165	2.02982e-05	2.07865	up
CDS1	9	35	3	70	244	70	0.027481	0.112667	0.007783	0.234266	0.911414	0.238397	0.00369851	2.07827	up
Sus_scrofa_newGene_3197	65	77	6	53	293	932	0.047921	0.058932	0.003754	0.04296	0.259752	0.75671	0.00429381	2.07697	up
WASF1	73	43	75	291	413	126	0.365214	0.213396	0.366623	1.72523	2.53829	0.68993	2.91494e-05	2.07421	up
PANX1	212	188	163	1095	1002	297	0.492287	0.450397	0.360325	2.79543	2.78803	0.754216	7.91986e-06	2.07264	up
HAMP	14	44	6	110	102	174	0.091532	0.298748	0.036943	0.800516	0.810836	1.26628	0.00160238	2.0703	up
LOC110256054	26	29	31	113	189	75	0.188379	0.211917	0.214324	0.928118	1.68408	0.600627	4.42251e-05	2.06279	up
KIF4A	66	75	62	142	365	336	0.186102	0.215153	0.165473	0.444844	1.49631	1.09463	7.56296e-06	2.06158	up
CHAF1B	34	42	10	97	236	113	0.26116	0.330881	0.068899	0.823144	2.18419	0.95689	0.000703239	2.06032	up
NUCB2	740	360	526	1926	2834	1401	6.5411	3.29169	4.43693	18.1234	30.0657	13.4831	5.48848e-09	2.05783	up
FADS3	1706	683	1084	4422	3818	4581	12.6683	5.22049	7.68299	36.0614	33.9382	37.2217	1.43473e-10	2.05339	up
Sus_scrofa_newGene_12564	0	8	0	50	54	57	0	0.084381	0	0.582738	0.676147	0.653288	0.00680123	2.05	up
PVR	3281	621	1257	6069	10523	5208	10.9188	2.17713	4.0266	21.898	40.7613	18.7318	5.78248e-05	2.045	up
Sus_scrofa_newGene_9344	21	32	31	93	162	99	0.10886	0.175577	0.157963	0.550389	1.05119	0.584675	2.33116e-05	2.04329	up
Sus_scrofa_newGene_17684	329	370	368	1348	1694	888	0.842812	1.05218	0.725995	3.57532	5.49388	2.75587	4.98474e-12	2.04321	up
Sus_scrofa_newGene_17686	53	55	69	156	256	271	0.123754	0.13417	0.15439	0.40565	0.724568	0.701348	2.23312e-07	2.04053	up
Sus_scrofa_newGene_1455	302	159	120	863	755	610	0.749639	0.395819	0.240267	1.87521	2.07299	1.42596	9.52661e-08	2.04045	up
Sus_scrofa_newGene_45248	19	48	48	126	214	159	0.042207	0.109403	0.102384	0.308824	0.57267	0.387855	6.15038e-05	2.0403	up
CDC20	37	36	28	76	201	155	0.292706	0.297356	0.214772	0.682441	1.9545	1.38301	6.81598e-05	2.03324	up
MCM10	573	93	63	910	2534	3164	0.990827	0.19706	0.119554	1.74763	5.30075	5.96107	0.0063327	2.02538	up
TREM2	23	54	2	166	355	87	0.16624	0.428748	0.008906	1.61354	3.39253	0.821712	0.00481332	2.02512	up
Sus_scrofa_newGene_25963	12	0	6	54	42	53	0.09712	0	0.041684	0.476834	0.401735	0.463052	0.0057722	2.02321	up
Sus_scrofa_newGene_46279	13	9	0	67	43	78	0.071722	0.049396	0	0.409085	0.287283	0.472546	0.00590483	2.01998	up
SLCO4C1	333	135	104	607	905	745	0.975525	0.406683	0.291409	1.9532	3.17855	2.38938	7.87351e-06	2.01977	up
NID2	11088	8458	14138	41671	41086	34100	32.3208	25.4144	39.3921	133.384	143.377	108.747	7.02886e-21	2.01814	up
NRCAM	364	187	96	1601	134	1851	0.809264	0.430973	0.197682	4.02093	0.360331	4.54921	0.00219853	2.01563	up
OVOL3	23	23	14	76	95	78	0.056802	0.057216	0.032405	0.206181	0.27929	0.211442	4.05087e-05	2.0145	up
ETV4	33	67	58	210	197	206	0.182152	0.373546	0.296052	1.30516	1.35377	1.34423	9.21117e-07	2.01332	up
NME1	449	236	262	1270	1200	914	3.79092	2.00741	2.23424	13.1419	13.1293	9.17773	6.0205e-11	2.00794	up
LRP2	304	673	109	1168	2256	1529	0.280259	0.64108	0.095851	1.18427	2.49503	1.54501	0.000299773	2.0079	up
SMAD9	195	390	309	1052	1539	803	1.00108	2.12791	1.51756	6.12029	9.75737	4.6481	1.81876e-07	2.0056	up
SGMS2	139	164	146	412	840	423	0.505536	0.613495	0.507787	1.6453	3.66255	1.68404	1.88202e-07	1.99655	up
ARG1	31	126	38	146	694	220	0.115535	0.739673	0.085246	0.536029	3.56583	0.963436	0.00218323	1.99139	up
PCLAF	72	87	32	130	483	249	0.323586	0.404068	0.137794	0.646929	2.64154	1.24834	0.000476315	1.99086	up
FANCD2	246	238	291	786	1097	790	0.522867	0.523718	0.592154	1.8676	2.84912	2.47608	2.40219e-15	1.98811	up
KCNN3	322	269	176	639	2409	394	0.653683	0.54865	0.3291	1.35379	5.32334	0.854406	0.00054925	1.98341	up
COL8A1	2257	2069	2623	6925	6687	10090	6.00687	5.63292	6.7782	20.2072	21.2588	33.1823	1.2676e-16	1.98336	up
CSF3R	99	73	24	169	577	186	0.475278	0.350689	0.101328	0.848308	3.19282	0.922308	0.00115486	1.97937	up
Sus_scrofa_newGene_36567	208	39	38	1157	172	290	0.147041	0.028202	0.025413	0.900959	0.177816	0.255222	0.00353168	1.97753	up
KDELR3	542	349	419	1890	934	1819	10.1681	6.74365	7.52388	26.597	21.0115	24.475	3.33957e-09	1.97641	up
ITGA2	210	161	269	693	1600	328	0.74491	0.58766	0.91076	2.70268	6.80786	1.27387	0.00013293	1.97459	up
LOC100516355	26	13	10	78	53	85	0.059642	0.039481	0.021076	0.325906	0.294654	0.238483	0.000541944	1.97351	up
SQLE	373	314	389	1128	1393	1086	1.87603	1.62779	1.86938	6.22761	8.3877	5.97272	8.38347e-22	1.97173	up
SLCO4A1	56	45	17	171	405	53	0.174307	0.145547	0.050333	0.595082	1.56237	0.182675	0.00287871	1.96443	up
ENSSSCG00000041252	29	21	17	97	111	62	0.130557	0.096243	0.071387	0.487885	0.613321	0.311787	9.65642e-05	1.96438	up
Sus_scrofa_newGene_15980	78	182	66	528	394	376	0.180737	0.383863	0.148472	1.3915	1.05913	0.873786	3.15689e-05	1.96306	up
GINS2	90	45	55	177	399	170	0.192641	0.097972	0.11315	0.418364	1.03125	0.39972	6.86048e-05	1.96203	up
KIF11	132	212	129	327	859	623	0.39162	0.651028	0.365646	1.06856	3.06307	2.03002	1.20524e-05	1.96188	up
AP1S2	1568	1569	1358	1539	7822	8718	8.53699	8.7495	7.60145	9.06724	49.4087	50.5207	0.000139613	1.96114	up
GINS1	138	118	143	363	747	338	0.324744	0.284024	0.320252	0.935779	2.10221	0.868072	9.06512e-07	1.95493	up
PROCA1	38	4	8	98	85	93	0.282329	0.035251	0.047817	0.76348	0.723591	0.70912	0.00412566	1.95417	up
Sus_scrofa_newGene_3210	194	639	192	554	2185	6822	0.148788	0.38281	0.109087	0.364197	1.38074	4.30671	0.00910483	1.95403	up
IGF2BP2	457	392	278	1048	1518	1292	1.3809	1.28716	0.854873	3.47994	5.46222	4.23426	2.9786e-11	1.95204	up
ENSSSCG00000010522	1319	376	405	2101	1535	4860	7.51827	1.8192	1.6516	17.4867	12.9317	38.1541	0.000291251	1.95086	up
LMNB1	406	435	256	895	2250	956	2.07778	2.26693	1.24576	4.9845	13.6596	5.29255	6.80729e-06	1.95065	up
Sus_scrofa_newGene_6616	18	50	44	125	136	196	0.04906	0.142151	0.116157	0.383782	0.456297	0.601143	0.00018934	1.94717	up
ABCC13	1026	1425	999	4001	4787	3037	2.88811	4.1502	2.67642	12.3475	16.224	9.48306	3.9426e-12	1.94693	up
Sus_scrofa_newGene_38855	81	98	55	172	754	150	0.245098	0.221231	0.108299	0.456071	2.25496	0.391219	0.00135007	1.94304	up
Sus_scrofa_newGene_36572	429	69	125	1006	555	1037	0.367719	0.060378	0.102241	0.948516	0.568987	0.972362	0.000595975	1.94129	up
Sus_scrofa_newGene_27191	17	4	23	69	76	61	0.07043	0.013645	0.0938	0.329716	0.39888	0.291154	0.00195747	1.93975	up
Sus_scrofa_newGene_15786	17	43	35	128	135	112	0.066732	0.139028	0.107056	0.449458	0.519963	0.390102	9.61803e-05	1.93601	up
Sus_scrofa_newGene_26695	16	14	23	102	40	85	0.055897	0.07013	0.078995	0.407336	0.173519	0.335384	0.000698877	1.93562	up
Sus_scrofa_newGene_9634	69	14	12	120	163	167	0.306217	0.059791	0.050816	0.581938	0.866441	0.812391	0.00233959	1.93537	up
RNF19B	2995	3626	3035	9897	26190	3610	9.11843	10.9174	8.54147	28.8948	84.9241	10.0505	0.000321064	1.93515	up
HAS1	26	34	23	81	287	48	0.166395	0.220432	0.138076	0.571144	2.21404	0.333905	0.002827	1.93425	up
S100A10	1428	1244	1336	3828	7940	2527	5.49931	4.93565	4.91716	16.1855	36.6028	10.644	1.47092e-06	1.92736	up
Sus_scrofa_newGene_36562	34	25	51	309	61	126	0.159875	0.123054	0.231595	1.62569	0.349963	0.659106	0.00145345	1.92589	up
KIF22	56	100	13	183	437	204	0.314344	0.58563	0.067939	1.15458	3.09658	1.30133	0.00252681	1.92187	up
Sus_scrofa_newGene_36568	200	54	42	853	224	289	0.431867	0.120053	0.086173	2.03042	0.579282	0.68404	0.00205165	1.92108	up
Sus_scrofa_newGene_34313	509	649	602	3109	1745	1284	0.208406	0.219035	0.239349	1.41614	0.657491	0.586954	4.90883e-08	1.91857	up
CCN4	22	23	7	59	68	108	0.074701	0.077918	0.021727	0.220659	0.337384	0.419746	0.00167194	1.91724	up
CKAP4	799	550	659	2341	2862	1486	5.65212	4.00663	4.45667	18.1894	24.2474	11.4993	6.88348e-11	1.91673	up
SOCS3	605	611	594	1479	3176	1548	3.36204	3.5007	3.15467	9.0264	21.1401	9.41529	4.14637e-08	1.91527	up
BUB1	62	59	19	95	323	194	0.178116	0.1764	0.052039	0.3023	1.14488	0.615476	0.00133607	1.91263	up
KIF23	54	60	16	82	307	204	0.190115	0.224329	0.042314	0.342795	1.29401	0.843366	0.00199925	1.91111	up
Sus_scrofa_newGene_43550	70	71	7	288	287	157	0.125945	0.131748	0.011583	0.574813	0.625721	0.312976	0.00338897	1.90594	up
NCAM1	8385	4954	6423	25404	16093	22545	25.0639	15.932	18.3477	80.0042	54.5143	74.0383	1.81827e-13	1.90311	up
Sus_scrofa_newGene_19126	23	23	10	73	82	70	0.309663	0.323164	0.130386	0.807034	0.845249	0.691962	0.000433763	1.90274	up
Sus_scrofa_newGene_3425	151	60	73	327	448	245	0.781147	0.317597	0.358493	1.86239	2.78154	1.38942	2.3421e-05	1.90136	up
CACNA2D3	199	55	225	737	580	448	0.742137	0.209674	0.80166	3.02501	2.59579	1.83236	8.78811e-05	1.90033	up
SLC17A9	179	116	173	495	844	311	1.02164	0.684665	0.924789	3.06456	5.68446	1.92254	6.85271e-06	1.89859	up
LOC100127131	3483	3131	3035	10518	11469	8510	19.723	17.7421	16.4152	70.1395	79.8919	54.0229	6.2445e-27	1.89458	up
Sus_scrofa_newGene_36564	155	34	38	644	158	241	0.211815	0.047292	0.0497	0.968731	0.258658	0.361415	0.00283969	1.89406	up
SLC5A6	1047	932	1607	4987	3542	3178	4.0697	3.73133	5.9708	21.2844	16.4794	13.5111	1.84232e-11	1.89368	up
ENSSSCG00000045313	24	13	8	79	61	51	0.129211	0.07342	0.041109	0.478756	0.402941	0.308045	0.00132645	1.89233	up
CAPG	471	510	388	1362	2215	1036	2.89497	2.80933	1.94342	8.75324	15.045	7.29075	3.13647e-08	1.89089	up
CHAF1A	96	107	71	203	566	247	0.393217	0.449054	0.277243	0.912477	2.77827	1.10739	0.000103227	1.88538	up
HMGA2	35	11	17	111	65	79	0.126049	0.050855	0.055535	0.472753	0.307264	0.347623	0.00096563	1.88315	up
E2F8	36	38	38	97	245	92	0.139634	0.154178	0.1397	0.42256	1.15484	0.394826	0.000387869	1.88299	up
CENPN	33	33	45	128	181	90	0.251452	0.254968	0.32645	1.07221	1.65736	0.746465	4.43362e-05	1.8784	up
MVP	2206	2144	2210	7051	9138	4872	7.21638	7.22883	6.90741	25.325	35.7841	17.4348	6.5805e-13	1.87802	up
KIF20A	41	95	54	146	324	252	0.175189	0.419517	0.218745	0.683439	1.66606	1.18393	0.000217299	1.87735	up
Sus_scrofa_newGene_25194	732	534	412	1542	1445	2558	0.237263	0.178347	0.127727	0.623866	0.593664	1.19255	4.89632e-08	1.87729	up
LOC100736623	30	38	13	138	159	54	0.368704	0.453664	0.130574	1.72274	2.21233	0.612331	0.00183608	1.87529	up
CKAP2L	34	47	35	116	177	118	0.07861	0.111874	0.076717	0.299337	0.496669	0.303201	1.90646e-05	1.87496	up
ITGB8	6333	3478	4714	17614	20994	9220	10.6136	6.00839	7.55342	32.4223	42.1314	16.9114	4.92052e-08	1.8718	up
BMP4	214	259	178	733	1212	377	0.671652	0.836906	0.533137	2.52614	4.55836	1.29431	2.79043e-05	1.87158	up
TOP2A	272	492	269	573	1882	1325	0.672913	1.25522	0.634844	1.5579	5.57804	3.59031	9.27468e-05	1.87133	up
S100A6	272	277	110	515	1367	579	7.4737	7.84265	2.86706	15.5279	45.0028	17.422	0.000195597	1.87073	up
Sus_scrofa_newGene_17685	113	62	74	263	382	203	0.415234	0.242933	0.270657	0.926957	1.25127	0.785874	4.17953e-06	1.86934	up
SLC37A2	288	328	213	680	1752	561	1.16328	1.2061	0.779197	3.15515	8.78175	2.53259	6.69161e-05	1.86878	up
PRR11	81	53	108	186	422	242	0.330016	0.223919	0.421692	0.836899	2.07309	1.08484	4.82837e-05	1.86536	up
Sus_scrofa_newGene_36566	388	77	89	1115	336	845	0.302391	0.061769	0.065832	1.03045	0.313544	0.721192	0.00193807	1.86443	up
CEMIP	8	33	14	47	186	59	0.015095	0.065892	0.02517	0.099503	0.434056	0.129769	0.00675902	1.86237	up
FLNC	362712	162300	265428	866493	1000681	649855	560.201	258.63	394.313	1468.87	1849.53	1098.51	1.44422e-09	1.85791	up
Sus_scrofa_newGene_24544	29	28	10	123	80	69	0.308055	0.270346	0.078914	1.47125	1.13786	0.852777	0.00121467	1.85733	up
FCN1	72	112	39	281	491	129	0.344757	0.772117	0.188581	3.0884	5.18504	1.38641	0.0012454	1.84862	up
Sus_scrofa_newGene_21462	66	83	57	228	222	220	0.285159	0.212416	0.135562	0.816072	0.918283	0.668132	4.62644e-08	1.84423	up
ENSSSCG00000043252	42	42	11	72	123	216	0.090456	0.092628	0.021529	0.171019	0.319847	0.515475	0.00332434	1.84104	up
IPO5	12935	7826	10600	31582	32657	30934	35.9084	22.3996	28.1255	96.26	108.474	93.8994	3.63589e-20	1.84041	up
Sus_scrofa_newGene_3203	92	68	29	57	187	706	0.136446	0.103941	0.055898	0.092124	0.332602	1.15107	0.00779913	1.83837	up
MICAL1	977	818	936	2311	5825	1390	3.69988	3.24602	3.39048	9.71779	26.2134	5.72368	8.93631e-05	1.83524	up
GLRX	941	986	1142	3256	4589	1955	7.63082	8.24859	8.85578	29.0128	44.5827	17.3574	2.93196e-08	1.82976	up
SHCBP1	51	52	39	65	304	186	0.21439	0.227009	0.156458	0.29738	1.52931	0.854424	0.00158119	1.82703	up
CIT	57	126	86	178	510	295	0.089034	0.202235	0.128445	0.305495	0.95471	0.504967	0.000391205	1.82457	up
Sus_scrofa_newGene_16608	72	71	109	228	116	646	0.146855	0.146972	0.213732	0.512921	0.284627	1.44004	0.00194887	1.82451	up
DLGAP5	61	78	53	96	374	247	0.214378	0.30916	0.177874	0.381681	1.59433	0.975242	0.000765458	1.82435	up
TUBB2B	2578	1502	2034	5558	6577	6323	17.7274	10.8515	13.914	42.6631	55.7255	47.6539	1.82789e-15	1.82358	up
SERPINB10	33	35	59	154	106	172	0.23476	0.258203	0.406076	1.22056	0.914428	1.35917	5.78761e-05	1.82062	up
SPSB4	47	41	48	108	132	219	0.304562	0.273249	0.297075	0.767805	1.02421	1.55029	6.38996e-05	1.81509	up
Sus_scrofa_newGene_16004	302	334	380	1206	1113	784	1.0807	1.02322	0.991888	3.7236	3.64336	2.56263	1.17982e-12	1.80941	up
TTPAL	487	599	641	1732	2687	1103	1.32183	1.67716	1.66079	5.16609	8.74123	3.2812	4.72538e-07	1.80927	up
Sus_scrofa_newGene_44107	21	48	29	61	327	70	0.038385	0.092465	0.05072	0.124373	0.73388	0.143609	0.00700531	1.80693	up
Sus_scrofa_newGene_183	110	51	14	303	75	440	0.12715	0.061568	0.015206	0.385308	0.102083	0.556988	0.00834062	1.79679	up
Sus_scrofa_newGene_22391	10	28	36	60	219	59	0.026898	0.079249	0.09424	0.184019	0.732551	0.180687	0.00733574	1.79387	up
IER3	982	432	1138	2615	4402	1431	9.95845	4.51783	11.0322	29.1389	53.4784	15.8834	9.37501e-05	1.79212	up
Sus_scrofa_newGene_26894	46	93	75	248	302	168	0.111014	0.23335	0.174245	0.663499	0.88095	0.463392	5.67798e-05	1.79132	up
Sus_scrofa_newGene_24870	21	17	48	79	204	65	0.047657	0.039503	0.108023	0.204212	0.574751	0.16542	0.00401527	1.7913	up
SERPINE2	2810	2285	2103	6038	7191	7989	15.6817	13.1796	11.2032	36.8826	47.8916	48.6438	4.69841e-17	1.78919	up
LOC100158003	55	461	44	1156	653	890	0.546437	4.78612	0.420796	12.8078	7.88408	9.8177	0.00839938	1.78414	up
SEZ6	54	27	46	77	274	118	0.175016	0.090522	0.144147	0.27648	1.1256	0.421964	0.00194624	1.78071	up
Sus_scrofa_newGene_40983	53	75	85	384	284	98	0.088058	0.128981	0.134776	0.704224	0.567721	0.177579	0.000800074	1.77993	up
GNL3	1020	792	1028	2714	3559	2139	6.39659	5.1204	6.15911	18.6922	26.721	14.677	9.92346e-13	1.7795	up
LOC100154844	208	68	154	486	505	377	2.40209	0.801365	1.69994	6.17342	6.98794	4.76347	2.35086e-05	1.77888	up
Sus_scrofa_newGene_9724	105	69	77	273	258	229	0.220118	0.149175	0.155237	0.630578	0.651	0.526561	8.56823e-09	1.7783	up
Sus_scrofa_newGene_22865	74	63	70	254	174	206	0.247242	0.214044	0.223166	0.933402	0.6954	0.751025	5.31264e-08	1.7778	up
LIF	83	53	97	149	454	196	0.258038	0.16724	0.287762	0.508212	1.6895	0.666558	0.000571952	1.77301	up
ENSSSCG00000039660	6	41	22	88	143	76	0.016362	0.133632	0.065511	0.312475	0.552791	0.264645	0.00719578	1.77289	up
CYP26B1	205	50	131	447	797	184	0.579229	0.144865	0.354933	1.39121	2.70334	0.570805	0.00240199	1.77091	up
Sus_scrofa_newGene_35112	164	354	333	1114	1073	571	0.093366	0.418969	0.181854	0.698706	0.73407	0.59892	2.16266e-05	1.7698	up
ITGA5	30600	15736	22231	65656	91969	48403	80.7477	42.682	56.0918	189.447	289.868	138.437	2.6904e-08	1.76974	up
FGF16	12	26	26	66	119	57	0.0979	0.220824	0.205009	0.601878	1.18629	0.520268	0.00238977	1.76882	up
MPIG6B	6	17	35	72	87	79	0.018808	0.059369	0.115469	0.333965	0.425264	0.323262	0.00554939	1.76668	up
UBE2C	4	17	26	62	96	51	0.061389	0.271206	0.395627	1.12688	1.90711	0.919772	0.00834223	1.76574	up
Sus_scrofa_newGene_26326	26	13	20	57	106	51	0.199548	0.101128	0.144327	0.485273	0.987058	0.429385	0.00205341	1.75932	up
ADAM8	212	169	145	305	1567	207	0.929062	0.764056	0.606946	1.4699	8.26031	0.993347	0.00478037	1.7589	up
ENSSSCG00000045625	23	30	16	51	77	128	0.165448	0.226839	0.108193	0.411712	0.674534	1.02517	0.00244862	1.75821	up
Sus_scrofa_newGene_34314	45	111	53	239	356	147	0.103362	0.267046	0.118464	0.613371	0.996821	0.374252	0.000922383	1.75683	up
IGSF23	243	30	60	446	386	424	1.51853	0.191158	0.357895	3.05862	2.88648	2.89771	0.00400572	1.75611	up
Sus_scrofa_newGene_34312	241	354	243	1117	797	648	0.170833	0.387612	0.175119	1.01441	0.72451	0.502672	1.09167e-07	1.75532	up
Sus_scrofa_newGene_37255	102	174	70	382	371	364	0.099519	0.175661	0.065269	0.410281	0.434521	0.389535	3.86868e-05	1.75477	up
PBK	44	10	58	60	182	214	0.309981	0.068439	0.396007	0.464677	1.55633	1.67503	0.00741979	1.75213	up
RIN1	47	33	64	174	234	82	0.224396	0.160393	0.292405	0.922916	1.35752	0.430217	0.000734146	1.74997	up
OSR1	353	284	222	929	826	755	0.539281	0.447774	0.323952	1.55982	1.5115	1.26291	1.72776e-11	1.74913	up
SKA2	529	380	363	1324	1026	1322	4.57806	3.38891	3.00056	10.501	8.64534	10.2635	1.26666e-12	1.7446	up
Sus_scrofa_newGene_21461	26	77	12	198	109	175	0.06542	0.218186	0.030113	0.590021	0.393248	0.563269	0.00697525	1.74017	up
ENSSSCG00000043411	156	333	171	503	565	1087	0.332035	0.731655	0.348603	1.17852	1.44331	2.53805	0.000214078	1.73637	up
LOC110257072	95	53	79	217	369	142	0.270639	0.154985	0.215845	0.679275	1.26409	0.444166	0.000226045	1.73397	up
Sus_scrofa_newGene_42776	383	277	196	651	984	909	0.647409	0.560875	0.588039	1.9265	2.13347	2.20306	5.25437e-07	1.73274	up
DNA2	83	113	116	246	449	262	0.176628	0.271847	0.259617	0.596196	1.21513	0.621962	1.2735e-05	1.73021	up
GINS4	85	42	66	188	260	148	0.562934	0.285369	0.419099	1.36856	2.07203	1.07084	5.49186e-05	1.72735	up
Sus_scrofa_newGene_18865	1192	1296	1163	4134	2087	4571	3.33184	3.7698	2.82088	11.1194	6.58441	12.4848	1.47739e-07	1.72594	up
TYMS	103	117	38	198	397	275	0.598502	0.708909	0.217797	1.27881	2.81601	1.78168	0.000910409	1.72466	up
Sus_scrofa_newGene_5524	23	29	33	89	115	70	0.093263	0.122148	0.130837	0.409723	0.57833	0.320376	0.000303393	1.72125	up
MFHAS1	1435	1042	1748	3743	5063	3238	3.6744	2.75385	4.27986	10.6047	15.6747	9.09757	2.04829e-10	1.72098	up
XKRX	146	266	313	809	769	599	0.353396	0.775432	0.83099	2.47787	2.63243	1.95235	1.9247e-06	1.72024	up
EHF	175	68	36	439	365	183	0.383968	0.168709	0.085175	1.14901	1.05329	0.469624	0.00293741	1.71645	up
QTRT1	181	105	111	343	541	303	1.95303	1.16996	1.14244	4.06983	7.00525	3.57885	8.70574e-06	1.71593	up
HEXIM1	92	62	72	293	394	87	1.23358	0.857489	0.914318	4.30705	6.32226	1.27216	0.00173229	1.71589	up
ENSSSCG00000046767	79	65	37	240	96	273	0.425556	0.36059	0.191429	1.42912	0.621057	1.61611	0.0012376	1.71473	up
FAAP24	15	7	24	47	82	45	0.116869	0.050471	0.184771	0.413023	0.788931	0.398442	0.0062972	1.71446	up
BUB1B	70	108	95	179	438	246	0.263929	0.417733	0.335254	0.727095	1.98672	0.997918	0.000215138	1.71079	up
IL10RA	1636	1563	1797	6478	3743	3962	6.81586	6.71133	7.15488	29.6402	18.6701	18.0623	2.41681e-11	1.70709	up
Sus_scrofa_newGene_10864	101	81	89	261	250	257	0.416938	0.345244	0.35299	1.18855	1.24157	1.16425	3.49263e-10	1.70613	up
KIF15	62	150	78	175	507	303	0.164916	0.414204	0.198659	0.513695	1.62593	0.889331	0.00149958	1.70561	up
SPRED3	18	22	27	70	125	43	0.112503	0.137274	0.206187	0.566147	0.941802	0.32259	0.00343707	1.70501	up
DPP3	736	600	458	1658	1542	1848	3.44761	2.88204	2.11142	8.60818	8.66706	9.59319	1.45487e-11	1.70359	up
MCM5	230	231	179	533	976	414	1.01651	1.07079	0.749741	2.58592	5.17028	2.00253	1.86626e-05	1.70161	up
Sus_scrofa_newGene_15340	213	811	423	1161	1533	2024	0.323559	1.19354	0.5539	1.58831	2.68058	3.03635	0.000549059	1.70121	up
PADI2	188	172	85	375	425	540	0.512388	0.483257	0.220399	1.1248	1.38763	1.61268	2.82726e-05	1.7003	up
EIF4A1	5457	4260	5638	14232	17418	11004	41.9038	33.6553	41.3694	120.781	160.056	92.3647	4.34359e-14	1.70027	up
Sus_scrofa_newGene_33797	14	85	27	191	110	207	0.034024	0.210544	0.079119	0.507953	0.319807	0.5538	0.00853859	1.69916	up
Sus_scrofa_newGene_45286	35	28	15	85	52	140	0.389331	0.320675	0.159876	1.04187	0.693654	1.71072	0.00403145	1.69824	up
RRAS2	7688	3522	6598	15599	21632	13305	52.8919	24.3339	41.2309	121.879	184.82	100.043	1.52256e-07	1.69449	up
S100A4	112	118	45	204	790	104	3.01797	3.29271	1.1506	6.08365	25.681	3.0869	0.00978467	1.69386	up
Sus_scrofa_newGene_22687	364	371	165	745	1058	878	0.486449	1.16478	0.435558	2.09551	2.15814	1.84964	1.46251e-05	1.69286	up
PMEPA1	2034	1428	1978	5056	7772	2966	5.9192	4.28449	5.50147	16.1574	27.0794	9.4447	2.3828e-06	1.69219	up
CCT2	1842	1954	2117	3442	11571	3385	13.7804	15.0622	15.0487	28.1989	74.5062	27.7221	0.000312331	1.69088	up
Sus_scrofa_newGene_36563	127	49	58	524	161	139	0.421201	0.165147	0.183625	1.91444	0.639742	0.5058	0.00420762	1.68699	up
ZGRF1	71	127	59	172	470	212	0.157428	0.280944	0.122637	0.394301	1.23076	0.54052	0.00164661	1.68367	up
CDK1	53	75	70	70	368	251	0.25102	0.41711	0.320274	0.369686	2.13316	1.34009	0.00417451	1.68246	up
Sus_scrofa_newGene_16254	46	56	20	184	134	92	0.120097	0.151476	0.050458	0.533745	0.423094	0.264774	0.00194643	1.68162	up
ENSSSCG00000000399	93	274	70	454	740	329	0.259619	0.792706	0.186007	1.40139	2.49257	1.01048	0.00309031	1.67791	up
MIS18A	30	25	31	70	98	93	0.119552	0.09874	0.116865	0.303329	0.465185	0.403736	0.000220494	1.67713	up
ANXA5	9670	8298	8579	25057	27169	19616	21.1578	18.7163	17.9424	60.2047	71.1655	46.9553	6.92781e-21	1.67529	up
Sus_scrofa_newGene_34847	1676	651	445	3671	1643	3297	1.52297	0.666809	0.422536	3.69877	1.69886	2.99354	0.00066836	1.67484	up
B3GNT5	385	344	383	827	1682	711	1.41143	1.44914	1.29355	3.39261	7.58835	2.88652	9.71465e-06	1.67346	up
Sus_scrofa_newGene_14605	59	155	57	271	395	224	0.071085	0.195433	0.066356	0.362814	0.578401	0.299032	0.0014291	1.67017	up
SPSB1	504	351	393	1148	1364	908	1.74145	1.24935	1.29683	4.35777	5.64164	3.43401	5.66793e-11	1.66912	up
PPIA	9028	5235	6845	19060	22153	16115	122.047	76.4105	110.247	370.085	460.448	283.616	4.35335e-12	1.66795	up
EBP	177	119	133	386	462	340	2.08111	1.43465	1.48557	4.98429	6.50012	4.36628	1.01085e-08	1.66746	up
Sus_scrofa_newGene_12410	74	117	77	192	355	254	0.318038	0.489271	0.35326	0.879743	1.77832	1.16273	9.11353e-05	1.6674	up
ENC1	430	350	613	1106	1433	1284	1.24876	1.04658	1.70334	3.53071	4.98661	4.08365	1.72182e-09	1.66714	up
LOC102159510	218	98	43	316	219	716	0.465242	0.215984	0.087931	0.741348	0.560012	1.67616	0.00611325	1.6658	up
PLAUR	138	175	143	317	984	210	1.37582	1.8035	1.36945	3.48674	11.82	2.30569	0.00261167	1.66555	up
Sus_scrofa_newGene_10759	56	60	50	224	156	114	0.194606	0.217708	0.166631	0.828636	0.659573	0.430591	7.41401e-05	1.66423	up
Sus_scrofa_newGene_21281	8	30	16	95	48	63	0.025775	0.107671	0.081998	0.373049	0.220552	0.244519	0.00929485	1.66219	up
WWC1	269	154	662	1552	900	897	0.925411	0.557204	2.18641	5.96725	3.79595	3.45471	0.000900518	1.65984	up
Sus_scrofa_newGene_30897	118	74	115	149	211	644	0.353238	0.262536	0.273783	0.598359	1.02021	1.85967	0.00348909	1.65914	up
ANLN	472	390	447	771	1793	1126	1.41397	1.1734	1.25821	2.49366	6.418	3.7206	3.39193e-06	1.65777	up
POPDC2	10601	7366	8716	22870	30647	18705	68.9852	49.4136	54.2118	163.425	238.75	133.167	1.65504e-11	1.65721	up
CENPI	396	378	467	1039	1193	1084	1.22385	1.20283	1.37998	3.52718	4.41579	3.6655	8.81125e-18	1.65611	up
Sus_scrofa_newGene_1940	16	29	24	61	101	63	0.106826	0.207444	0.154253	0.461244	0.8419	0.480288	0.00235069	1.65474	up
Sus_scrofa_newGene_34914	50	122	112	245	373	247	0.161727	0.411907	0.34852	0.880805	1.45979	0.882849	0.000360751	1.65473	up
ENSSSCG00000043930	74	129	91	332	329	204	0.148045	0.26521	0.173743	0.729721	0.787053	0.446586	4.43362e-05	1.65457	up
CRELD2	301	232	313	717	1085	545	2.59023	2.05755	2.57524	6.78264	11.2008	5.13853	6.67981e-07	1.64766	up
Sus_scrofa_newGene_13026	66	138	97	325	332	230	0.109273	0.234271	0.152798	0.589496	0.657654	0.416045	8.04403e-05	1.64601	up
FICD	508	343	416	1178	1498	798	1.24536	0.86693	0.974097	3.17249	4.39998	2.14269	7.33874e-08	1.64541	up
RAI14	852	879	702	1850	3113	1747	2.3747	2.50528	1.85607	5.61343	10.2125	5.35742	7.88536e-08	1.64533	up
Sus_scrofa_newGene_34352	156	283	253	879	854	340	0.085264	0.159267	0.131846	0.527832	0.558846	0.202986	0.000240224	1.64221	up
Sus_scrofa_newGene_29659	276	246	203	995	347	769	0.165081	0.151631	0.116052	0.654842	0.248374	0.50385	9.11699e-05	1.64127	up
Sus_scrofa_newGene_15351	27	67	40	117	119	190	0.107685	0.280139	0.156251	0.52504	0.583763	0.849499	0.0018643	1.64039	up
RMI2	54	58	19	96	240	111	0.273359	0.305487	0.090323	0.536219	1.46621	0.616084	0.00579644	1.64002	up
CCR1	310	283	93	527	1324	392	1.43717	1.35547	0.410029	2.68606	7.36981	1.98944	0.00360043	1.63731	up
SHISA4	503	262	371	743	1528	899	1.09412	0.586668	0.770526	1.77425	3.97969	2.13913	1.64648e-05	1.63679	up
CDKN3	384	154	156	758	439	820	3.32202	1.32925	1.41723	8.28478	4.53003	9.22017	0.000278672	1.63468	up
NOL6	683	487	619	1574	2099	1153	1.99518	1.46113	1.72754	5.03864	7.32584	3.67764	1.1256e-08	1.63351	up
Sus_scrofa_newGene_15306	12	42	20	71	109	79	0.047271	0.173221	0.075862	0.311318	0.524611	0.346964	0.00731771	1.6317	up
SPHK1	271	139	214	481	647	562	1.4063	0.745124	1.05904	2.74296	4.02634	3.19343	3.99602e-07	1.63098	up
RACGAP1	155	192	109	267	651	421	0.686823	0.839409	0.442057	1.27217	3.34259	1.96966	0.000273013	1.63037	up
INSIG1	1100	744	720	1242	4500	1803	1.83208	1.27638	1.14652	2.32166	8.97437	3.2862	0.000506854	1.62993	up
Sus_scrofa_newGene_14200	256	372	201	743	911	662	0.429337	0.642893	0.322435	1.3707	1.83266	1.21565	2.44289e-06	1.62889	up
DOT1L	1954	1051	1438	3547	5209	3168	3.83025	2.10748	2.66942	7.43555	11.6291	6.61543	8.55355e-08	1.6252	up
Sus_scrofa_newGene_18024	911	412	726	1582	861	3671	5.66191	2.63754	4.30835	10.7946	6.42041	24.9615	0.00150971	1.62043	up
ANKRD1	137357	77478	172280	319351	384849	324229	451.912	262.128	540.923	1147.91	1507.4	1160.34	3.21971e-08	1.62036	up
PLAU	645	696	1011	1675	4187	1086	3.74934	4.20917	5.68518	10.8345	29.5239	6.98655	0.000720334	1.61802	up
GSTO1	1003	725	441	2831	2772	852	12.6697	9.43914	5.31666	39.2836	41.9401	11.7711	0.000714235	1.61693	up
Sus_scrofa_newGene_20146	754	1213	983	3144	2264	2552	0.636072	1.05457	0.792355	2.91357	2.28699	2.35609	7.64113e-09	1.61688	up
GPATCH4	523	435	474	1332	1558	912	1.87612	1.60748	1.62523	5.24621	6.68909	3.57811	8.7131e-10	1.6168	up
TGM1	254	225	240	398	1275	444	0.473409	0.430676	0.427757	0.814428	2.84581	0.904331	0.000774391	1.61476	up
Sus_scrofa_newGene_3583	26	20	55	79	115	117	0.097245	0.077301	0.197237	0.329955	0.533393	0.495322	0.00294469	1.61295	up
Sus_scrofa_newGene_27840	83	59	49	239	168	135	0.387273	0.305953	0.228891	1.27847	1.12853	0.691759	0.000119359	1.61109	up
EGR2	146	69	238	185	740	495	0.701293	0.339036	1.09413	0.97801	4.26398	2.60672	0.00473511	1.61085	up
COL4A6	203	344	197	637	733	673	0.462128	0.797563	0.422824	1.57221	1.97477	1.657	3.23327e-06	1.60574	up
POLQ	76	155	165	284	461	381	0.120356	0.253233	0.250228	0.496125	0.876534	0.662636	0.000188254	1.60374	up
MUTYH	119	78	120	224	382	257	0.600092	0.377006	0.616187	1.28814	2.31428	1.47078	1.91002e-05	1.60302	up
Sus_scrofa_newGene_40265	12360	15405	8457	30915	37396	28636	3.66959	5.47428	3.00107	14.9837	14.2977	11.7931	4.3458e-08	1.6021	up
GPA33	247	77	213	382	865	345	0.530901	0.168589	0.437106	0.924243	2.25563	0.811217	0.0020485	1.60169	up
ARID5A	879	782	1033	2286	2643	1988	4.88439	4.42952	5.45606	13.849	17.1323	11.9149	1.8299e-15	1.59737	up
CRYAB	137959	64631	82559	309433	184265	260611	2301.43	1110.79	973.036	4189.56	3681.41	4759.54	8.09415e-07	1.59391	up
P2RX4	159	153	126	380	411	354	1.09151	1.08657	0.828169	2.87739	3.38844	2.66554	1.25986e-09	1.59349	up
CYFIP2	2203	1750	3894	11683	5350	4810	4.71287	3.85638	7.97096	27.5027	13.7264	11.2809	0.000127033	1.5916	up
FKBP10	693	556	499	1481	1471	1522	3.77592	3.12291	2.59621	8.84892	9.53545	9.07407	3.64465e-15	1.59146	up
CKAP2	116	120	118	136	562	356	0.579334	0.620573	0.562663	0.750969	3.37873	1.95619	0.00222876	1.59071	up
RASL11B	514	338	408	1286	1354	706	3.88536	2.62899	2.9493	10.675	12.2628	5.84052	9.17286e-07	1.59013	up
Sus_scrofa_newGene_39727	40	36	15	105	82	91	0.440171	0.325836	0.134405	1.20155	0.803948	1.0276	0.00306082	1.58863	up
Sus_scrofa_newGene_19159	141	137	106	308	417	295	0.518742	0.477915	0.388628	1.29094	1.78432	1.174	7.47206e-07	1.58741	up
NHP2	577	423	449	1493	1096	1135	8.39996	6.33806	6.24282	23.8659	19.0951	18.0861	2.74681e-12	1.58738	up
Sus_scrofa_newGene_871	187	225	201	373	1151	307	0.771065	0.955473	0.790769	1.68954	5.69154	1.38416	0.00219853	1.58668	up
Sus_scrofa_newGene_37460	320	322	189	1587	207	892	0.451231	0.466889	0.254267	2.45808	0.543926	1.37615	0.0066965	1.58563	up
ENSSSCG00000028674	179	96	50	422	339	206	0.43785	0.225039	0.109606	1.18785	0.90394	0.479074	0.00220952	1.58429	up
RASIP1	35	33	70	80	148	184	0.102857	0.099562	0.196231	0.256075	0.519189	0.589893	0.00325886	1.5825	up
CAMK1	402	305	302	803	1267	613	3.76739	2.94441	2.70213	8.27135	14.3923	6.42756	4.20963e-06	1.58152	up
DES	171384	95827	168386	421072	280066	422450	988.688	548.003	948.004	2653.29	1919.05	2647.48	2.38627e-08	1.58118	up
DDX39A	364	366	337	847	1352	641	2.95833	3.24437	2.56063	7.85678	13.4439	5.76815	3.2149e-06	1.57976	up
ACTN1	3844	3520	3690	7789	11527	8789	14.844	14.0152	13.6181	33.0365	53.3021	37.1422	1.39291e-13	1.57957	up
MKI67	338	710	199	666	2169	1049	0.422015	0.91604	0.237	0.914117	3.24911	1.43597	0.00448916	1.57711	up
Sus_scrofa_newGene_18843	118	156	131	284	405	382	0.856205	0.957925	0.830868	1.90149	2.4025	2.1388	1.57909e-06	1.57652	up
Sus_scrofa_newGene_18566	229	252	229	638	643	536	1.05187	1.34243	0.969132	3.03738	3.70385	2.42287	2.06818e-12	1.5765	up
DUSP14	145	150	102	393	655	147	0.354172	0.37381	0.248677	1.07363	1.93688	0.405777	0.00305886	1.57478	up
ENSSSCG00000013400	15777	8885	10238	29820	30990	27565	40.6321	23.4409	24.5425	84.999	98.8696	78.407	6.20333e-11	1.57076	up
PPRC1	1626	1725	1634	4096	5644	3099	4.38219	4.73301	4.18505	12.6754	18.8161	9.14851	5.63132e-09	1.56824	up
STAC3	58	57	29	132	144	128	0.459687	0.468749	0.218243	1.18463	1.39173	1.1288	0.000539507	1.56698	up
FBN2	2764	1385	959	3115	8079	3226	4.29533	2.25843	1.44975	5.32717	15.1101	5.50715	0.00126314	1.56486	up
S100A11	830	633	544	1710	2081	1350	14.7292	11.4359	7.87788	28.1323	40.076	23.4367	8.56823e-09	1.56449	up
COL12A1	5457	4505	4726	8779	15009	13464	8.77553	7.34097	7.44421	14.6477	26.5588	22.1409	2.49356e-09	1.56263	up
Sus_scrofa_newGene_16005	943	1188	263	3663	2150	1427	1.89453	1.58573	0.73674	6.34782	4.21179	2.47468	0.00346175	1.56035	up
SH3TC2	135	98	204	398	335	408	0.336391	0.253423	0.506659	1.07028	1.05077	1.12986	9.29421e-06	1.56035	up
Sus_scrofa_newGene_13940	953	350	728	2570	757	2389	0.416033	0.494454	0.397929	1.23224	0.597125	2.27329	0.00164416	1.55661	up
ATRIP	227	188	137	492	463	459	0.985712	0.890038	0.584036	2.46135	2.60081	2.31628	1.01994e-07	1.55334	up
ENSSSCG00000042283	237	183	279	677	504	584	0.708429	0.563293	0.796688	2.22123	1.8035	1.91082	2.72018e-09	1.5533	up
KPNA2	850	906	860	1733	3104	1858	5.22835	5.70732	5.22447	11.5678	21.5826	11.7666	1.88996e-07	1.55039	up
Sus_scrofa_newGene_42136	158	605	98	726	1038	1027	0.797052	3.15518	0.471842	5.55544	9.17676	8.03213	0.00964068	1.55034	up
Sus_scrofa_newGene_27697	16	22	24	60	79	45	0.113846	0.155474	0.157303	0.45164	0.647445	0.338208	0.00461781	1.5461	up
Sus_scrofa_newGene_43051	92	121	175	315	391	308	1.01324	1.37138	1.84471	3.80764	5.15887	3.71755	1.91967e-05	1.54587	up
ODC1	1431	1246	1531	3311	5920	1936	10.149	9.02929	10.378	25.7932	50.1444	15.0255	9.32349e-05	1.54581	up
CENPF	174	238	175	219	810	637	0.256542	0.345601	0.235436	0.338159	1.3794	0.982324	0.00207986	1.5451	up
MELK	55	54	52	81	255	130	0.220027	0.255539	0.130635	0.371216	1.55926	0.658923	0.00369222	1.54244	up
ALPK2	10756	8136	9533	28247	18081	24162	20.2587	15.8057	17.2473	57.6902	40.8692	49.3003	1.33548e-12	1.54228	up
Sus_scrofa_newGene_16569	365	371	546	975	1337	926	1.69545	1.56965	2.34555	4.75008	7.30011	4.47528	7.19973e-08	1.54187	up
OTUD1	1280	1328	1153	3000	4551	2106	12.5139	13.3838	10.7802	32.2233	53.2867	22.5321	1.57978e-06	1.53911	up
FIGN	468	391	264	1053	1114	719	1.3619	1.1729	0.734147	3.36971	3.88679	2.29108	2.08037e-06	1.53848	up
ADGRE1	95	87	53	229	253	151	0.339414	0.297143	0.148869	0.760998	0.904597	0.512556	0.000265244	1.53826	up
Sus_scrofa_newGene_24914	418	486	292	911	1444	776	1.63086	2.31006	1.2498	3.15089	6.33116	3.20083	2.30576e-05	1.53765	up
HYOU1	3343	2295	2580	7715	8306	4637	9.48836	7.18566	7.46547	24.8811	29.0882	14.9675	2.95873e-08	1.53743	up
Sus_scrofa_newGene_5919	60	65	81	178	145	213	0.369423	0.416548	0.479599	1.21859	1.08314	1.45288	3.7754e-05	1.53509	up
FADS1	1598	812	829	3029	2546	2581	6.37254	3.27286	3.09396	13.0933	12.0729	11.1527	5.72409e-07	1.53355	up
Sus_scrofa_newGene_21755	108	77	65	153	328	194	0.778367	0.493963	0.350498	0.666718	1.69582	0.751304	0.000720334	1.53159	up
REXO2	2282	1982	2080	5654	5764	4132	6.65484	6.29799	6.11545	18.344	20.4897	13.6316	8.87612e-16	1.5309	up
PARD3B	2042	1674	2467	7469	2892	5574	5.04393	4.26362	5.8253	20.3168	8.57472	15.0756	1.87692e-05	1.52968	up
RFC4	346	254	306	636	927	685	3.29996	2.49477	2.76995	6.66646	10.601	7.16298	1.0029e-08	1.52954	up
Sus_scrofa_newGene_3906	1979	2355	1698	5422	5661	3984	1.80272	2.15398	1.58943	6.39945	6.69486	3.86977	8.04619e-10	1.52745	up
TPX2	321	269	218	467	879	717	1.39791	1.24612	0.93645	2.35172	4.8448	3.4011	1.26657e-05	1.52663	up
UCHL1	88	104	100	224	321	206	0.79092	0.966026	0.862774	2.22408	5.0528	2.04399	1.44432e-05	1.5263	up
SLC6A6	988	1389	1763	4843	4265	1839	2.14528	3.17065	3.73125	11.7676	11.2991	4.37076	0.000134296	1.52529	up
TEAD4	1360	1198	1571	4080	3779	2384	3.446	3.04312	4.00223	10.7173	10.7014	6.66937	2.48913e-09	1.52465	up
Sus_scrofa_newGene_32466	177	227	80	417	522	382	0.392236	0.656504	0.096512	0.925088	1.1642	0.825434	0.000750364	1.52386	up
TGM2	11118	10098	10786	30953	25372	21580	39.4709	36.831	36.5286	120.678	107.554	83.7769	2.14468e-18	1.52379	up
SELL	232	198	156	336	601	564	1.09744	0.950784	0.682743	1.80749	3.40459	2.94154	2.77477e-05	1.52334	up
BRCA2	237	278	202	387	1259	378	0.322729	0.389962	0.262913	0.578808	2.05568	0.562858	0.00302506	1.52256	up
SPAG11	104	94	92	271	335	155	1.40579	1.40983	1.16959	3.47427	4.39227	2.1276	0.000146373	1.52244	up
CD151	4025	3686	4698	10284	10361	9245	34.8885	32.9456	38.8843	97.3616	106.943	87.0942	1.49818e-24	1.52075	up
Sus_scrofa_newGene_39729	22	22	13	45	65	57	0.226253	0.235907	0.128699	0.510345	0.810451	0.646552	0.00675902	1.51782	up
CCDC110	681	252	359	648	1422	1329	1.44663	0.549862	0.727485	1.51102	3.61611	3.08638	0.000798994	1.51735	up
ASPM	108	176	86	189	418	417	0.166401	0.280398	0.125528	0.322477	0.920749	0.865631	0.00192315	1.51716	up
SPIDR	198	201	202	436	785	338	0.877932	0.950669	0.864554	2.17019	4.39064	1.70557	0.000104286	1.51622	up
Sus_scrofa_newGene_19439	148	144	103	281	328	389	0.550104	0.551723	0.364297	1.14629	1.46031	1.58395	5.75299e-06	1.51552	up
Sus_scrofa_newGene_5026	384	76	648	1089	820	1303	0.321982	0.084135	0.508333	0.985119	0.804338	1.16938	0.00894553	1.5138	up
Sus_scrofa_newGene_35803	112	60	209	357	372	289	0.233648	0.129292	0.417742	0.821803	0.932628	0.662485	0.00131253	1.5128	up
Sus_scrofa_newGene_9869	1747	2147	1516	8558	1398	5473	1.93372	2.74061	1.60023	9.58068	1.65726	5.48745	0.00386869	1.51199	up
PDSS1	234	183	196	596	374	548	1.73737	1.39589	1.38413	4.85415	3.32111	4.44872	2.40969e-07	1.50985	up
GADD45G	2188	902	1497	3028	4694	3704	28.2895	12.015	18.498	42.9857	72.6567	52.3893	1.43922e-05	1.50966	up
CDCP1	123	182	203	477	510	312	0.36285	0.588517	0.598591	1.64935	1.88421	1.02167	2.7801e-05	1.50873	up
TNFAIP6	278	193	267	428	940	514	2.57003	1.83157	2.35881	4.34734	10.4023	5.20228	9.9679e-05	1.50848	up
TM6SF2	139	133	288	507	534	381	0.433098	0.419419	0.89462	1.70559	1.98057	1.32618	0.000160452	1.49251	up
ALDH1A3	1352	1324	1522	2150	6089	2523	4.4818	4.52219	4.64002	6.92624	22.8869	9.06546	0.000309692	1.4919	up
Sus_scrofa_newGene_43559	24	15	13	51	43	55	0.179928	0.11312	0.094811	0.426357	0.390319	0.464135	0.0085317	1.49126	up
NUAK1	1931	1752	2439	5241	4309	4989	4.96903	4.64727	6.00071	14.8149	13.2781	14.0509	4.7388e-15	1.49095	up
DNASE1L1	754	664	745	1604	2460	1236	7.73326	7.02901	7.3145	18.1069	30.2571	13.8856	9.53288e-07	1.4899	up
Sus_scrofa_newGene_32026	169	143	86	372	329	301	0.228443	0.224882	0.110963	0.552407	0.645304	0.444978	4.38134e-05	1.48928	up
Sus_scrofa_newGene_45879	19	30	41	89	60	102	0.252974	0.415249	0.529499	1.34835	0.980238	1.53799	0.00573814	1.48578	up
Sus_scrofa_newGene_20501	300	404	155	540	856	849	0.818067	0.543374	0.203506	0.892918	1.54774	1.23627	0.000715023	1.48394	up
ENSSSCG00000044432	37	22	54	108	72	127	0.081851	0.04897	0.114009	0.262492	0.19073	0.308696	0.00456825	1.48374	up
Sus_scrofa_newGene_26596	72	139	307	468	439	495	0.243556	0.387027	0.540467	1.08373	1.04068	1.18487	0.00364228	1.48268	up
Sus_scrofa_newGene_21458	76	63	55	235	134	131	0.208522	0.176947	0.142822	0.709416	0.441992	0.392621	0.000455793	1.48102	up
Sus_scrofa_newGene_32363	176	146	255	576	398	434	0.627975	0.535861	0.871931	2.26451	1.70603	1.70193	4.63403e-06	1.47777	up
LMNB2	1108	875	845	2319	2682	1742	2.92038	2.37673	2.12595	6.70945	8.41109	5.00669	9.8418e-10	1.47691	up
GMPPB	1204	598	822	2095	2650	1611	2.82743	1.44946	1.85263	5.42319	7.4839	4.14764	4.33706e-06	1.47658	up
PLK3	174	282	201	388	1055	339	0.965581	1.67098	1.07704	2.4139	7.22489	2.09871	0.00350307	1.47568	up
CA13	78	65	53	96	223	196	0.307542	0.306936	0.216755	0.459583	1.10132	0.88682	0.00217069	1.47526	up
MANF	1344	747	826	2653	2810	1629	18.2766	10.149	10.8272	41.5483	48.6498	25.5384	5.03354e-06	1.4747	up
Sus_scrofa_newGene_43650	170	252	176	368	706	438	0.331643	0.505543	0.326815	0.787228	1.64996	0.933925	0.000181618	1.47378	up
Sus_scrofa_newGene_42270	70	69	50	150	104	245	0.472488	0.626729	0.557634	0.961498	0.576404	1.34945	0.00234566	1.4725	up
CLSPN	215	242	138	393	809	345	0.495761	0.573043	0.304182	0.983404	2.22474	0.866297	0.00112659	1.47084	up
SMS	2484	1458	2016	5137	5732	3331	11.2896	6.83163	8.75951	25.6435	31.1904	16.5662	3.55745e-07	1.46504	up
OSTC	1086	469	766	1897	2140	1536	14.2591	6.32869	9.59715	27.3135	33.5901	22.0309	8.01003e-06	1.46471	up
VSIG2	36	21	29	89	53	87	0.436081	0.25125	0.326326	1.17297	0.762456	1.14194	0.00426997	1.46358	up
NOP14	444	386	421	935	1119	868	2.0037	1.79668	1.81582	4.63501	6.0455	4.28598	6.25835e-13	1.46244	up
KNL1	124	282	177	271	807	491	0.200537	0.472527	0.275288	0.483566	1.57015	0.873124	0.00437399	1.45859	up
RTN4	14984	12837	13691	27940	51751	21121	46.0875	40.7303	40.5227	94.9183	195.015	75.3845	2.68986e-05	1.45752	up
LOC110261142	445	348	378	957	826	933	3.82078	3.07716	3.10604	9.03035	8.49556	8.77519	6.19895e-14	1.45642	up
CASP3	1316	1012	1863	3089	3483	3229	6.75496	4.31292	9.44998	13.7469	17.0539	14.3288	1.62695e-08	1.45442	up
KCTD14	56	17	40	112	125	71	0.191393	0.058571	0.128961	0.423348	0.512865	0.265523	0.00928705	1.4535	up
ROR1	2348	1205	1930	4711	4165	3927	5.96742	3.20029	4.48854	12.9897	12.7275	11.0399	2.38627e-08	1.4526	up
Sus_scrofa_newGene_39607	66	83	83	150	190	230	0.128084	0.166113	0.154562	0.319858	0.44232	0.490957	0.000141643	1.45237	up
ARHGAP11A	221	192	226	305	766	503	0.621942	0.604265	0.652506	0.925514	2.49887	1.49175	0.00033099	1.45033	up
RPL36A	584	488	713	1406	1371	1328	14.3647	12.6774	16.7619	38.2899	40.2864	35.7481	3.72111e-13	1.44514	up
MRPS16	64	84	97	120	189	327	0.355292	0.483093	0.517945	0.734789	1.26473	1.9959	0.00383278	1.44455	up
RBM44	103	83	106	92	400	292	0.219673	0.181887	0.221796	0.214958	1.05064	0.698867	0.00877195	1.44373	up
DNAJC17	314	218	237	602	657	525	1.09469	0.787123	0.64082	1.935	2.41966	1.79113	7.01591e-09	1.44048	up
Sus_scrofa_newGene_12164	329	258	230	416	1011	575	0.34126	0.276099	0.227866	0.474337	1.25737	0.653243	0.000399101	1.43969	up
MAGI1	899	1164	931	2885	2437	1753	2.04485	2.7509	1.82562	7.52333	6.97125	4.58938	1.18561e-07	1.43859	up
PTGER3	1537	1956	2463	5001	5705	3362	7.61463	8.72626	10.6968	22.3719	27.6821	14.8388	1.05581e-06	1.43756	up
SLC20A1	1116	1146	1233	2219	4345	1851	4.60354	4.87334	4.86891	10.0604	21.7558	8.40184	6.54977e-05	1.43725	up
Sus_scrofa_newGene_10865	105	143	73	265	248	278	0.411576	0.579184	0.27462	1.14794	1.17301	1.19887	0.000253966	1.43644	up
CCT5	5189	3133	4078	11369	8277	8860	13.1301	8.1918	9.89391	31.7574	25.165	24.6452	7.61807e-10	1.43502	up
Sus_scrofa_newGene_27134	47	54	40	79	192	100	0.116823	0.23147	0.150862	0.262637	0.65211	0.410949	0.00611946	1.43161	up
ATAD2	429	590	461	1001	1681	876	0.743954	1.05477	0.763981	1.90775	3.49399	1.66226	4.42698e-05	1.43141	up
Sus_scrofa_newGene_33839	73	99	76	152	288	177	0.095603	0.133959	0.094465	0.217957	0.451558	0.254175	0.000951309	1.43016	up
MYC	1133	786	978	1936	3503	1463	4.98233	3.56692	4.10819	9.35614	18.7923	7.27275	8.97447e-05	1.42756	up
SLC1A4	1102	501	514	2061	1121	1908	3.07219	1.42431	1.39675	6.36591	3.70926	5.85443	0.000329544	1.42484	up
LHX6	378	118	302	734	931	352	1.21302	0.388802	0.977241	2.52865	3.7332	1.15319	0.00434668	1.42184	up
CPXM1	89	119	106	147	328	303	0.341042	0.470499	0.38836	0.619343	1.50677	1.27105	0.0014984	1.42133	up
FHL1	79786	45927	65455	169663	77315	208131	413.396	244.424	326.661	943.696	436.776	1097.62	0.000226021	1.4204	up
Sus_scrofa_newGene_9726	22	30	41	83	83	71	0.084797	0.120884	0.155556	0.362656	0.395853	0.308676	0.0037731	1.41996	up
IGSF6	80	27	57	142	164	109	0.42554	0.146053	0.289914	0.836517	1.05543	0.636113	0.00468237	1.4199	up
Sus_scrofa_newGene_21743	91	112	45	165	251	214	0.170085	0.214202	0.081104	0.322836	0.675856	0.266227	0.00316779	1.41728	up
ADAMTS9	3566	2435	2726	6393	7618	5703	6.01117	4.13341	4.39931	11.8312	14.9943	10.1984	4.02939e-11	1.41623	up
Sus_scrofa_newGene_947	31	49	28	84	91	101	0.11386	0.189412	0.09754	0.344399	0.405685	0.412592	0.00380421	1.41592	up
ADAMTS17	92	89	105	158	321	209	0.185143	0.18516	0.202875	0.34938	0.775492	0.462457	0.000563172	1.4124	up
Sus_scrofa_newGene_31523	754	723	244	1742	1052	1505	1.18944	1.29348	0.356817	3.35087	2.12329	2.76886	0.00197437	1.41215	up
PEA15	6909	6076	7730	17178	15039	14039	38.8266	35.1444	41.7371	106.135	101.503	86.4268	9.39069e-21	1.41145	up
Sus_scrofa_newGene_39225	960	478	386	1754	1230	1338	2.71868	1.39463	1.04331	5.45412	4.16833	4.14458	0.000213885	1.41046	up
GPX1	937	3486	799	4941	5679	3555	6.16644	23.6671	5.02686	35.7355	44.7785	25.6168	0.00977527	1.40875	up
Sus_scrofa_newGene_34311	228	150	354	847	719	272	0.175688	0.118816	0.260652	0.716375	0.662514	0.228648	0.00400004	1.40812	up
ENSSSCG00000041731	2344	1691	2235	4395	5767	3935	7.89305	3.9563	4.94266	12.6058	23.7034	9.77246	6.93782e-10	1.40635	up
Sus_scrofa_newGene_21457	46	36	40	146	89	71	0.270726	0.249429	0.236994	0.905771	0.74586	0.500209	0.00338167	1.4063	up
ABL2	3545	3140	3382	6184	12327	5041	6.47415	5.9213	5.87602	12.4698	27.2296	10.1542	9.54287e-05	1.40157	up
Sus_scrofa_newGene_1704	114	73	58	202	250	142	0.222553	0.147074	0.107466	0.43237	0.583018	0.301642	0.00141564	1.40064	up
TNNT1	1000	1340	988	3049	857	4645	8.38541	11.8448	7.94401	28.1224	8.66385	40.2827	0.00730224	1.40052	up
Sus_scrofa_newGene_35441	35	57	69	131	99	172	0.10026	0.169459	0.191332	0.417919	0.341698	0.545341	0.00380368	1.40032	up
TM7SF2	123	93	233	356	266	458	1.11262	0.871015	2.01977	3.55562	2.88692	4.55767	0.00173148	1.39762	up
RBP1	46	25	33	115	52	100	0.558523	0.307136	0.438576	1.85862	0.748663	1.32411	0.00927421	1.39661	up
Sus_scrofa_newGene_3928	75	98	30	165	191	169	0.817836	1.14163	0.287325	1.96526	1.98098	1.38767	0.00775821	1.39656	up
CSRP2	243	162	178	283	497	578	2.55784	1.74073	1.7656	3.31836	6.24789	7.12187	0.000345186	1.39157	up
NPTXR	49	98	85	209	208	149	0.123056	0.253118	0.202009	0.576186	0.624584	0.40686	0.00153918	1.39135	up
ENSSSCG00000047378	58	122	59	229	209	161	0.128021	0.277841	0.124455	0.555868	0.55348	0.387565	0.00344016	1.3902	up
Sus_scrofa_newGene_22516	3999	5220	2434	10568	6503	10320	2.39217	2.7247	1.45954	6.1437	4.04652	6.62451	0.000139213	1.38705	up
MICALL2	103	198	155	317	529	264	0.484552	0.957563	0.693568	1.63565	2.97659	1.35445	0.00177378	1.38696	up
LSS	637	521	525	1206	1073	1457	2.23763	1.90829	1.78093	4.74649	4.47365	5.5263	9.32674e-10	1.3863	up
JUNB	943	524	986	1177	3628	1169	12.689	7.27044	12.6872	17.3961	58.4672	17.2157	0.0046136	1.38395	up
Sus_scrofa_newGene_29661	336	357	295	1121	376	873	0.249091	0.272687	0.209429	0.91384	0.333706	0.708603	0.00115282	1.38389	up
POSTN	4761	2896	1650	4660	6410	11195	18.5816	11.3794	5.9565	19.0827	29.8421	48.1192	0.00254056	1.38194	up
FJX1	475	488	730	1054	2014	880	2.66838	2.82418	3.91731	6.49887	13.5437	5.40472	0.00040531	1.38162	up
Sus_scrofa_newGene_43470	249	526	304	640	499	1602	0.251152	0.687036	0.187984	0.651718	0.992835	1.69414	0.00846111	1.38116	up
Sus_scrofa_newGene_35224	41	35	36	103	101	66	0.177392	0.15344	0.148658	0.494459	0.525276	0.312087	0.00219341	1.3805	up
MCM6	2100	1732	1440	3272	5453	3189	3.52785	2.99944	2.3114	6.0345	10.9654	5.86109	5.85436e-06	1.37992	up
FSTL3	6458	2988	6597	14779	10796	10583	49.9573	23.8247	48.7808	125.541	99.9815	89.5673	1.91959e-05	1.37985	up
TRIM36	99	108	70	215	286	157	0.329268	0.370346	0.22138	0.793525	1.15782	0.599327	0.000876666	1.37946	up
GJD4	35	31	40	89	73	89	0.382441	0.340442	0.408459	1.06374	0.949098	1.05978	0.00165663	1.37242	up
HIF1A	6366	6288	6765	13251	18798	10985	20.1407	20.3541	19.4716	43.5271	70.5826	35.1502	3.35229e-08	1.37153	up
FANCC	180	154	155	353	496	265	0.277859	0.244995	0.228367	0.598909	0.917442	0.446996	7.42041e-05	1.37053	up
SH3BP5L	1647	1143	1406	3026	4331	2072	4.7011	3.88865	3.74111	10.251	16.8757	6.22997	1.50188e-05	1.37035	up
SURF2	213	233	282	685	494	450	2.43206	2.74398	3.07997	8.60312	6.75725	5.63278	1.67064e-06	1.36674	up
Sus_scrofa_newGene_38301	357	168	388	1218	618	378	0.938622	0.455255	0.973572	3.51885	1.94409	1.08575	0.00503046	1.3666	up
PLXNC1	1533	1690	1221	2479	5214	2518	2.95999	3.37783	2.25322	5.27896	12.0558	5.41223	0.00021739	1.36566	up
CD109	1252	1131	1261	2138	2804	2996	1.89734	1.76493	1.82608	3.54993	5.09464	5.1753	3.59439e-10	1.36436	up
HSPA5	17745	11768	11837	33884	32287	24492	97.7388	66.8193	62.316	204.933	212.893	147.579	7.64113e-09	1.36436	up
NKAIN1	59	48	71	160	178	86	0.591087	0.4925	0.675943	1.76914	2.13967	0.93831	0.00284772	1.364	up
POMT2	428	338	381	838	918	740	1.38566	1.14717	1.18705	2.80817	3.30422	2.32027	1.80899e-11	1.36394	up
PYCR1	544	247	349	872	832	833	4.36205	1.7174	2.25341	6.52926	6.74992	6.31254	2.36707e-05	1.36374	up
FOLR1	1916	1983	1676	3792	4855	3574	19.6912	21.1193	16.5874	43.018	60.0489	40.3239	3.21516e-10	1.36366	up
Sus_scrofa_newGene_23153	40	54	36	67	131	123	0.107333	0.148828	0.092598	0.199626	0.424381	0.364308	0.00775606	1.36341	up
NCF2	263	292	266	392	1277	362	1.13549	1.2988	1.09492	1.8581	6.5988	1.70686	0.0084437	1.36324	up
CCDC138	52	73	65	117	228	115	0.217187	0.310251	0.257954	0.541395	1.17273	0.526776	0.00445295	1.36263	up
TENM1	92	239	145	260	600	328	0.151378	0.405844	0.227259	0.469611	1.18555	0.590582	0.00822032	1.36049	up
CCSAP	578	565	666	1258	1287	1363	2.45433	2.47187	2.70333	5.86756	6.54533	6.33654	1.11413e-14	1.35978	up
NOP56	1683	1351	1848	3234	4702	2781	12.0173	9.94309	12.6125	25.3594	40.203	21.7265	3.70473e-07	1.35838	up
ENSSSCG00000051766	96	77	61	164	275	120	0.212049	0.175873	0.128947	0.399093	0.730554	0.291643	0.00379171	1.35815	up
AATF	673	574	596	1382	1579	1061	1.40096	1.3237	1.18254	3.6064	4.41372	2.64362	2.28562e-09	1.35763	up
AOPEP	5089	5547	4849	12056	11619	9887	30.8866	33.2294	32.7993	85.7421	92.5998	68.7232	3.94701e-15	1.35638	up
RUVBL1	1309	690	918	2281	1964	2115	10.8628	6.24352	7.70823	21.9535	20.6112	20.286	2.95292e-07	1.35547	up
Sus_scrofa_newGene_31530	32	34	30	88	59	83	0.138969	0.148887	0.124253	0.419639	0.305251	0.395076	0.00420762	1.35474	up
Sus_scrofa_newGene_5915	153	92	58	154	314	262	0.326338	0.250344	0.116565	0.425689	0.801187	0.610831	0.00699579	1.3546	up
RRP8	1448	1096	1067	2970	2594	2248	3.50761	2.8885	3.52659	7.88897	7.63156	5.65047	7.08669e-11	1.35157	up
SYT12	36	32	45	55	119	101	0.148767	0.136164	0.178782	0.251554	0.592666	0.461397	0.00955019	1.35056	up
ENSSSCG00000050715	128	198	55	282	319	341	0.331606	0.530288	0.134981	0.80393	0.989983	0.967894	0.00857092	1.34894	up
ENSSSCG00000039390	3973	3297	3774	8108	8304	7059	14.5215	12.4238	13.1858	32.5439	36.34	28.2289	6.0697e-22	1.34438	up
ITGB1	27834	23739	29580	51817	80041	44664	60.0089	52.8632	69.3954	120.956	203.538	116.544	5.66473e-07	1.34352	up
Sus_scrofa_newGene_41040	170	147	227	441	430	323	0.388093	0.347155	0.497994	1.10952	1.18143	0.811117	7.40381e-06	1.34285	up
WDR77	2182	1543	1800	4324	4438	3115	3.39566	2.38991	2.62708	7.38464	8.40188	5.45213	1.38175e-09	1.34165	up
MSN	12590	10125	10919	22432	30216	19648	48.8201	44.0231	39.8419	112.085	168.948	85.1477	1.81649e-09	1.34102	up
MEST	72	103	159	222	234	312	0.152421	0.375778	0.322999	0.518536	0.596025	0.726514	0.00175132	1.34098	up
CD68	120	169	116	247	555	181	1.17225	1.70442	1.08853	2.65366	6.51468	1.93658	0.00853922	1.33822	up
USP31	1117	800	1026	2149	2849	1437	2.25902	1.66637	1.98347	4.77324	6.89883	3.17871	1.14179e-05	1.33737	up
ADA2	212	224	224	389	587	463	1.17826	1.27898	1.18897	2.37128	3.90151	2.8137	3.58813e-06	1.33646	up
ALDH2	293	346	463	793	831	763	0.681332	0.671167	0.833309	3.20486	2.18525	3.51032	3.60323e-07	1.33581	up
Sus_scrofa_newGene_8430	85	63	79	128	151	237	0.314953	0.238742	0.281252	0.521644	0.669857	0.965184	0.00172334	1.33579	up
TUBB6	1161	771	917	1606	3182	1524	3.07191	2.0871	2.29359	4.66234	10.0419	4.52099	0.000209084	1.33507	up
SARS1	2602	2097	2055	4667	6773	3334	18.8139	15.6253	14.1962	37.0644	58.6383	26.3805	1.11163e-05	1.33474	up
RUNX1	1080	1198	1040	1773	3754	1869	2.60846	2.94254	2.36631	4.74734	10.9736	4.9826	0.000191155	1.33354	up
CARD19	262	279	255	519	672	525	4.55681	5.00245	4.28644	9.81902	14.0996	9.8839	1.1551e-07	1.33095	up
FBXO7	2640	1653	2189	4717	6731	2841	15.1071	9.74768	11.97	29.6423	46.1153	17.7828	0.000147108	1.33029	up
ACSL4	9257	5703	6863	17169	18488	11305	23.3679	14.8402	16.5595	47.5918	55.8726	31.2214	8.88689e-07	1.3293	up
DUSP10	247	166	213	270	818	364	1.01191	0.69953	0.83479	1.21427	4.02014	1.63273	0.00521799	1.3289	up
IFFO2	382	356	514	782	1632	485	0.973073	0.937081	1.25014	2.19232	4.98598	1.35244	0.00400468	1.32789	up
LOC100525472	331	375	333	655	879	700	1.79835	2.10073	1.73217	3.91507	5.72754	4.16764	1.47061e-07	1.32612	up
MTHFD2	428	458	359	889	1411	521	2.06596	2.29487	1.74459	5.05365	8.94688	2.87526	0.00107968	1.3246	up
CAD	774	585	678	1155	2168	1123	1.53406	1.19572	1.28509	2.51495	5.14914	2.4361	8.65338e-05	1.3236	up
SLITRK5	169	137	143	176	322	537	0.465706	0.388894	0.376381	0.532048	1.06265	1.61878	0.00541633	1.32323	up
ADGRG6	2711	1287	1165	5761	3460	2461	5.47596	2.70104	2.22542	12.9523	8.62433	5.41203	0.00175344	1.32145	up
H2AZ1	1195	819	1120	1651	3362	1803	17.8099	12.5846	15.9472	27.0196	59.9897	29.389	0.000140923	1.31868	up
Sus_scrofa_newGene_33116	3825	7372	8111	17635	7219	19487	2.96147	5.23909	4.02693	12.6104	5.9988	11.7918	0.00284047	1.31827	up
SEC24D	3137	3074	2688	5680	8300	5059	9.1885	9.24676	7.64554	18.0524	28.8307	15.9614	3.31505e-07	1.31795	up
MCM7	764	766	801	1538	2243	1236	3.73451	3.85859	3.74093	8.25641	13.1262	6.60848	3.69411e-06	1.31773	up
SDF2L1	98	94	97	214	300	137	1.09384	0.985839	1.00031	2.59917	4.23504	1.56762	0.00154216	1.31589	up
PAICS	954	403	769	1364	2065	1208	3.32825	1.44765	2.56318	5.23029	8.63233	4.61329	0.000448421	1.31557	up
NALF2	574	441	292	1158	1292	517	1.96594	1.55541	0.956143	4.35353	5.29683	1.93452	0.00219453	1.31403	up
DGKD	1696	1588	1715	2955	6134	2073	4.13471	3.98433	3.99209	7.96721	18.3408	5.49658	0.00117384	1.31369	up
TSKU	237	274	362	433	1176	412	1.02528	1.11078	1.31879	2.27499	5.3701	2.49785	0.00636582	1.31339	up
Sus_scrofa_newGene_8569	57	64	39	126	128	109	0.518949	0.600633	0.339863	1.26663	1.40647	1.09425	0.00204475	1.31321	up
Sus_scrofa_newGene_41197	93	185	162	266	369	355	0.171485	0.429153	0.351748	0.683718	0.977862	0.817631	0.00133607	1.31206	up
SLC7A7	258	193	180	256	782	405	0.944859	0.690408	0.586307	1.07357	3.78489	1.82018	0.0053007	1.31177	up
BMP1	1898	1652	2587	4275	4655	3950	7.42462	6.66053	9.67147	18.3617	21.8003	16.9031	2.30161e-09	1.31123	up
TUBB	19614	13750	14297	36977	28359	34413	92.3774	70.4788	80.132	194.549	108.177	182.242	2.95613e-10	1.30892	up
Sus_scrofa_newGene_32204	76	108	110	166	268	218	0.393229	0.523923	0.492159	0.856413	1.50754	1.16677	0.000960401	1.3071	up
Sus_scrofa_newGene_37455	179	258	175	500	306	552	0.986413	1.44528	0.936713	2.98191	1.93461	3.24439	0.000650322	1.30546	up
CHMP2B	1791	1578	2791	3676	6701	3058	15.5091	12.7192	21.2635	33.177	64.0662	27.6515	0.000500971	1.30539	up
BGN	2160	2274	2242	3846	5086	5021	18.5345	20.1097	18.3826	36.2392	52.2489	47.1312	3.6251e-10	1.30414	up
ACTG1	27123	26586	24460	45022	84352	39315	193.257	194.244	165.306	356.224	717.977	309.535	7.98793e-05	1.30359	up
HMGA1	1483	1037	1018	2239	3772	1665	11.1713	8.04874	7.32481	18.5149	34.0127	13.7147	0.000275115	1.30319	up
Sus_scrofa_newGene_14604	115	144	91	351	148	305	0.157501	0.203673	0.119423	0.531247	0.244128	0.459494	0.00459975	1.303	up
HAUS4	145	124	148	319	289	271	1.15594	1.01604	1.12911	2.94857	2.97673	2.53091	2.5494e-07	1.3026	up
Sus_scrofa_newGene_16565	90	96	141	227	294	192	0.361016	0.395525	0.540887	1.00415	1.41789	0.844583	0.000497218	1.29998	up
CLCN5	242	237	189	438	605	389	0.566494	0.573164	0.42301	1.12782	1.6978	0.996387	3.22652e-05	1.29985	up
Sus_scrofa_newGene_14820	125	140	108	357	192	272	0.240117	0.291896	0.23522	0.889402	0.556636	0.613517	0.000540818	1.29952	up
Sus_scrofa_newGene_14738	61	38	51	106	111	112	0.462555	0.298657	0.374767	0.895463	1.01806	0.937149	0.00126975	1.2991	up
Sus_scrofa_newGene_46715	65	73	41	148	184	86	0.18762	0.219398	0.113898	0.474371	0.643099	0.272448	0.00946028	1.29646	up
HSPB8	25203	9561	21626	38803	51283	30812	232.825	81.2514	188.222	389.506	556.492	306.22	0.000476315	1.29595	up
HIPK2	6088	2795	3099	10220	7357	7899	21.0044	9.7928	10.4177	38.4138	30.2102	29.5885	0.000100821	1.29332	up
ENSSSCG00000034677	128	223	194	454	242	529	0.749536	1.35111	1.09072	2.93185	1.70042	3.40297	0.00313474	1.29238	up
MTFR1	587	401	501	944	1509	726	2.86386	1.98164	2.28997	4.80043	8.60404	3.86174	0.0001853	1.29007	up
HSPA4	15250	8082	10097	24995	24665	19866	36.2899	26.6124	24.5671	68.3639	65.851	57.2312	9.24657e-07	1.28919	up
Sus_scrofa_newGene_39081	246	217	117	474	505	302	0.40464	0.369039	0.184239	0.858686	0.997141	0.545468	0.00180201	1.2866	up
Sus_scrofa_newGene_22685	467	516	183	945	878	785	0.809866	0.991378	0.354261	1.82187	1.89764	1.45558	0.00277895	1.28632	up
SLC38A5	128	121	81	243	306	175	0.753267	0.742374	0.536041	1.58826	2.18807	1.12521	0.00133726	1.28627	up
CALU	14501	13071	15594	25923	38919	24689	54.9534	47.4352	56.1838	86.3549	142.553	95.5843	9.11392e-08	1.28609	up
FEN1	139	89	103	186	416	151	1.69861	1.1178	1.20936	2.51099	6.11348	2.02249	0.00980166	1.2852	up
Sus_scrofa_newGene_39467	39	50	29	91	85	92	0.205683	0.273214	0.142511	0.528244	0.541077	0.531959	0.00657058	1.28378	up
ENSSSCG00000040495	55	76	62	165	107	154	0.753866	1.07529	0.809475	2.48009	1.75512	2.29994	0.00214516	1.28162	up
Sus_scrofa_newGene_32205	283	325	207	519	752	477	0.76137	0.851824	0.656586	1.48839	2.44272	1.51136	0.000214979	1.28116	up
TPBG	74	98	94	153	296	146	0.39712	0.541309	0.483938	0.904017	1.96022	0.863407	0.00491001	1.28101	up
Sus_scrofa_newGene_21465	101	115	112	310	164	237	0.182656	0.214171	0.193614	0.618813	0.356119	0.4699	0.000709554	1.28047	up
GK5	1239	1235	1274	1958	3730	2191	2.10074	2.15931	2.0649	3.64595	7.57414	4.06645	3.77227e-05	1.27933	up
Sus_scrofa_newGene_41516	358	418	502	670	1436	661	1.49964	2.17287	1.72183	2.81056	7.19943	3.02902	0.00139531	1.27665	up
EXOSC4	164	132	198	360	369	298	1.78038	1.47896	2.06192	4.31648	4.81636	3.55892	6.41173e-06	1.27665	up
MET	171	307	324	554	927	331	0.352312	0.655397	0.688139	1.26001	2.44184	0.759303	0.00687326	1.2766	up
CSRNP1	648	734	702	950	2319	1216	2.8402	3.31416	2.94056	4.57115	12.1678	5.82637	0.00095508	1.2754	up
FBL	880	517	636	1685	1561	1002	10.5897	6.41939	7.31993	22.2806	22.495	13.1924	2.94358e-05	1.27539	up
IGF2BP3	319	128	143	454	390	429	0.938277	0.44765	0.459896	1.55986	1.63976	1.33503	0.00226899	1.27517	up
TRIM16	219	179	180	306	628	313	1.10405	0.910961	0.850864	1.68035	3.75071	1.71505	0.0015159	1.2743	up
Sus_scrofa_newGene_35754	163	431	432	842	815	626	0.176541	0.482983	0.449756	1.00622	1.06264	0.745166	0.00358858	1.27351	up
EZH2	181	210	157	349	498	317	0.867266	1.09882	0.773717	1.9161	3.03672	1.78962	0.000169485	1.2731	up
FANCI	238	185	186	313	696	316	0.737293	0.573622	0.49495	0.917051	2.00344	1.01922	0.00283565	1.27253	up
GMPPA	837	558	798	1600	1545	1321	7.42709	5.10123	6.77045	15.5956	16.4165	12.8295	3.33957e-09	1.2714	up
TJP2	1094	1094	1044	1858	3867	1300	3.31433	3.27722	3.03601	6.01236	13.7422	4.0112	0.00216538	1.27088	up
SERTAD1	757	694	881	1369	2156	1304	6.69655	6.32963	7.45571	13.3139	22.8591	12.6326	6.95624e-06	1.27073	up
LGMN	3700	3275	3343	6595	7461	6731	21.1776	22.5388	16.7527	44.6673	51.4851	44.7211	2.78464e-18	1.26682	up
HM13	1097	903	1122	2091	2529	1733	9.06107	7.77612	9.00798	19.1486	25.1398	15.8139	5.47358e-09	1.26601	up
PLK2	2498	2171	2958	4399	6414	4727	12.6079	11.295	14.2716	24.3866	38.7625	26.1096	8.07289e-08	1.26581	up
NOP2	893	720	887	1764	2289	1141	3.62697	3.01234	3.44107	7.86892	11.1313	5.06687	3.36984e-05	1.26488	up
CENPJ	326	187	177	415	470	559	0.902582	0.533578	0.4673	1.25936	1.55509	1.69356	0.000340838	1.26463	up
DLGAP4	2243	1027	1427	3474	2766	3438	8.25502	3.89845	5.01976	14.05	12.1613	13.8536	4.57147e-05	1.26433	up
VASH1	726	545	842	1248	2005	1120	2.21538	1.33042	1.90734	3.24613	5.99626	3.24355	7.71746e-05	1.26105	up
RDH10	519	487	843	813	2226	978	2.66249	2.57129	4.12999	4.5787	13.67	5.48679	0.00525644	1.26039	up
DNAJB11	1022	524	551	1539	1634	1170	2.93206	1.54795	1.50964	4.84622	5.61235	3.67009	0.000130328	1.25812	up
ARL5B	4654	4312	4069	6680	14252	6405	7.95993	7.96125	7.08876	13.2298	29.7154	12.1746	0.000464283	1.25492	up
Sus_scrofa_newGene_14598	88	202	120	285	290	325	0.167284	0.397073	0.218342	0.597582	0.66226	0.677647	0.00418523	1.25363	up
METTL1	453	413	533	896	1191	763	1.06715	1.00258	1.20098	2.32021	3.36323	1.96965	2.41662e-06	1.25257	up
Sus_scrofa_newGene_44145	507	251	519	1030	599	1037	0.856457	0.436839	0.839586	1.91301	1.21181	1.91851	0.00096563	1.25242	up
STMN1	596	458	728	824	1628	1226	9.88278	7.82059	11.539	15.0017	32.3328	22.2506	0.000269717	1.25185	up
Sus_scrofa_newGene_23834	143	272	170	396	619	278	0.514083	0.84543	0.509137	1.44754	2.53649	0.952626	0.00617244	1.25119	up
PARPBP	126	109	106	137	376	231	0.246958	0.225982	0.194396	0.304864	0.875154	0.514271	0.00793977	1.25077	up
Sus_scrofa_newGene_20023	276	306	178	559	727	346	0.23293	0.272982	0.147005	0.516214	0.755315	0.328323	0.00213115	1.24949	up
LOC110257935	3028	1537	3363	5235	5532	5310	6.34163	3.31778	6.73223	12.039	13.8711	12.1668	3.43148e-05	1.2485	up
ADAM28	113	117	97	124	297	291	0.344437	0.363377	0.275626	0.647048	1.36125	1.5574	0.00783996	1.2477	up
MFSD12	1232	901	824	1259	3074	1844	3.89877	2.93697	2.48918	4.37124	11.6438	6.38477	0.00122879	1.24476	up
Sus_scrofa_newGene_32206	90	123	75	135	254	237	0.274748	0.388348	0.218366	0.454044	0.935528	0.795758	0.0064475	1.24341	up
ENSSSCG00000050203	197	197	217	392	511	340	0.648049	0.6673	0.681565	1.4157	2.01349	1.22424	1.52101e-05	1.24061	up
Sus_scrofa_newGene_32060	365	318	350	578	929	593	0.42808	0.508185	0.409991	0.772528	1.34698	0.839333	2.9e-05	1.2404	up
LOC100156248	716	573	993	1105	2576	1124	3.21403	2.65103	4.26167	5.45132	13.8542	5.5232	0.00300456	1.24007	up
ITGA3	425	649	326	973	1459	609	0.994936	1.66517	0.576641	2.66258	3.99457	1.79651	0.00468972	1.2396	up
WDR4	247	190	270	559	539	344	2.02726	1.6083	2.12482	5.05384	5.31466	3.09531	6.3704e-05	1.23811	up
ENO1	6049	5060	5362	10277	15007	8018	33.1197	25.962	25.9897	55.7986	86.8148	45.8566	7.1232e-06	1.23779	up
Sus_scrofa_newGene_39187	1256	1022	1086	2410	1954	2302	1.33081	1.4592	1.08093	3.31874	2.43076	2.94635	1.93214e-12	1.23739	up
ENSSSCG00000050713	292	293	205	516	492	600	0.619586	0.640603	0.415074	1.20326	1.25	1.39542	2.30974e-05	1.23675	up
RANBP1	922	767	870	1798	1964	1344	7.28012	6.38664	6.57354	15.778	18.8409	11.7821	1.15801e-08	1.23603	up
LIPG	263	230	348	582	732	407	0.987147	0.860179	1.22886	2.30262	3.17696	1.59131	0.000212784	1.2344	up
Sus_scrofa_newGene_44392	518	816	307	962	1382	1176	0.701958	1.20641	0.400987	1.77956	2.57856	1.79631	0.00367943	1.23295	up
ATP10A	647	531	603	752	1181	1709	1.76445	1.49366	1.57328	2.25425	3.86022	5.10596	0.000656282	1.23139	up
ENSSSCG00000047654	91	87	70	185	135	195	0.208473	0.206056	0.151671	0.469595	0.371451	0.49094	0.000978808	1.23126	up
TMEM132A	201	149	219	367	363	407	0.880262	0.672289	0.915882	1.76563	1.90456	1.95295	4.10317e-06	1.23107	up
MPDU1	481	441	525	634	1319	996	4.54987	4.30039	4.75552	6.59634	14.9564	10.3203	0.000304954	1.23081	up
STX6	2718	2687	4358	7997	4512	7303	5.78844	6.0792	9.10506	18.7087	11.5138	17.0297	0.000104139	1.22917	up
CCDC134	246	144	151	358	486	273	0.924129	0.5582	0.540607	1.47554	2.18883	1.12398	0.00132614	1.22844	up
CSE1L	6459	4276	4154	10280	9570	9611	21.7919	14.8232	13.3546	38.0253	38.5859	35.3682	2.95547e-08	1.22757	up
SHB	401	433	535	877	880	957	2.35242	2.61696	2.99884	5.65459	6.18147	6.14717	2.80021e-08	1.22648	up
RAB34	141	144	101	269	274	244	0.9801	0.974809	0.662409	2.09549	2.64339	2.12789	0.000127606	1.22618	up
ARMCX2	184	204	172	325	375	428	0.783728	0.859592	0.628529	1.49633	1.87299	2.05969	2.42902e-05	1.22508	up
COLGALT1	2122	1928	2176	3671	6030	2886	7.5345	5.48062	6.01457	14.7101	25.4984	9.02226	0.000101333	1.22362	up
RHNO1	154	191	131	337	331	301	0.892603	1.1421	0.72589	2.14834	2.3026	1.9116	8.66247e-05	1.22335	up
RAN	8751	5496	6547	14979	13267	12588	36.1169	24.7397	25.888	153.25	75.5323	58.986	3.73545e-09	1.22188	up
OSBPL6	280	296	224	397	862	416	0.983053	1.08027	0.733962	1.53859	3.63927	1.59736	0.00321977	1.22146	up
TUBA1A	31961	24844	24819	55531	63210	42400	182.886	146.854	137.372	347.129	429.302	271.059	2.48136e-08	1.2208	up
ACTC1	88770	42309	36488	114113	100885	124468	891.912	438.216	350.421	1258.98	1213.46	1368.14	0.000616608	1.22056	up
Sus_scrofa_newGene_10942	98	136	68	229	171	241	0.652851	0.687914	0.432914	1.67745	1.12128	1.3291	0.00507044	1.21729	up
Sus_scrofa_newGene_31872	219	127	77	380	241	280	1.32671	0.790575	0.444513	2.53011	1.74513	1.85597	0.00946366	1.21585	up
GPNMB	236	780	743	1295	1216	1277	1.23546	4.24744	3.48314	7.68956	8.50797	7.86191	0.00875241	1.2157	up
Sus_scrofa_newGene_18151	253	478	278	1023	514	610	0.408852	0.797924	0.429865	1.8205	0.997107	1.08084	0.00421084	1.21402	up
Sus_scrofa_newGene_46652	605	520	468	980	1179	966	2.07852	1.57898	1.37586	3.05466	4.12523	3.1624	4.3212e-08	1.21115	up
HARS1	544	516	614	1084	1102	1067	3.95925	3.86511	4.26703	8.6626	9.59854	8.49043	8.49115e-13	1.21074	up
Sus_scrofa_newGene_18849	494	262	441	479	958	992	2.14824	1.17353	1.83468	2.2899	5.51599	4.79362	0.00280341	1.2095	up
MRTO4	700	365	810	1352	1796	718	2.55325	1.58583	2.71902	5.80579	8.45772	4.28347	0.00461979	1.20882	up
ARHGDIA	4195	3599	3809	8280	9227	5362	17.6895	15.7225	15.439	37.7977	45.7051	24.8554	1.18226e-06	1.2076	up
SLC7A1	1265	855	851	1807	2700	1425	2.82245	1.96572	1.81431	4.42811	7.21465	3.48015	0.000200588	1.20647	up
LRRC42	1061	849	866	1660	2125	1622	8.08371	6.72254	5.94535	14.1467	19.775	13.4466	1.9581e-08	1.20547	up
CCT8	7937	5505	6088	13138	10584	14101	32.8714	23.5001	24.0997	59.744	52.4736	63.8867	2.43377e-08	1.20057	up
ENSSSCG00000032973	47	43	57	82	136	89	0.625061	0.578239	0.716809	1.19152	2.16276	1.28616	0.00898111	1.20054	up
CIP2A	474	365	353	665	1085	622	1.25445	0.868328	0.934574	1.76286	3.02308	1.57621	0.00024304	1.19996	up
Sus_scrofa_newGene_18584	274	449	212	660	400	925	0.227032	0.383715	0.167822	0.60154	0.396561	0.839837	0.00966098	1.19954	up
ELOVL1	862	770	935	1652	1958	1367	7.36675	6.96269	7.67237	15.8939	19.8669	12.9123	2.5618e-08	1.19703	up
RRS1	342	327	333	625	826	518	2.00416	1.97872	1.86712	4.02712	5.80313	3.32756	1.31376e-05	1.19638	up
KLF10	1555	1891	2589	3853	5372	2806	7.07694	8.87399	11.2611	19.2788	29.3082	13.9874	0.000307939	1.19518	up
Sus_scrofa_newGene_23657	995	1352	959	1213	2544	2982	3.10932	5.05645	3.0952	4.16877	6.40265	6.50306	0.00307573	1.19416	up
NCAPG	194	218	233	291	641	378	0.343481	0.373655	0.374766	0.549644	1.38312	0.856475	0.00279252	1.19402	up
IER5	2534	1635	2874	3996	4515	5104	16.4278	10.9239	17.8093	28.4424	35.0381	36.2023	4.33763e-06	1.19394	up
FLNB	5777	5506	5663	9222	17805	7036	8.63472	8.47353	8.20134	15.2665	32.9893	11.5881	0.00109672	1.19379	up
SELENOM	354	314	417	775	750	582	7.0184	6.43262	7.9246	16.9117	17.8329	12.642	3.78991e-07	1.1934	up
Sus_scrofa_newGene_37457	194	208	131	448	263	370	0.544552	0.601636	0.350842	1.38618	0.88399	1.13945	0.00148095	1.19134	up
PHC2	2613	2347	2848	4545	6700	3949	9.07582	8.40474	9.45564	17.3359	27.8653	15.0086	4.96201e-06	1.19086	up
NUF2	154	80	120	178	291	242	1.15241	0.616588	0.857251	1.45744	2.6052	1.97584	0.00337415	1.19007	up
Sus_scrofa_newGene_24883	189	246	183	298	461	479	0.32232	0.432341	0.297773	0.558489	0.940362	0.893193	0.00095548	1.18872	up
LYAR	168	108	120	218	382	202	0.954864	0.48771	0.525174	1.37123	2.82303	1.12279	0.00413006	1.18859	up
POP1	223	316	281	656	590	394	0.646179	0.943649	0.776119	2.08794	2.04486	1.24742	0.000317517	1.18845	up
Sus_scrofa_newGene_9723	216	259	360	597	297	826	0.332726	0.665556	0.56551	1.5642	1.1204	1.87158	0.00886282	1.18539	up
FHL3	268	298	376	462	1010	444	2.20117	2.51794	3.10959	4.31032	10.1612	4.1126	0.00500095	1.18453	up
KRT80	3181	3770	4920	9113	5870	8157	10.3436	12.6402	15.2707	32.4745	22.9404	29.1819	1.34324e-05	1.18431	up
LDHA	6521	4044	3199	6958	12001	8210	48.0286	30.1849	22.7459	39.2275	84.7477	64.758	0.000752905	1.18427	up
CDC25B	952	1114	1041	2268	1604	2143	3.88966	4.64484	4.04304	9.61069	7.77434	9.31504	3.35331e-07	1.18289	up
C1QTNF6	930	677	796	1051	1143	2626	2.28506	1.71434	1.86937	2.83524	3.36226	7.06225	0.00462914	1.18265	up
Sus_scrofa_newGene_18241	174	139	239	311	539	262	0.912306	0.756498	1.12326	1.76244	3.50238	1.5382	0.00452079	1.18107	up
GAN	529	576	568	1006	1196	1007	2.65751	2.98347	2.72882	5.5539	7.19985	5.53816	6.92309e-09	1.18098	up
GIPC1	555	450	415	1065	914	760	3.2969	1.86285	2.03067	6.35355	5.80108	4.52726	8.59263e-07	1.1795	up
CNN1	2958	2226	1749	5180	2205	6667	19.3347	15.3082	11.5774	37.4354	17.187	47.8394	0.00597995	1.17814	up
ENSSSCG00000048358	90	71	66	129	154	167	0.33061	0.269231	0.231167	0.531856	0.684337	0.679402	0.0015899	1.17725	up
ENSSSCG00000051327	252	326	187	564	381	589	0.608882	0.810907	0.430418	1.4949	1.10132	1.5557	0.00149067	1.17665	up
IL27RA	706	521	280	1075	1252	721	3.25534	2.5136	1.38262	5.77984	6.9344	3.72855	0.00439356	1.17619	up
RAPH1	3476	3133	3801	5854	8622	5481	9.50611	8.83837	9.93701	17.5886	28.2325	16.3983	1.57909e-06	1.17526	up
Sus_scrofa_newGene_43612	1605	1489	1446	5224	1923	2071	3.20397	3.04661	3.85597	5.81999	2.61628	1.64752	0.00385848	1.17438	up
PRIM2	302	214	169	368	582	403	2.5265	1.80619	1.29553	3.25647	5.67609	3.58699	0.00143412	1.1743	up
Sus_scrofa_newGene_21456	3045	4147	3105	11825	3267	6243	2.95752	2.92483	2.20508	6.29595	4.05344	4.99573	0.00869914	1.1725	up
NCAPD2	386	514	414	677	1065	824	1.03948	1.447	1.06164	1.99777	3.43318	2.42743	0.000154667	1.17156	up
TGFB2	1210	909	1867	2813	1773	3196	5.73474	4.66707	8.73605	14.5116	9.66606	16.5527	0.00101739	1.1704	up
SEC61A1	6335	5134	5951	10979	13084	8968	14.1884	11.8519	12.7382	26.9995	35.0807	21.9729	5.85498e-09	1.17012	up
Sus_scrofa_newGene_21341	144	164	86	330	258	211	0.531263	0.624539	0.303304	1.34042	1.14545	0.852261	0.00459153	1.16892	up
Sus_scrofa_newGene_40979	1131	1169	1395	1710	2753	2620	1.08308	1.19648	0.937725	1.26635	1.52082	1.27338	2.5396e-05	1.16823	up
LOC100625662	196	277	204	390	528	409	0.715636	1.04372	0.711755	1.56833	2.31346	1.63945	0.000360604	1.16667	up
ZWINT	84	44	71	120	158	119	0.465587	0.173359	0.216205	0.460507	0.771585	0.511768	0.006619	1.1661	up
GPR176	157	120	159	382	188	292	0.443928	0.35509	0.444276	1.34234	0.640822	0.916465	0.00218744	1.16609	up
NUDT1	203	117	172	348	335	267	2.1004	1.24415	1.69979	3.96648	4.16377	3.02691	0.000276443	1.16561	up
AVEN	395	396	455	971	686	721	3.84569	3.97535	4.23323	10.3992	8.00539	7.69308	9.06512e-07	1.16389	up
TPM4	8538	7705	10469	14391	21154	15051	54.602	50.7717	63.5767	107.549	160.293	113.962	1.2528e-06	1.16218	up
HSP90AA1	74538	44777	43034	109727	96781	101723	297.989	184.902	164.912	483.602	462.664	447.027	6.04549e-06	1.16188	up
Sus_scrofa_newGene_8242	638	330	442	1148	982	614	1.18315	0.680317	0.784064	2.33863	2.1802	1.24661	0.00113587	1.16019	up
ENSSSCG00000048081	66	99	59	162	165	127	0.141826	0.218473	0.120165	0.383236	0.42646	0.299585	0.00688218	1.15974	up
G6PD	499	391	488	944	1095	607	1.06394	0.857482	0.993116	2.20898	2.79368	1.41404	9.82218e-05	1.15957	up
Sus_scrofa_newGene_43023	143	199	121	271	394	257	0.835823	1.20116	0.67336	1.73951	2.75991	1.64545	0.00327023	1.15749	up
Sus_scrofa_newGene_30801	1067	828	525	2199	1342	1228	1.63694	1.3863	0.815102	3.53128	2.46718	2.18378	0.0017398	1.1574	up
Sus_scrofa_newGene_46765	53	55	56	148	85	98	0.256926	0.724237	0.26079	0.79189	0.495692	0.521931	0.00828515	1.15739	up
ZC3H7A	2533	2584	2549	4415	6079	4015	9.11214	9.64904	9.14075	18.1594	26.8355	16.3692	5.20358e-07	1.15616	up
FSCN1	1541	1134	1976	2249	4923	1985	4.21138	3.19384	5.16427	6.75036	16.1121	5.93506	0.00496186	1.15605	up
SYPL2	102	72	69	176	125	176	0.474148	0.36644	0.342451	0.861583	0.70453	0.827303	0.00301805	1.15508	up
SYT7	547	737	819	1789	943	1358	1.51517	2.05226	2.08727	5.51467	3.15089	4.00176	0.000460581	1.15473	up
FOSL2	3017	2699	4097	5547	7385	5557	17.168	15.8323	22.284	34.6597	50.3106	34.5915	2.28729e-06	1.15437	up
POLA2	248	280	190	445	699	293	1.34015	1.51955	0.759565	2.32928	4.40632	1.49942	0.0062937	1.15276	up
CFL1	4259	4150	3652	6076	11170	5941	22.3781	22.5112	18.3135	35.124	70.1766	34.1885	0.000274838	1.15252	up
ASCC3	4805	4189	4282	8728	10531	5924	8.87377	8.00433	7.56926	17.8996	23.2827	12.0657	7.20548e-06	1.15219	up
Sus_scrofa_newGene_9396	1077	856	1074	2370	1105	2331	1.06723	0.707048	0.620992	1.43275	0.673827	1.34279	0.000840874	1.15165	up
MAFG	255	217	276	439	649	352	2.00667	1.75843	2.07737	3.79403	6.12343	3.03498	0.000589506	1.15148	up
ENSSSCG00000036469	177	167	178	208	415	394	1.83107	1.78098	1.75546	2.35606	5.13117	4.46017	0.00329468	1.14893	up
TOPAZ1	565	400	778	1168	1126	1001	1.62762	1.18698	2.14122	3.69655	3.88197	3.15491	7.00353e-05	1.14891	up
AGO2	2307	2231	2265	4002	5686	3202	5.74206	5.72584	5.38312	10.9515	16.968	8.7324	1.69134e-05	1.14803	up
ILF2	3412	2670	3043	5697	6724	4621	22.5389	18.2376	19.1961	41.2608	53.348	33.4842	3.09575e-08	1.14762	up
NOLC1	1934	1484	1925	3324	4058	2629	7.19804	5.69175	6.84751	13.5863	18.082	10.7046	8.59263e-07	1.14743	up
FZD5	3718	3799	4249	8252	8218	5628	10.223	10.7726	11.1634	24.9461	27.0629	16.9307	9.79354e-08	1.14659	up
NCAPG2	274	255	275	374	715	456	0.623933	0.52653	0.519394	0.81247	1.8514	1.01142	0.000988112	1.14533	up
WDHD1	268	287	302	399	830	440	0.915019	1.00894	0.984546	1.49529	3.44451	1.64667	0.00290179	1.14481	up
Sus_scrofa_newGene_9727	159	255	276	380	549	412	0.158671	0.263166	0.264071	0.417645	0.657523	0.451344	0.00177425	1.14394	up
KLHL40	284	297	211	384	821	367	0.890171	0.96053	0.630852	1.32187	3.0878	1.26104	0.00843231	1.14182	up
Sus_scrofa_newGene_29300	6418	3717	6382	6104	12157	13193	9.53733	5.38609	7.91894	9.27739	21.3299	21.8196	0.0021669	1.14059	up
TET3	1538	1369	1466	2202	4136	2014	1.78799	1.64145	1.62982	2.81222	5.75767	2.56213	0.000664418	1.1403	up
STIL	209	211	277	431	682	261	0.524698	0.471602	0.591795	1.03325	2.00639	0.678741	0.00752464	1.13951	up
TXNRD1	5067	4514	5465	9104	11355	7505	22.6219	22.6055	20.2097	43.846	57.1754	37.8377	1.06853e-07	1.13806	up
SEC61B	827	593	864	1224	1701	1320	6.94702	5.13562	6.94128	11.2904	17.1082	12.1382	6.54235e-06	1.13667	up
E2F6	1509	1401	1755	3086	2690	2803	5.9631	5.70842	6.63033	13.3973	12.7313	12.1249	1.31989e-12	1.13388	up
DSE	1034	1065	908	1913	2102	1582	4.51682	4.80275	3.80851	9.21103	10.997	7.56087	9.16341e-08	1.13369	up
IMPDH1	358	224	348	588	782	402	1.78913	1.15066	1.76344	3.39015	5.03835	2.05429	0.00153279	1.13361	up
CPM	617	453	521	934	1326	735	2.87473	2.22832	2.51061	5.16815	7.61316	4.05789	0.000195441	1.13306	up
MSH5	64	93	59	172	120	137	0.312386	0.489992	0.244959	1.0013	0.68279	0.730539	0.00851087	1.13305	up
AIMP2	432	241	296	695	684	454	5.00264	2.86625	3.2612	8.84669	9.47654	5.7591	0.000609973	1.13245	up
NUMBL	350	421	503	684	1275	525	1.35894	1.72036	2.03954	2.81605	5.79374	2.20034	0.0055932	1.13244	up
WEE1	2015	885	1456	2206	3775	2278	8.45127	3.82388	5.83735	10.1604	18.9536	10.4515	0.00228412	1.13179	up
TMEM214	2602	2043	2567	4537	4770	3920	7.50334	6.07255	7.07475	14.3687	16.4659	12.3672	8.3305e-12	1.13178	up
LOXL1	1057	936	987	1667	1466	2427	6.09488	5.56278	5.43883	10.5526	10.1191	15.3146	3.64187e-05	1.13174	up
VARS1	1910	1616	2229	3750	3861	2998	6.80883	5.93869	7.59216	14.6756	16.474	11.6918	9.26129e-09	1.13168	up
ENSSSCG00000047927	355	355	200	694	341	765	0.904549	0.933843	0.487369	1.94253	1.03944	2.13313	0.00985316	1.13146	up
Sus_scrofa_newGene_17264	53	68	109	147	158	146	0.170023	0.22704	0.336259	0.522276	0.614213	0.518463	0.00951496	1.13004	up
Sus_scrofa_newGene_29707	636	514	683	701	1462	1301	0.82638	0.688635	0.848557	1.00019	2.27574	1.8512	0.00141087	1.12893	up
TONSL	214	213	202	374	571	264	0.507132	0.52	0.458041	1.19503	1.62391	0.686	0.0031465	1.12469	up
SGK1	1844	2501	2755	2972	7361	3410	10.3985	14.5202	14.8969	18.7436	50.1708	21.3531	0.005949	1.12388	up
CCT6A	6894	4222	6099	11411	10058	9948	35.1543	22.1902	29.5473	63.8369	61.3756	55.5392	1.00023e-07	1.12054	up
VPS72	1186	716	864	1777	1748	1549	11.8975	7.4001	8.28165	19.5773	20.9926	16.9928	2.15472e-06	1.1205	up
MTAP	823	642	735	1323	1817	963	3.44283	2.62763	3.00978	6.07275	9.52213	4.54167	0.000181302	1.12016	up
Sus_scrofa_newGene_24117	690	880	779	1342	1556	1442	2.00814	3.16258	2.18422	2.03889	2.71785	1.7911	7.30756e-07	1.1197	up
HNRNPAB	6360	5036	6001	11447	11435	8791	22.5533	19.5188	19.6897	38.905	47.7168	31.6713	2.41409e-10	1.11726	up
PLP2	1283	922	1305	2066	2489	1849	15.6021	11.4534	15.2677	27.2749	36.2622	24.8656	6.23708e-07	1.1155	up
TCP1	6262	4129	4700	10317	8190	8993	32.8183	20.1677	23.6886	60.6444	57.8555	52.6689	8.54745e-08	1.11529	up
MBD2	1971	1638	1898	2947	5480	2043	5.61383	4.9817	5.36122	9.36462	18.7785	6.42289	0.00359609	1.11508	up
AP2M1	6561	4206	4078	10146	8738	8339	38.1838	24.5587	17.2565	61.7282	55.6079	50.6985	3.94295e-06	1.11501	up
UFSP2	534	455	506	833	887	1001	4.86154	4.2549	4.40222	8.31819	9.65011	9.96671	2.6904e-08	1.1148	up
PPAN	411	389	429	680	966	625	3.51792	3.4296	3.50768	6.39424	9.90629	5.8564	4.02816e-05	1.11456	up
PGM3	714	677	804	1540	1282	1184	3.8709	3.78465	4.16831	9.17511	8.329	7.02967	3.89882e-09	1.11448	up
PA2G4	3519	2315	2791	5922	5403	4400	24.5119	16.9099	19.8229	48.3756	48.9836	36.074	2.44813e-07	1.11354	up
PCYOX1L	113	77	104	138	225	193	0.913119	0.642226	0.809035	1.23851	2.19277	1.72571	0.00438313	1.11352	up
NPM1	9924	8591	12016	18190	22156	15355	40.0252	33.2411	44.2559	79.1722	100.443	62.8902	4.49502e-07	1.11286	up
POLR1G	201	247	295	450	551	384	0.870593	1.10389	1.22425	2.14689	2.86454	1.82375	0.000306358	1.1113	up
SRPK3	1072	1095	1160	2729	1029	2587	6.64497	6.86643	7.00405	18.5078	7.6582	17.6644	0.00480594	1.1086	up
XPO6	2192	1742	1987	3655	3892	3142	7.47059	6.2312	6.4953	12.5009	15.9381	11.9293	3.18485e-11	1.10788	up
Sus_scrofa_newGene_46238	112	83	146	221	180	237	0.330266	0.236142	0.488062	0.735862	0.669579	0.615443	0.00239843	1.10741	up
RHOC	3433	2865	3536	5599	7482	4823	38.226	32.8753	37.629	68.4707	99.7528	58.757	1.55811e-06	1.10725	up
PLEKHO1	1422	1151	1114	1872	3226	1738	13.8155	9.88686	10.4577	20.7658	37.7639	19.2071	0.000486861	1.10673	up
Sus_scrofa_newGene_29666	245	344	224	469	506	547	0.638439	0.749686	0.380113	0.99144	1.26159	0.975621	0.000539678	1.10604	up
LOC102159820	1487	828	1072	2678	1711	1840	1.6575	0.947593	1.15009	3.34985	2.25469	2.23182	0.000206768	1.10449	up
ENTPD4	2811	2495	1945	4332	4497	4354	6.70415	6.1343	4.43356	11.3464	12.8387	11.3594	2.00037e-07	1.10433	up
HOOK2	1447	901	1871	3129	1674	3057	3.66376	2.27524	4.44945	8.66892	4.93762	8.26092	0.00250029	1.10418	up
MDGA1	117	105	128	163	260	230	0.411839	0.381002	0.42875	0.629936	1.09425	0.886865	0.00214834	1.10369	up
BRI3BP	326	276	240	547	639	378	0.803571	0.701641	0.566031	1.48192	1.88718	1.01947	0.000494982	1.10365	up
SSR3	2244	1688	2421	3834	3979	3606	10.5258	8.16114	10.8573	19.7482	22.3437	18.5086	1.14171e-09	1.10317	up
HSPA13	1811	1389	1948	2875	3975	2518	8.05404	6.37057	8.28334	14.0442	21.1697	12.2574	1.88762e-05	1.10261	up
PKNOX2	192	152	164	274	399	266	0.737899	0.599327	0.537127	1.13218	1.65075	1.09191	0.000647025	1.10177	up
OTUB1	1311	999	1137	2375	2057	1785	10.5285	8.27171	8.73035	20.9558	19.7888	15.6891	7.89608e-09	1.10048	up
ATOSB	1023	628	830	1370	1898	1250	4.7744	3.0216	3.70029	7.01795	10.6065	6.38209	0.000108288	1.09935	up
Sus_scrofa_newGene_6020	1407	1533	1643	3010	2828	2432	0.808515	0.930899	0.912303	2.14268	2.33087	1.64183	6.25287e-10	1.09826	up
SLC41A2	461	468	446	718	1073	725	1.35458	1.4185	1.25225	2.3172	3.77966	2.33104	6.52666e-05	1.09821	up
GADD45A	2744	1943	1938	3035	6223	3060	20.4625	14.9235	13.9834	25.2686	55.5616	24.8863	0.00244268	1.0981	up
NAV2	2638	2635	3324	4586	8407	3156	4.74002	5.11901	6.131	8.95289	18.5486	6.39433	0.00426077	1.09682	up
FARSA	1768	1356	1693	3264	2893	2477	6.83789	6.63565	7.07648	14.1254	13.6168	10.2437	2.14638e-09	1.09428	up
MCUB	143	134	129	221	351	189	1.56024	1.50578	1.34455	2.65871	4.60952	2.26541	0.0042537	1.09345	up
Sus_scrofa_newGene_1690	197	198	163	384	256	392	0.816559	0.824923	0.709259	1.57768	1.08013	1.26593	0.000835996	1.09309	up
ENSSSCG00000048543	394	199	261	605	518	442	0.841875	0.437852	0.532205	1.41976	1.32621	1.03376	0.00107487	1.09093	up
Sus_scrofa_newGene_32044	354	518	288	882	646	650	0.579118	0.875746	0.442278	1.59298	1.19462	1.17191	0.00193538	1.08973	up
CHORDC1	4781	3866	5455	8779	10129	6468	10.679	10.4646	13.2226	21.2813	28.6326	15.6195	5.50397e-06	1.0887	up
SEC23B	1323	960	1133	2054	2465	1624	6.24918	4.59988	5.07868	10.5153	13.8978	8.34473	5.90993e-06	1.08828	up
ENSSSCG00000048762	90	87	69	155	143	158	0.243006	0.241802	0.1765	0.458188	0.460697	0.465964	0.00206335	1.08815	up
CD14	441	447	366	664	1201	495	1.96904	2.05907	1.56121	3.25556	6.4276	2.41839	0.00659635	1.08778	up
PTPN1	6109	4243	4332	7364	14665	5412	28.042	15.9101	12.4901	24.9816	55.2556	17.8679	0.0065452	1.08778	up
CCDC86	236	246	293	490	644	306	0.977349	1.04038	1.12133	2.18004	3.26505	1.38306	0.00300832	1.08595	up
TLR2	673	841	640	851	2027	1162	1.60432	1.74596	1.5599	2.30468	5.1123	2.98091	0.00609341	1.08583	up
DPY19L1	3130	2801	3566	5591	6618	4751	9.11902	8.40017	13.3191	23.7768	28.7574	15.1377	6.29156e-08	1.08551	up
RPL3	14298	11153	13037	24579	21454	22124	149.239	119.991	130.045	281.726	268.052	252.613	1.07617e-14	1.08538	up
HSPH1	4560	2752	2898	4596	9364	4828	19.1427	11.904	11.6293	21.2569	47.2086	22.2316	0.0033784	1.08491	up
GTPBP3	308	206	282	504	541	390	2.17067	1.48971	1.89944	3.89749	4.56831	3.00151	0.000106226	1.0829	up
IP6K2	254	291	233	414	584	422	2.38517	2.8892	2.23808	4.34687	7.50197	4.50733	0.000358663	1.08211	up
PRRC2C	12385	11600	11354	18122	31366	15031	16.8361	16.2123	14.5916	26.9526	50.7758	22.2787	0.000685479	1.08202	up
RRBP1	1743	1832	1627	2664	4139	2608	4.89767	5.2983	4.346	8.14275	13.8043	7.95915	6.73538e-05	1.08181	up
ENSSSCG00000044005	146	111	159	231	257	263	0.496107	0.388034	0.519064	0.865821	1.04884	0.982403	0.00028226	1.08141	up
AFAP1	985	936	1404	1818	2736	1498	1.99303	1.65446	2.62907	3.63008	6.35764	3.08055	0.000744999	1.08139	up
Sus_scrofa_newGene_42848	157897	173847	162065	245474	465471	200360	495.406	610.912	486.323	1227.85	2960.71	824.18	0.00219341	1.08137	up
HMGCR	1116	908	1064	1513	2358	1657	3.51414	2.94806	3.20207	5.23388	8.97842	5.70897	2.75025e-05	1.07951	up
IFRD1	6742	5562	5645	9679	12343	9810	17.7515	17.1905	15.6447	30.093	43.3382	30.6167	1.34117e-08	1.0788	up
CYRIB	2660	2147	2341	4043	5422	3325	12.495	10.0835	8.51234	18.3038	28.8408	15.8916	1.17633e-05	1.07809	up
COPG1	3773	2812	3285	6237	6077	5129	15.9841	12.2811	13.3017	29.0196	30.8298	23.7828	1.97442e-10	1.07786	up
TMEM165	1238	714	878	1616	2035	1421	8.51133	4.64313	5.83435	11.7679	16.1475	10.5048	0.000138761	1.07759	up
RBM19	828	760	945	1468	1849	1213	1.88135	1.77839	2.05142	3.66161	5.02918	3.01363	8.26724e-06	1.07753	up
DAPK3	5517	3035	4090	6975	6918	8591	11.0326	6.25742	7.81748	15.3168	16.5617	18.7958	4.3776e-05	1.07707	up
DDHD1	1508	1500	1935	2928	2877	2937	4.85571	4.38341	5.26984	9.65073	10.2265	8.96598	1.95758e-09	1.07574	up
YARS1	1272	982	1214	2120	2781	1371	6.4075	5.0983	5.84586	11.7229	16.7727	7.55262	0.000494982	1.07489	up
AZIN1	14418	7277	12285	21514	16882	22115	41.5802	21.6337	33.8641	68.1299	58.2821	69.7722	0.000149827	1.07366	up
SHMT2	726	618	511	1125	1325	884	4.04027	3.53008	2.68099	6.79226	8.82449	5.25312	7.98793e-05	1.07288	up
MGAM2	83	79	65	129	116	177	0.120088	0.117347	0.089668	0.205235	0.201409	0.280188	0.00881828	1.07277	up
HEATR1	3145	2862	2227	4405	6468	3965	5.9349	5.56846	4.01728	9.12952	14.6147	8.18658	0.000174816	1.07257	up
PRDX1	2468	2097	2006	4225	4337	3114	20.9948	18.3882	16.3027	39.467	53.9034	28.9841	2.98782e-07	1.07243	up
WDR62	171	165	149	216	429	253	0.479688	0.477106	0.399642	0.665065	1.44363	0.775635	0.00727718	1.07229	up
UCK2	3968	2113	4890	6246	8699	4910	11.4456	6.28139	13.482	19.7822	30.0371	15.4946	0.00315334	1.06999	up
Sus_scrofa_newGene_24682	373	437	496	607	849	885	0.87273	1.06696	0.869326	1.58166	1.72282	2.14872	0.000245412	1.06831	up
LGALS8	1185	1234	1292	1687	2515	2390	3.37873	3.42872	3.15666	4.55859	7.97336	6.67163	1.91967e-05	1.06779	up
MAP3K6	264	156	286	375	537	363	0.824634	0.501422	0.855823	1.29013	2.01242	1.24273	0.00274366	1.06742	up
Sus_scrofa_newGene_1706	216	154	133	269	267	377	0.271455	0.199802	0.159575	0.659281	0.441403	0.827653	0.00320229	1.06624	up
SRP72	2601	2095	2390	4100	5335	3151	14.7474	12.3584	12.0825	24.2087	35.811	20.2023	2.36707e-05	1.06607	up
NCL	7468	6980	7749	13139	15232	10654	37.9293	36.5609	37.6306	73.3683	92.6659	59.2111	2.74894e-08	1.0625	up
RCC2	1393	1262	1331	2148	3274	1711	4.12009	3.53743	3.72432	6.74081	11.712	5.76666	0.00035477	1.06191	up
VASP	1580	1513	1831	2655	4022	2123	7.14316	7.28975	8.56667	13.4266	22.551	10.3575	0.00035477	1.06088	up
MRPS30	2337	1888	2340	4029	4077	3352	3.96085	3.29683	3.68959	7.38972	8.21759	6.2931	1.10139e-10	1.06046	up
Sus_scrofa_newGene_22381	6611	11139	8111	9597	23417	14804	1.8143	3.33563	2.38016	3.4725	8.09803	4.48416	0.00872794	1.05914	up
MAP3K8	1043	925	1010	1380	2937	1133	3.57521	3.16389	3.19347	5.12281	11.7455	4.1109	0.00844344	1.05726	up
TGFB1I1	1150	904	1099	1679	2279	1577	8.01655	6.50212	7.30865	12.7074	18.9239	11.9514	6.65918e-06	1.05696	up
PACSIN3	4074	2234	3611	6569	4310	6643	13.2546	7.68914	11.1764	23.9264	15.5522	23.7973	0.000413383	1.05569	up
NCAPD3	576	769	576	1004	1598	882	1.23861	1.89035	1.27405	2.46206	4.35308	2.16573	0.002125	1.05552	up
ACTR3	4747	6027	5972	9011	12600	8125	12.645	36.539	29.5324	51.463	70.2054	52.4418	6.09586e-05	1.05534	up
LIG1	264	275	292	463	683	353	0.874964	0.954278	1.14844	1.66518	2.67442	1.26417	0.00219341	1.05493	up
EBNA1BP2	607	513	499	1046	1112	707	1.76372	1.49684	1.38531	3.24343	3.92323	2.26198	7.30964e-05	1.05303	up
DOK4	131	182	217	323	391	248	0.591251	0.876322	0.931833	1.54335	2.17114	1.32423	0.00448667	1.05096	up
PAK3	239	204	260	383	484	369	0.850732	0.819926	0.997291	1.5811	2.10852	1.63184	7.34908e-05	1.05057	up
AAAS	225	255	206	370	461	385	1.5659	1.83175	1.3644	2.82742	3.82688	2.91286	0.000186472	1.04894	up
BAG1	5003	2737	5066	7999	7789	6575	39.9721	27.3156	38.7005	69.9407	74.1779	57.3704	0.000101859	1.048	up
MLKL	436	333	460	568	886	704	1.41208	1.07561	1.33917	1.93001	3.26497	2.33754	0.000293194	1.0476	up
ARL2BP	677	319	461	1042	799	742	5.66096	4.37653	5.05314	8.11006	8.6461	5.57171	0.00175723	1.04698	up
RAB13	445	504	565	739	1116	815	2.23976	2.61553	2.72092	4.08984	6.73489	4.4923	0.000202223	1.0464	up
LOC110255204	89	142	109	195	192	232	0.478513	0.793562	0.569145	1.15882	1.24608	1.37647	0.0064949	1.04562	up
RABGGTA	125	96	126	156	272	195	0.616081	0.485395	0.593181	0.878904	1.61116	1.05374	0.00702559	1.0439	up
NOCT	963	767	741	1131	1735	1449	4.67806	3.65285	3.43295	5.44542	8.96213	7.88	9.7358e-05	1.0423	up
NABP1	2949	1937	2488	3736	6999	2547	4.37022	2.9592	3.52384	6.07964	12.4186	4.12879	0.00925037	1.04143	up
LAS1L	894	738	787	1489	1383	1294	1.92998	1.64246	1.6255	3.53097	3.57726	3.05722	1.52784e-10	1.04004	up
ZPR1	1869	1064	1473	2767	2720	2158	6.96847	3.63315	5.25526	9.05274	11.6501	7.84375	4.42698e-05	1.03954	up
MED8	968	787	734	1438	1521	1344	8.37619	5.36871	4.40651	14.4984	12.3335	9.63693	1.28967e-07	1.03942	up
ENSSSCG00000042430	5600	11383	8847	17306	11273	18157	48.055	100.698	72.5625	163.068	115.8	170.458	0.00410083	1.03888	up
EXOSC2	212	188	251	399	492	266	2.01188	1.97513	2.08699	4.06947	5.96449	2.98872	0.00269652	1.03756	up
ACTA1	403051	267419	340791	735134	295844	779288	1926.32	1312.87	1574.01	3870.84	1710.73	4049.56	0.00766201	1.03748	up
ENSSSCG00000000145	6525	5524	6095	9835	13593	8103	76.3793	68.1443	69.5406	131.704	202.249	108.725	2.88092e-05	1.03645	up
Sus_scrofa_newGene_32042	1106	1631	1313	2474	2275	2358	2.3742	2.62684	1.83547	4.95384	4.58767	5.87293	3.41045e-05	1.03623	up
ITGA7	22460	14855	20519	37361	25873	36667	82.4486	56.2175	71.9906	150.482	113.587	148.501	1.64458e-05	1.0359	up
ENSSSCG00000041931	188	165	194	380	399	201	0.329613	0.298643	0.324473	0.732879	0.838178	0.386386	0.0057722	1.03429	up
Sus_scrofa_newGene_4237	603	318	573	807	1133	684	5.81905	3.3659	5.16856	7.81694	12.4713	6.36256	0.00315976	1.0329	up
ENTPD7	449	297	349	592	681	617	1.28035	0.872445	0.951019	1.85559	2.32624	1.92654	3.2979e-05	1.03287	up
WDR43	1652	1434	1560	2483	3571	2034	3.5055	3.1363	3.16376	5.78658	9.07435	4.72288	0.000141037	1.0324	up
EIF4G1	13878	10899	12973	23122	23103	18359	36.0128	29.198	32.1697	65.8008	71.7422	52.1516	6.55955e-10	1.03127	up
CAMK2N2	296	222	170	482	434	307	2.78258	2.15021	1.52639	4.98426	4.88815	3.1635	0.00360053	1.03086	up
RBM3	1615	1361	2180	3036	3208	2627	17.2062	15.2052	22.8777	36.7262	42.1916	31.1495	1.0288e-05	1.02952	up
CCDC167	613	230	380	776	788	599	1.86423	0.541138	1.03778	2.29859	2.34837	1.63315	0.00864999	1.02913	up
AEN	824	616	739	1130	1646	1003	3.61705	2.78419	3.09916	5.44574	8.64843	4.81603	0.000245097	1.02885	up
GALK1	374	329	485	724	610	714	3.99539	3.62337	4.95601	8.49884	7.80739	8.35552	3.24506e-05	1.02804	up
ENOX2	232	221	308	466	500	359	0.621968	0.733869	0.885762	2.38016	2.35112	1.58254	0.000339662	1.02796	up
SLC35E3	409	304	301	664	591	500	1.82286	1.39542	1.28139	3.25399	3.15751	2.44034	5.2642e-05	1.02784	up
SLC25A5	1096	1015	874	1847	2093	1262	11.7892	11.2504	8.98123	21.7774	26.9565	14.8562	0.000151731	1.02766	up
LOC100627067	468	267	350	664	474	755	3.02041	1.76253	2.08295	4.42297	3.54207	5.09746	0.00196709	1.02761	up
Sus_scrofa_newGene_33003	2393	1525	1886	3891	1760	4666	1.13457	0.587056	0.755109	1.60105	0.594877	2.00505	0.00961156	1.02738	up
LRRFIP1	7219	5223	7733	11871	10913	11504	30.5356	22.5012	30.9265	55.7617	56.8514	53.564	2.93196e-08	1.02429	up
DYNLT1	620	546	811	1266	1112	1014	9.18159	7.84194	11.6641	22.5705	19.1411	16.8258	9.37004e-06	1.02313	up
KIF18A	109	167	108	202	256	231	0.220958	0.349303	0.208745	0.452262	0.624763	0.514559	0.00852505	1.02297	up
CDC45	197	172	211	249	479	296	1.39598	1.19424	1.42948	2.04262	3.8715	2.17967	0.00680123	1.02276	up
ENSSSCG00000027124	357	304	238	442	536	583	1.8229	1.59841	1.16009	2.47979	3.28075	3.25864	0.00069224	1.02185	up
EMP3	470	378	288	633	856	506	6.99512	5.80625	4.09113	10.3504	15.2677	8.25061	0.00282718	1.02092	up
PUS1	349	353	359	563	731	533	2.77413	2.89572	2.73179	4.92475	6.96946	4.63794	4.47319e-05	1.02038	up
UBASH3B	822	643	661	968	1932	857	2.12929	1.71983	1.63509	2.75232	6.02063	2.43774	0.00779774	1.02004	up
HSF2	1579	1000	1548	2079	3211	1843	8.95785	5.8088	8.39139	12.915	21.6134	11.4596	0.00115486	1.01994	up
DKC1	818	575	836	1291	1454	1064	3.95947	2.86993	3.87095	6.86274	8.458	5.63137	2.25227e-05	1.01958	up
BOD1	3776	2436	3509	6204	5734	4628	31.0321	20.6346	27.5712	55.991	56.4169	41.6138	5.03354e-06	1.01921	up
SAMD4A	22612	15584	23062	38257	30906	34806	48.7855	34.8247	47.3561	91.6816	79.9117	82.5791	3.53916e-07	1.01919	up
Sus_scrofa_newGene_6907	95	163	132	272	196	232	0.306085	0.539422	0.403425	0.961676	0.752192	0.887042	0.00940574	1.01883	up
MLLT11	4299	1863	2524	4269	4330	6450	20.4118	9.09747	11.0918	21.042	22.6223	32.6854	0.00510356	1.01678	up
DCLK2	698	642	759	1215	1183	1151	2.70702	3.14205	2.82602	5.40264	5.85578	5.06214	1.57576e-10	1.01491	up
FERMT1	285	266	347	351	719	501	1.20769	1.16358	1.4104	1.63466	3.6483	2.33283	0.00619816	1.01463	up
NOP9	307	252	337	557	509	458	1.49406	1.2626	1.56733	2.97319	2.96149	2.43592	8.75046e-06	1.01179	up
GNL3L	1437	1138	1362	2605	1929	2125	8.79315	7.11036	7.89115	17.3435	13.998	14.0919	1.47061e-07	1.00972	up
DDX21	5026	4421	5695	7566	12336	6175	15.039	13.6379	16.2908	24.8602	44.1917	20.2153	0.00118234	1.00864	up
PRSS23	1865	1922	1842	2774	3337	3405	7.98954	8.4828	7.65391	13.1742	17.0177	15.8596	1.51528e-07	1.00802	up
CSPG5	130	230	156	360	274	285	0.308546	0.562658	0.354743	0.949296	0.790867	0.740126	0.00905819	1.00725	up
DPYSL3	12079	6433	10276	20035	12784	16257	32.9224	18.0392	26.688	59.4655	41.2295	48.2927	0.000504205	1.00709	up
G3BP1	7227	6099	7377	11434	13913	9597	39.0402	34.992	36.5078	70.0969	84.6488	57.4876	6.70596e-07	1.00605	up
VCP	17180	13810	17659	28208	29533	23896	38.0647	32.1847	36.6046	110.737	84.0814	90.5683	7.02598e-10	1.00569	up
PAFAH2	2090	1828	2014	3248	4551	2365	5.30954	4.96031	5.21315	8.99719	14.0766	6.90647	0.000500971	1.00469	up
NSUN2	1724	1440	1802	2996	3292	2127	6.70838	5.77653	6.70359	12.8048	15.3382	9.05578	1.62408e-05	1.00393	up
SSR4	2326	1870	2354	3627	3476	3842	43.1681	35.7832	41.7632	73.9465	77.2503	78.0553	1.96431e-10	1.00248	up
TLCD1	161	148	114	253	315	175	0.823831	0.777891	0.558758	1.42172	1.93159	0.97896	0.00983387	1.00125	up
ARMC6	335	225	304	429	628	418	2.2925	1.55528	1.9687	3.25207	5.16121	3.06649	0.00144572	1.00113	up
SLC22A15	364	409	470	671	877	576	1.40905	1.63509	1.74482	2.85483	4.06576	2.43854	0.000406501	1.00029	up
ULK2	5744	3645	5533	1853	1803	2346	15.5224	10.1762	14.2799	5.49022	5.84275	6.95282	6.01e-05	-1.00043	down
BCAT2	6135	4274	5701	2398	1548	2532	32.41	23.9207	28.2281	13.7232	9.30694	14.5281	0.000214078	-1.00129	down
RETREG1	17968	12448	19167	8105	5799	6187	97.1832	69.3511	98.0897	48.4238	38.3388	37.6147	1.47152e-05	-1.00217	down
FAM53B	5481	4177	3683	2021	1656	1746	23.8026	17.7862	13.8131	6.57546	6.32266	5.97074	6.13466e-06	-1.00471	down
ZBTB26	848	910	1345	417	352	472	2.71351	3.01491	4.12904	1.46661	1.34682	1.65114	0.000678882	-1.00582	down
ZNF436	2536	2406	2454	1136	874	1015	5.94671	5.76229	6.02629	2.6239	2.72434	2.74805	1.15914e-08	-1.00697	down
SNRK	6452	8610	8424	3285	3356	2950	11.6491	16.2966	14.5617	6.56304	7.49861	6.0916	2.86117e-06	-1.00737	down
IGSF3	2093	1757	1643	680	792	758	3.7245	3.2041	2.77754	1.3969	1.68242	1.46677	6.50845e-07	-1.00797	down
EPDR1	864	732	541	321	312	222	4.81603	4.20695	2.88548	1.96107	2.07986	1.35395	0.00143412	-1.00799	down
MLPH	2373	1841	2727	865	863	1062	13.1363	9.61391	15.2804	4.57836	6.12773	5.61083	1.15467e-05	-1.00939	down
NNT	36424	30781	35445	16420	7993	16378	93.9853	82.2362	96.2219	48.3709	29.9329	52.2985	0.00157087	-1.00992	down
CD99L2	1883	1362	1774	736	430	820	10.0632	7.40367	8.951	4.32065	2.69578	4.72245	0.00154489	-1.01024	down
AKAP7	779	566	1140	287	259	418	3.67546	2.70465	5.17908	1.74467	1.4436	2.23805	0.00695319	-1.01048	down
SEMA4D	3891	3205	3740	1549	1535	1336	12.4325	10.573	11.6021	5.48706	5.99003	4.65565	1.02332e-11	-1.01092	down
ENSSSCG00000022830	7155	5691	8224	3367	2427	2721	42.4147	34.7749	46.5994	21.9154	17.2196	17.6423	2.32279e-06	-1.01149	down
DEF8	4528	3755	4154	1994	1355	1694	10.0187	8.69122	8.64316	4.84074	3.53596	4.18608	8.97321e-07	-1.01157	down
IL2RB	2037	2468	1772	654	591	1212	6.55236	7.99521	5.52828	2.17131	2.35425	4.40742	0.00743771	-1.01325	down
LMO2	952	1035	990	306	383	497	7.86107	8.80923	7.81132	2.77147	3.78066	4.48772	0.000536275	-1.01327	down
MDK	801	638	512	226	249	299	10.6562	8.73672	6.49308	3.28267	3.97221	4.34536	0.000985284	-1.01335	down
NFU1	4034	2698	2423	1443	941	1262	11.4996	7.98564	6.85457	4.66713	3.36362	4.02505	0.000533806	-1.01372	down
TSC22D3	5648	3461	4384	1420	1096	2659	39.0475	25.3594	29.9729	10.1391	8.7482	19.8666	0.00985343	-1.01669	down
NBL1	787	835	814	306	427	235	4.70433	5.1436	4.65325	2.00787	3.05199	1.53569	0.0010848	-1.01766	down
MAPRE2	7056	8365	8844	2945	2064	4520	27.0332	30.7165	32.3266	12.6259	9.01744	20.699	0.00300456	-1.01842	down
SIAH1	3022	2902	3592	1280	1337	1237	10.0354	9.97449	11.4596	4.30121	4.05485	4.16966	5.06064e-10	-1.01916	down
LMTK2	3223	4797	5470	1862	1756	1789	5.44819	8.36075	8.84033	3.4569	3.5526	3.30796	0.000163121	-1.01938	down
ITM2B	18062	15843	20238	7753	5126	8682	157.793	142.682	168.676	74.3453	53.7019	83.0627	8.62999e-05	-1.02078	down
ESD	7019	4409	7875	2912	2145	2587	65.4666	40.1787	71.3573	31.0038	23.6417	27.6639	0.000111894	-1.02158	down
CLEC14A	6375	6373	8050	3074	2315	2978	13.146	13.5474	15.8667	6.95959	5.71334	6.71697	8.69355e-07	-1.02191	down
HIBADH	8172	5777	7655	3355	1626	3455	60.7827	45.4437	54.6305	28.5269	14.8116	28.6136	0.00262002	-1.02241	down
LGI4	659	446	533	203	215	231	4.0256	2.8044	3.11103	1.36038	1.56866	1.54435	9.68011e-05	-1.02288	down
XKR4	287	218	209	88	77	112	0.5731	0.448219	0.398893	0.192058	0.183512	0.243731	0.00473511	-1.02419	down
COX7A1	11076	5202	6179	3392	2312	3035	67.1066	32.4901	35.7829	22.564	16.7678	20.1106	0.0020485	-1.02448	down
RHBDD2	1069	1100	1053	492	315	477	8.41507	8.97659	7.69602	4.04705	2.82396	3.9847	0.000135769	-1.02538	down
ADGRD1	4501	5983	5159	2177	1321	2662	11.7458	16.0663	13.7687	6.23341	4.12855	7.58734	0.00202081	-1.02608	down
TECTA	2080	2166	2442	889	641	1114	5.30374	5.62286	5.94582	2.3396	1.91921	2.95512	0.000257812	-1.02786	down
TCN2	3275	2325	2270	1106	705	1271	19.3473	14.4321	13.0486	7.19265	4.98011	8.34576	0.000948696	-1.02847	down
SLC46A3	777	798	931	339	283	376	1.5657	1.65775	1.79431	0.751007	0.682782	0.82887	1.88456e-05	-1.02872	down
PTPRS	2160	2466	2360	974	834	1001	4.5428	5.33277	4.94195	2.24958	2.16886	2.30486	1.70572e-07	-1.02942	down
PDGFD	4867	4068	5953	2177	1240	2399	15.2536	12.4886	17.6468	6.20918	4.12766	7.19736	0.00114428	-1.02962	down
ATOSA	4374	5340	6002	2440	1559	2252	12.4633	15.1408	15.5396	7.51242	5.06253	6.68261	0.000105295	-1.03022	down
WIPF3	1348	750	1186	408	448	427	4.92314	2.79818	4.04917	1.70762	2.00417	1.71571	0.000193716	-1.03343	down
MRPS6	5428	2808	4185	1830	967	1956	46.3029	24.6658	34.0132	17.0208	10.0804	18.0284	0.00459139	-1.03434	down
KLHL24	24452	26895	45337	15014	7134	14918	46.29	52.487	82.0394	31.209	16.167	30.8964	0.00711053	-1.03485	down
TCHP	398	314	430	124	168	153	1.77127	1.44123	1.82839	0.606067	0.895414	0.741662	0.00054404	-1.03563	down
NUDT12	2064	1534	2015	896	469	823	4.83949	3.76414	4.70167	2.41856	1.40529	2.06734	0.000920922	-1.03573	down
CLPP	1043	552	739	284	225	382	11.3429	6.18035	7.68284	3.39045	2.92014	4.53575	0.00410083	-1.03666	down
MAPK12	9795	4973	6718	3261	2116	2960	35.3238	41.9811	30.31	16.8662	12.281	17.4038	0.00073556	-1.03677	down
CDIP1	3629	3303	3786	1728	916	1567	18.0881	16.5159	18.278	8.64584	4.96586	7.86805	0.000328173	-1.03677	down
ZNF503	570	844	487	277	252	216	2.75785	4.21364	2.25191	1.47047	1.45927	1.14128	0.00321107	-1.03696	down
MIPOL1	865	1167	1326	437	475	415	2.38662	3.75858	4.08748	1.84237	1.73506	2.61522	0.00012107	-1.03748	down
CCPG1	9516	9234	11376	3635	3536	4750	31.6069	31.6747	36.1092	13.056	13.1396	17.1181	1.5093e-06	-1.0391	down
PRDX3	20021	14676	16121	7678	4881	7447	182.502	137.904	140.464	76.8523	53.2485	74.2498	3.28644e-05	-1.03963	down
RAPGEF4	2904	3735	3114	1491	759	1546	9.25995	12.0811	9.53658	5.17018	2.81833	5.31991	0.00261679	-1.03979	down
TMEM160	363	339	376	150	157	117	7.49106	7.1969	7.41185	3.38679	3.87304	2.63945	0.00013097	-1.04005	down
CMTM8	490	443	517	160	193	215	2.24241	2.06841	2.23501	0.776756	1.06898	1.12844	9.71864e-05	-1.04056	down
CALCOCO1	2732	2646	2533	1134	1125	901	11.1438	11.7596	9.63505	5.4829	5.90414	4.12283	5.78221e-09	-1.04159	down
QDPR	870	521	546	197	249	295	5.2229	3.22343	3.13155	1.29718	1.78768	1.93836	0.00238605	-1.04235	down
PARM1	8832	5747	6699	3896	2759	1535	25.938	17.3975	18.8038	12.5623	9.69755	4.93201	0.00395344	-1.04303	down
REM1	374	465	422	181	97	203	3.40019	4.36155	3.98458	1.87093	1.05414	2.01477	0.00861725	-1.04429	down
GUCY1A2	1626	1879	2739	862	735	846	4.60849	5.49114	7.42311	2.68314	2.49327	2.6242	0.00013437	-1.04489	down
FXYD7	9212	5149	7761	3473	2235	2885	230.39	131.024	190.098	92.5871	64.3769	77.2075	0.000191185	-1.04496	down
EFEMP2	1926	1528	1974	657	565	892	13.6384	11.6673	13.8769	4.94726	4.65269	6.79137	8.86626e-05	-1.04544	down
MTFP1	2258	1603	1815	848	361	936	19.2865	14.1089	14.9343	8.17961	3.6916	8.96503	0.00861495	-1.04546	down
TMEM47	6412	4185	6671	2254	2353	2165	20.5339	13.8144	20.4193	7.92545	9.01831	7.58333	1.47326e-06	-1.04591	down
LOC100621428	441	351	450	121	177	179	3.05058	2.5044	2.97652	0.916161	1.46064	1.35518	0.000902213	-1.04931	down
NR2F2	2505	2132	2648	1070	1015	795	9.90496	8.52368	9.77014	4.4907	4.61169	3.32461	4.4831e-08	-1.04946	down
PLEKHF2	4348	3352	4924	1742	1404	1803	16.9497	13.5274	18.3306	7.4631	6.5542	7.7484	1.24524e-06	-1.04974	down
LOC110261076	2676	1212	2186	739	639	921	40.0657	18.7567	31.3281	12.2007	11.5234	15.1807	0.00206505	-1.05144	down
TLR5	455	596	562	167	239	218	1.23362	1.66617	1.45798	0.497168	0.775545	0.647236	0.000797602	-1.0525	down
ADAMTS15	1115	1376	1442	443	413	663	2.67025	3.39723	3.30168	1.16441	1.18257	1.73816	0.000618684	-1.05334	down
EMCN	2626	2314	4233	931	1046	1506	7.25939	6.59491	11.1872	2.82422	3.46101	4.5529	0.0018643	-1.05349	down
LYNX1	12281	10773	10013	5461	2907	4517	38.7313	35.0235	30.1828	18.9102	10.9749	15.5816	0.000163121	-1.05362	down
EMB	472	486	320	152	158	182	0.927612	0.97911	0.589181	0.324394	0.360302	0.386368	0.00161418	-1.05387	down
GIN1	1303	1072	2074	625	522	562	9.29837	7.88811	14.1481	4.89475	4.45981	4.43633	0.000539507	-1.05443	down
EGFR	1848	2834	3123	892	963	1167	4.00334	6.42402	6.46959	2.09585	2.49771	2.76203	0.00049987	-1.05494	down
LOC110255331	6662	5331	6277	2238	1418	3288	27.3826	22.9685	26.6865	10.4773	7.40629	16.6437	0.00213566	-1.0555	down
CPLX1	1491	1198	1638	697	321	630	8.61573	7.13866	9.04945	4.42115	2.21574	3.9827	0.00260443	-1.05579	down
LOC100153925	517	259	376	170	130	135	8.3899	4.39375	5.69791	2.86742	2.44756	2.19828	0.00343193	-1.05613	down
Sus_scrofa_newGene_13626	920	669	960	501	201	258	0.934449	0.777293	0.958334	0.558543	0.378544	0.429177	0.0085986	-1.05626	down
MAP4K2	366	353	239	134	122	111	1.73033	1.72192	1.0821	0.694567	0.687729	0.571819	0.00204475	-1.05961	down
ZNF829	2074	2142	2152	877	678	938	6.6333	6.9509	6.6922	3.26241	3.16301	3.28324	8.08254e-07	-1.0608	down
KCNJ5	14893	8673	10779	6622	3861	2449	36.5665	21.9508	25.295	17.8528	11.3461	6.57818	0.00609278	-1.06199	down
SEMA3D	544	758	532	234	148	308	1.2332	1.76946	1.16066	0.580395	0.402623	0.768843	0.00786651	-1.06414	down
FAM53A	432	326	321	154	121	139	4.21339	3.27444	2.96233	1.63244	1.33816	1.47736	0.000269717	-1.06555	down
FHL2	34106	21579	23767	12901	6595	10752	210.776	143.532	139.237	86.3545	46.5644	72.5376	0.000672178	-1.06767	down
CYB5R1	6255	5850	5486	3088	1319	2303	30.1317	29.0502	25.258	16.3339	7.60159	12.134	0.00134847	-1.06906	down
NDUFS1	26905	21146	23873	9439	5908	11985	129.8	104.798	111.648	48.8231	31.3712	64.1513	0.000410412	-1.07108	down
ANTXR1	3079	3865	3934	1246	1300	1659	9.2696	10.9699	10.2872	4.06123	4.24941	5.47592	1.28709e-05	-1.07133	down
YBEY	2513	2925	3410	1309	848	1254	19.8777	23.8459	25.7786	11.3674	8.02463	10.8492	6.06089e-05	-1.07143	down
DHTKD1	2593	1433	2334	805	542	1028	7.04355	4.01198	6.081	2.41331	1.76747	3.03932	0.00198484	-1.07148	down
CEP126	485	710	602	265	172	249	0.931866	1.40703	1.10661	0.557902	0.394901	0.523844	0.00142928	-1.07158	down
METTL22	580	306	417	154	143	189	5.88844	3.15362	4.04799	1.66381	1.66699	2.09134	0.00225545	-1.07236	down
AXL	3516	4094	4278	1447	1466	1707	11.6865	14.0304	13.5934	5.27958	5.83445	6.205	1.07351e-07	-1.07358	down
Sus_scrofa_newGene_12302	660	497	562	210	277	166	2.49012	2.20575	1.94902	0.842473	1.34936	0.680957	0.000434204	-1.07365	down
UBE2B	8295	6311	7615	3163	2444	3015	47.5743	37.2336	41.6034	19.8274	16.7377	18.9537	5.15033e-09	-1.07383	down
Sus_scrofa_newGene_23687	2095	1063	1140	621	462	532	3.0045	1.33952	1.52531	0.87953	0.815684	1.06362	0.00126468	-1.07389	down
EFHC1	313	327	315	130	73	152	0.884569	0.973606	0.86812	0.360241	0.237611	0.440146	0.00667895	-1.0747	down
Sus_scrofa_newGene_19401	302	409	350	132	124	148	0.487096	0.679831	0.538583	0.233029	0.239604	0.260365	0.000725383	-1.07661	down
DNAJC28	757	694	681	326	167	311	2.04249	1.92961	1.75655	0.963062	0.536427	0.917653	0.00161171	-1.07708	down
Sus_scrofa_newGene_28457	269	220	304	97	85	116	0.741425	0.624245	0.800057	0.291525	0.279542	0.347822	0.00107968	-1.07717	down
CHCHD10	21712	14832	16652	8048	4923	7356	390.12	267.256	272.363	152.923	103.396	143.815	4.01658e-05	-1.07736	down
SPAG8	2208	1280	1640	778	489	672	12.0145	7.16883	8.54622	4.66631	3.27954	4.11531	0.000281679	-1.07854	down
NDUFS7	9652	7110	7942	3697	2048	3630	126.415	94.3838	99.537	52.7036	32.18	52.2467	0.000206415	-1.07937	down
ATRNL1	1332	1326	1631	472	302	799	2.31705	2.27515	2.74305	0.925243	0.556395	1.49365	0.0072699	-1.08115	down
AMACR	1264	778	902	392	249	456	10.1884	5.83369	6.64348	3.08979	2.04712	3.54613	0.00161171	-1.08141	down
PIGK	1583	1290	1300	528	567	517	3.45283	3.07971	2.85784	1.41504	1.61555	1.37887	4.92836e-09	-1.0818	down
ZNF277	3450	3675	5453	1501	1475	1813	14.8118	9.27698	15.2906	5.15598	6.5481	6.76102	3.51273e-05	-1.08191	down
ABCC9	15466	18246	20379	5742	6801	8159	33.6023	40.4062	42.1379	13.8838	17.9254	19.2926	7.07523e-06	-1.08307	down
ENSSSCG00000039407	205	149	126	58	58	60	1.53095	1.14859	0.89569	0.46965	0.513823	0.486517	0.00718563	-1.08488	down
JAG2	1709	1692	1649	832	538	568	4.87742	4.96742	4.47265	2.58782	1.81333	1.75092	7.45573e-06	-1.08767	down
CXADR	2199	1436	1195	530	561	713	11.8022	7.71987	6.33429	3.17933	3.73603	4.3265	0.000628865	-1.08773	down
SDHC	16293	11410	11351	6228	3194	5262	47.1537	29.1999	25.4728	16.9224	9.45221	17.251	0.00040682	-1.08903	down
SLC27A6	582	596	669	309	169	219	3.23699	3.51025	3.71416	2.00793	1.1263	1.38166	0.000518486	-1.08915	down
NMRAL1	1318	1095	1346	525	253	607	6.2261	5.32435	6.07174	2.72288	1.42538	3.13268	0.00364071	-1.08925	down
ZNF84	2601	2350	2844	1185	716	1065	5.4503	4.9193	5.60618	2.66568	1.78329	2.35778	1.72346e-05	-1.08979	down
CD82	1054	1121	926	431	376	385	8.1266	8.71669	6.8198	3.63323	3.45511	3.23169	5.05744e-07	-1.09051	down
Sus_scrofa_newGene_23151	359	248	423	177	104	96	1.28029	0.950283	1.43883	0.744149	0.445923	0.373263	0.0059165	-1.09138	down
Sus_scrofa_newGene_1673	859	551	752	289	188	325	4.16194	2.57123	3.43295	1.51257	1.02099	1.7094	0.000919443	-1.09199	down
DPH6	1010	1186	1157	420	406	459	4.65669	5.47699	5.21506	2.03452	2.17468	2.29399	4.37368e-07	-1.0922	down
KIF26A	2409	1734	2695	1115	710	756	5.49514	4.02102	5.87187	2.78188	1.94619	1.86673	6.50353e-05	-1.09254	down
IVNS1ABP	28231	38862	45347	15460	11858	15419	75.3361	112.322	113.979	47.2154	38.0604	42.9389	3.1757e-05	-1.09372	down
IKZF2	1961	2316	1695	770	767	751	3.48223	4.2674	2.7929	1.53977	1.71181	1.41548	2.16786e-06	-1.09417	down
RAC2	1346	1288	631	384	507	308	5.01962	4.1099	1.78722	2.13046	1.8104	1.1424	0.00638743	-1.09508	down
Sus_scrofa_newGene_36530	554	447	465	282	112	140	2.42599	1.9348	2.06224	1.25767	0.542317	0.608538	0.00907288	-1.09657	down
FPGT	286	306	338	99	125	124	3.65647	4.03693	4.13808	1.38681	1.91212	1.73099	0.000306312	-1.09671	down
PRRG2	286	270	348	115	106	118	1.82223	1.77154	2.12256	0.800277	0.80726	0.819832	0.000129845	-1.09794	down
IRS1	2728	1796	1900	1018	676	724	7.76523	5.20627	5.12668	3.12525	2.30125	2.22575	5.0825e-05	-1.09842	down
EPB41L4B	1063	1054	949	467	305	392	3.17178	3.25427	2.70001	1.52144	1.04473	1.27656	1.43922e-05	-1.09846	down
PTPN4	20769	19100	23988	9575	6323	8402	33.1596	31.4359	36.6074	16.8061	12.0837	14.6739	3.48161e-07	-1.09875	down
EPHX2	1129	1741	1718	691	509	533	7.18666	11.428	10.4577	4.82549	3.87198	3.7059	0.000199266	-1.0998	down
DLD	21108	16082	20254	7649	4637	9099	110.042	83.9083	96.094	38.3958	25.0821	45.8154	0.00021435	-1.10039	down
MGAT3	458	588	678	219	227	202	1.46081	1.934	2.07131	0.763284	0.864762	0.702109	0.000100319	-1.10229	down
SLC48A1	1556	1301	1649	629	488	594	8.23657	7.09795	8.34056	3.65283	3.09228	3.43768	3.31493e-08	-1.10231	down
FUNDC1	5776	3186	3958	1506	1124	2098	26.1728	14.8	17.1635	7.52726	6.06852	10.4845	0.00110041	-1.10253	down
ITK	738	682	470	147	268	271	2.4539	2.47934	1.5562	0.542422	1.07339	1.08307	0.00487794	-1.10295	down
PRICKLE2	9582	13264	11674	4966	3058	4972	16.9973	23.8538	19.6796	9.61979	6.42608	9.59946	0.000149563	-1.10341	down
SH3D19	2185	2703	2368	1033	680	1027	5.28145	7.326	5.71646	2.81187	1.97068	2.64643	4.19954e-05	-1.10375	down
PLCB1	1924	2357	3532	857	1017	1031	3.85473	4.84274	6.74976	1.88038	2.41525	2.26041	0.000221139	-1.1048	down
CPEB3	3269	4734	4845	1935	1078	1776	8.41454	12.3316	11.9664	5.319	3.23654	4.87667	0.000583545	-1.10678	down
MANEA	2008	2135	2696	620	770	1128	4.70205	5.15335	6.0351	1.59421	2.15855	2.88941	0.000465826	-1.10836	down
SRPX	1557	1049	890	387	452	454	11.592	8.10299	6.35209	3.06265	3.91362	3.57628	0.000182637	-1.10995	down
DUSP28	348	353	378	188	74	127	4.01725	4.19827	4.17211	2.38084	1.02183	1.59617	0.00804285	-1.11039	down
AGAP2	1148	866	1354	403	367	481	3.39136	2.78421	3.78733	1.33972	1.23062	1.49224	2.26586e-05	-1.1111	down
PRKAR1B	235	195	186	61	78	85	0.581653	0.694453	0.456421	0.152606	0.218581	0.210676	0.00209295	-1.11157	down
SLA-DQB1	6578	10657	4555	3408	1579	2920	16.388	26.8265	10.7524	9.37538	4.92189	8.07112	0.00971857	-1.11242	down
RASGRP2	519	520	464	190	166	207	1.82867	1.98266	1.55048	0.691478	0.634821	0.767444	1.35748e-05	-1.11295	down
CYYR1	6727	6142	9514	2902	2270	3156	26.4159	24.863	35.716	12.513	10.6735	13.5638	1.02187e-05	-1.1153	down
TUBA8	12616	10440	10295	5451	3080	3944	31.1584	27.5318	25.6566	16.6231	11.7057	12.2512	1.47152e-05	-1.11614	down
STRADB	17313	15507	19603	7502	4002	7825	95.6988	86.2378	107.244	39.6332	25.2042	43.52	0.000233133	-1.11615	down
PDE1A	1364	1360	1290	506	321	646	3.87351	3.85087	3.27289	1.68998	1.08648	2.13385	0.000572866	-1.11759	down
ADCY6	27303	21735	24432	11556	4676	10491	65.3692	53.6444	55.9123	30.3793	13.4008	27.4781	0.00167544	-1.11783	down
MIGA2	10690	9467	11680	4776	1813	4862	40.1117	36.6193	41.8906	19.6777	8.14385	19.9553	0.00398367	-1.11847	down
Sus_scrofa_newGene_9559	319	347	288	116	80	149	0.585031	0.656232	0.504702	0.232741	0.173891	0.298414	0.00314032	-1.11912	down
TESK2	326	465	326	157	111	142	1.35075	1.89924	1.30621	0.654936	0.497271	0.675788	0.00166309	-1.11925	down
GPC6	847	738	562	246	167	358	2.82767	2.49327	1.73463	0.865695	0.698169	1.27868	0.00402371	-1.11932	down
CCDC122	340	302	430	127	104	159	2.14865	1.94077	2.56826	0.873065	0.786532	1.0836	0.000815571	-1.1195	down
POLR3GL	749	745	819	297	252	317	5.44942	5.58844	5.69471	2.36974	2.19562	2.52397	3.38253e-07	-1.12047	down
ECHDC3	2347	2832	2457	1143	637	1051	7.60313	9.45748	7.6081	4.06535	2.4685	3.72259	0.000170683	-1.12133	down
PCSK6	4491	4127	5865	2008	1634	1784	14.7877	14.0069	18.4595	7.25968	6.4343	6.42326	2.9437e-08	-1.12134	down
MAGIX	343	426	548	168	128	184	3.82222	5.03989	5.84316	2.04898	1.70782	2.24266	0.00105407	-1.12145	down
CISD1	8997	14731	11555	4035	2872	5928	32.2186	58.1837	40.7666	16.0624	13.1273	24.8182	0.00198863	-1.12354	down
IPP	2504	1724	2725	1001	830	746	9.6884	6.73595	9.26807	4.2457	3.73747	3.15584	2.33331e-06	-1.12447	down
EBF2	1730	1772	2797	659	784	863	4.83237	5.10253	7.46894	2.02091	2.62202	2.63656	8.87565e-05	-1.12613	down
Sus_scrofa_newGene_41888	467	718	463	286	134	173	1.95304	2.32425	2.13443	1.48074	0.476776	0.865328	0.00727718	-1.12633	down
IL31RA	599	611	649	203	260	227	1.05936	1.11328	1.09745	0.394213	0.549218	0.438217	2.76419e-06	-1.127	down
CCNG2	1205	1336	1611	473	504	565	6.4612	7.38828	8.35467	2.71963	3.1416	3.40776	9.48416e-07	-1.12801	down
FBLIM1	4360	4296	6307	1974	1557	2007	9.08489	9.1259	12.7167	4.80356	5.39953	4.82035	2.79936e-06	-1.12829	down
LOC110259374	743	830	889	280	319	317	4.80615	5.51881	5.48302	1.98574	2.44839	2.23028	6.24098e-07	-1.12856	down
Sus_scrofa_newGene_2085	501	557	934	231	198	285	1.23339	1.19016	1.90356	0.598769	0.490003	0.714021	0.00186153	-1.12927	down
PEAR1	4381	4535	5827	1708	1789	1990	10.1129	10.7627	12.8449	4.29499	4.90617	4.98624	2.50868e-08	-1.12982	down
PTCD2	1983	1551	1832	683	534	768	11.9576	9.62087	10.5361	4.50987	3.84369	5.05368	7.68502e-07	-1.12992	down
HADH	19457	12963	14926	7036	3600	6575	68.621	47.1248	50.3218	27.2492	15.1961	25.3657	0.000304182	-1.12999	down
ZNF181	2867	2778	2987	1098	870	1244	7.12913	7.19291	7.28493	3.01951	2.59709	3.36163	1.04879e-07	-1.13	down
TCEA3	2303	1724	2132	925	649	711	11.2905	10.4351	9.98697	4.97846	3.80852	3.81176	2.01995e-07	-1.13201	down
ST6GALNAC2	2769	2472	2790	1226	669	1058	17.3456	16.2637	17.001	7.61308	4.57481	6.04465	3.93618e-05	-1.13246	down
MGLL	11012	10864	12401	4926	4488	3393	37.4449	38.0674	40.3163	18.4383	18.2539	12.6122	7.17745e-09	-1.13278	down
Sus_scrofa_newGene_11342	236	251	194	95	73	79	1.40815	1.82627	1.30055	0.652028	0.460154	0.524921	0.00107886	-1.1329	down
ANGPT1	177	166	154	45	51	78	0.525993	0.492766	0.453611	0.173795	0.176963	0.24751	0.00787012	-1.13296	down
LOC110255258	428	485	479	191	151	172	1.56609	1.85807	1.66522	0.786873	0.685258	0.697833	1.22597e-05	-1.13487	down
ALDH4A1	2634	1483	2392	650	739	954	11.8487	6.85361	10.2793	3.19862	3.97919	4.71912	0.000156721	-1.13523	down
CCNI	25671	20275	25724	9279	7657	9669	130.064	106.097	124.679	51.6172	46.4533	53.5797	1.15695e-10	-1.13673	down
Sus_scrofa_newGene_3749	179	174	162	56	41	82	0.751926	1.06068	0.632282	0.283224	0.219287	0.420639	0.0095924	-1.13807	down
DCXR	1721	802	1308	501	446	428	14.9658	7.18278	10.8691	4.77737	4.64272	4.06638	0.000287864	-1.1382	down
MMP11	720	443	540	227	188	203	4.06928	2.58056	2.91536	1.40761	1.26925	1.25316	5.07494e-05	-1.1403	down
ARSE	395	458	443	196	112	161	2.69154	3.21562	2.99333	1.44946	0.905538	1.17513	0.000551456	-1.142	down
TCF15	240	285	448	152	99	91	4.32263	5.2885	7.70319	3.00052	2.11699	1.78369	0.005768	-1.14256	down
EXO5	916	919	984	286	405	342	3.51038	3.58924	3.59082	1.22053	1.84161	1.45186	2.82406e-06	-1.14265	down
FAM13C	2134	1840	2923	968	804	754	7.12066	6.58138	9.97044	3.26549	3.00946	2.40397	2.37413e-06	-1.14268	down
STC2	4318	2539	3479	1128	842	1694	14.2777	8.65187	10.9931	4.09554	3.32917	6.12648	0.000875754	-1.14271	down
Sus_scrofa_newGene_26197	506	933	602	264	230	243	1.19812	2.69317	1.54147	0.795784	0.728726	0.921677	0.00150876	-1.14422	down
NOSTRIN	1039	785	908	249	240	473	7.80327	6.08207	6.5181	2.05267	2.18808	3.90242	0.00191073	-1.14435	down
ABI2	1301	1735	1782	503	599	657	2.84934	3.92992	3.74267	1.21676	1.57206	1.57371	1.5874e-05	-1.14618	down
FAM131A	831	1923	1202	386	471	546	1.54259	3.67838	2.13194	0.784901	1.04518	1.10793	0.00476316	-1.14674	down
TET1	2706	2391	3587	1026	1032	1119	4.05439	3.69313	5.13764	1.68726	1.85064	1.8341	1.09681e-07	-1.14746	down
KIT	1778	1223	1586	408	751	475	4.84425	3.48729	4.16016	1.22469	2.45724	1.40894	0.00035375	-1.14863	down
SCAMP1	4363	4317	5313	2164	1501	1475	16.0608	16.5679	18.6949	8.75228	6.61449	6.01788	3.12451e-07	-1.15029	down
ABHD15	188	186	172	73	64	58	0.605399	0.638514	0.429434	0.168347	0.180765	0.146002	0.000723281	-1.15257	down
PCED1A	905	800	952	387	269	315	6.44631	5.87424	6.47977	3.02293	2.28797	2.4486	5.30228e-07	-1.15259	down
ADCY5	2945	2772	2940	1176	1029	1002	6.93032	6.72417	6.61207	3.03682	2.89686	2.57866	9.56302e-16	-1.15273	down
NRXN1	534	668	484	146	203	249	0.850243	1.18893	0.732239	0.266984	0.400647	0.441385	0.00123449	-1.15424	down
SLA-DRA	20057	18424	9901	5131	3378	8249	48.928	46.3311	23.0874	13.744	9.86496	22.0145	0.00602154	-1.15476	down
FMO1	5648	3260	5573	1661	920	2408	33.6855	18.8109	30.3948	10.2062	6.25812	14.7398	0.00380157	-1.15551	down
Sus_scrofa_newGene_25907	648	368	464	163	195	167	1.82392	1.29375	1.40165	0.409856	0.491342	0.439986	0.000245097	-1.15617	down
ECHDC2	1586	1310	1589	663	318	613	10.9332	8.77577	9.03256	3.35505	3.26322	4.79536	0.000494982	-1.15704	down
GNB5	3543	3878	6054	1443	1661	1737	13.5206	14.777	22.328	6.33851	8.16731	7.55009	2.855e-05	-1.15731	down
HYI	763	519	678	216	216	271	2.22067	1.59508	1.81254	0.637645	0.700764	0.798204	1.65676e-05	-1.15732	down
ENPEP	1053	1364	1791	463	363	659	4.59091	6.01832	7.34288	2.21357	1.90156	3.098	0.00107239	-1.15735	down
LOC100520992	374	282	262	96	115	115	2.89676	2.27687	1.93262	0.834281	1.07729	0.990925	0.000322385	-1.15822	down
MIEF2	1887	1619	1866	817	543	599	3.96695	3.53205	3.77926	1.91493	1.3944	1.39365	1.98351e-07	-1.15865	down
PNRC1	10977	14342	12680	4705	4227	5000	27.5252	37.8366	33.8087	12.2102	12.3083	12.7896	4.34404e-08	-1.15907	down
PLPP3	15894	15401	19021	5278	6750	6323	66.0857	64.6317	76.2323	23.1516	32.5625	27.2065	2.04014e-09	-1.15921	down
GSTK1	1770	1612	2068	859	422	668	13.4675	12.4693	14.755	7.06773	3.76925	5.63565	0.000195136	-1.15935	down
CCNG1	55469	38378	46421	17581	16186	17386	339.739	242.31	271.766	118.237	118.673	116.493	1.07685e-11	-1.16153	down
Sus_scrofa_newGene_29730	364	304	257	107	88	131	1.27304	1.11937	0.698348	0.389735	0.393326	0.515506	0.000800198	-1.16216	down
ARMC2	607	503	679	230	125	268	2.84664	2.46514	2.80255	1.3681	0.344148	1.22937	0.00177891	-1.16391	down
LOC106508100	1046	1648	1828	613	469	538	6.25563	10.1663	10.4741	4.04126	3.36565	3.50776	0.000162313	-1.16477	down
METTL15	885	979	855	321	293	371	2.07856	2.35704	1.89401	0.809429	0.772498	1.14195	9.91315e-07	-1.16542	down
Sus_scrofa_newGene_27046	647	655	727	314	172	239	0.61561	0.642195	0.660788	0.327807	0.195392	0.248109	0.000138295	-1.16549	down
GPT	2579	1819	2086	867	508	923	5.66808	4.11782	4.38126	2.08797	1.33478	2.21807	0.000126603	-1.16662	down
ZNF404	568	528	647	236	168	222	1.72647	1.65371	1.88075	0.7875	0.611548	0.735914	6.62697e-06	-1.16764	down
ENPP2	1518	649	999	238	409	425	3.21435	1.43029	2.00268	0.545253	1.05238	0.978422	0.00406594	-1.16812	down
RPL3L	8243	3861	4666	2258	1182	2324	77.0147	37.0602	41.7059	23.231	13.2552	24.5645	0.00229281	-1.1695	down
KBTBD3	1850	1828	2174	731	457	880	4.9313	5.02119	5.53763	2.13725	1.45795	2.56515	0.000130426	-1.17319	down
GSAP	3411	2944	2873	1126	1026	1196	8.39224	7.45854	6.68226	3.10462	3.14776	3.2307	7.84989e-12	-1.17411	down
ASB4	3051	3215	3445	1503	733	1212	12.8216	13.8336	13.7582	6.9417	3.67485	5.6117	0.000113249	-1.17554	down
SYNM	4092	3572	3891	1298	924	1846	50.9861	45.8781	46.3378	17.7527	13.784	25.156	0.000113296	-1.17567	down
NDUFA5	8054	5732	8012	2556	1628	3421	26.6486	19.4372	25.2268	13.9557	9.99079	12.4152	0.000275368	-1.17624	down
OPTN	12864	9949	12080	5685	3073	3683	59.3823	46.2833	51.3954	28.8496	17.3575	18.6026	1.32385e-05	-1.17708	down
LOC100152566	11640	9605	12424	4971	3134	3985	42.5154	35.7207	41.7594	20.1114	13.1498	15.9905	1.47518e-07	-1.17726	down
Sus_scrofa_newGene_22097	212	110	204	75	44	56	0.839137	0.448774	0.774425	0.325099	0.206992	0.241153	0.00969874	-1.17783	down
BCAM	8036	8397	10024	3513	1896	3894	34.1929	38.3394	36.4886	15.0419	7.98393	16.4123	0.000205336	-1.17821	down
INSYN1	1554	1239	1195	579	291	527	6.761	5.55996	4.97079	2.76381	1.51462	2.50541	0.000336656	-1.17957	down
BBS2	1079	1151	1163	384	275	531	5.57186	6.1026	5.71285	2.16537	1.68761	2.98401	0.00023268	-1.17969	down
STEAP3	1455	1570	1059	642	463	339	3.90998	5.53418	3.41521	2.39392	1.87196	1.26714	0.000386233	-1.17988	down
CALCRL	14030	11769	29776	5929	6441	6662	26.597	22.9825	53.8311	12.2119	14.5646	13.672	0.00120363	-1.18159	down
PGM1	14259	7692	7490	3844	2193	4088	71.4275	39.717	35.8599	21.1377	13.1457	22.4007	0.00108314	-1.18167	down
GKAP1	1319	853	1150	396	377	407	10.4198	8.11596	8.64309	4.0648	4.14365	3.98945	2.46525e-07	-1.18284	down
GCA	550	361	517	115	144	225	2.12551	1.44963	1.97551	0.494876	0.691982	0.95115	0.0021895	-1.18298	down
EIF5A2	682	823	1513	271	398	358	1.9071	2.37061	4.04238	0.829221	1.3322	1.0942	0.00240526	-1.18411	down
C6H1orf122	576	467	607	192	221	172	9.86071	8.24126	9.93513	3.6128	4.53054	3.21922	1.53158e-06	-1.18561	down
ACADL	13950	12516	15377	5454	3654	5771	76.1794	70.4546	80.2624	32.7042	23.8877	34.476	5.66473e-07	-1.18575	down
DAPK2	980	1376	1265	467	299	506	4.39152	7.06212	4.95081	2.35971	1.69352	2.62976	0.000230193	-1.18582	down
KGD4	4316	3025	4000	1313	750	1820	31.835	22.9396	28.2981	10.8542	6.63806	14.7429	0.0010085	-1.18661	down
RAMP3	729	499	584	315	141	164	1.64451	1.13487	1.25128	0.762621	0.370988	0.394575	0.00231545	-1.18773	down
ROBO2	427	348	589	131	89	229	0.796983	0.678816	1.02869	0.267757	0.198439	0.472589	0.00906221	-1.18781	down
SMTN	7792	7823	6814	2816	2134	3058	51.6749	53.6956	42.8734	17.1001	12.9594	20.1017	7.33874e-08	-1.18964	down
CYP1B1	5774	4045	3976	1321	2418	958	10.8449	7.83066	7.13649	2.72381	5.43601	1.96793	0.00186596	-1.19061	down
SCUBE2	969	652	1037	346	180	378	5.30033	3.71955	5.56421	2.14964	1.1637	2.28094	0.00142346	-1.19118	down
KLF9	4731	2788	4219	1271	1121	1688	14.885	9.04318	12.689	4.39056	4.22267	5.80843	2.51191e-05	-1.19171	down
FDXR	153	114	161	51	44	50	1.07691	0.823198	1.0865	0.413988	0.366584	0.386044	0.00200707	-1.19355	down
TMIGD3	394	381	369	101	106	182	3.1287	4.03896	1.69775	0.851526	0.599841	1.44755	0.00137501	-1.19541	down
SIRT5	2054	1772	2021	904	427	704	20.8717	18.5629	19.6257	10.0849	5.19233	7.81959	0.000134296	-1.1962	down
KLF2	3421	4165	3370	910	1498	1422	27.6032	34.6396	25.991	8.0606	14.4647	12.5446	4.854e-05	-1.19629	down
ACBD4	593	542	476	228	102	217	3.99828	3.1202	1.87049	1.38643	0.62274	1.68427	0.00233283	-1.19671	down
COQ9	12210	9349	9837	4369	2071	4381	66.2991	52.4707	51.1308	26.2093	13.7168	26.1176	0.000307315	-1.19776	down
SGCA	2287	2264	1714	779	370	970	10.7457	9.36078	7.46404	3.2767	1.83927	4.13096	0.00243184	-1.19989	down
Sus_scrofa_newGene_31858	254	327	250	64	90	124	1.01616	1.34884	0.956403	0.280814	0.440774	0.53885	0.0042108	-1.20093	down
NIT2	4375	2961	3708	1466	943	1445	28.0382	19.5632	22.715	10.3158	7.28922	10.1296	4.42669e-06	-1.20106	down
CCN3	899	764	697	308	185	323	4.88699	4.36783	3.89388	1.88114	1.19322	2.05235	0.000155365	-1.20113	down
ATPAF1	11075	8838	8814	3849	1982	4065	46.9015	47.3099	35.0036	20.5738	10.2448	23.228	0.000158135	-1.20394	down
LRP11	1850	1581	2737	749	712	688	8.07947	7.19404	11.5494	3.62837	3.76176	3.31777	3.22443e-06	-1.20409	down
SEPTIN4	604	540	640	224	199	207	5.3673	4.97162	5.40946	2.14486	2.13133	1.90306	7.42057e-09	-1.20417	down
MEOX2	1985	1742	2559	717	664	822	8.95837	8.10157	11.0386	3.55384	3.5875	4.05514	1.31473e-07	-1.20437	down
TOM1L2	3763	3991	4686	1843	900	1568	11.9295	12.3802	14.2874	6.05096	3.21058	5.53524	0.000104454	-1.2048	down
HSPA12A	665	920	800	330	249	258	1.62477	2.30852	1.86099	0.880675	0.738142	0.686206	1.83006e-05	-1.20535	down
MINDY2	5260	5601	7131	1877	1737	2648	11.5173	12.4281	14.2462	4.50256	4.82431	6.94672	5.41194e-06	-1.20554	down
ENSSSCG00000036224	442	398	354	162	159	87	6.30387	6.84213	5.52305	2.96863	3.16557	1.59325	0.000774391	-1.20658	down
MYO7A	569	687	799	258	231	230	1.10966	1.33138	1.44198	0.493244	0.479774	0.435763	2.41583e-06	-1.20917	down
PPDPF	8047	5260	10363	2728	2637	2797	61.1081	41.1774	75.2169	22.7462	23.9683	23.2316	5.26275e-06	-1.21009	down
KIAA1143	235	130	159	71	45	56	1.50123	0.851404	0.968188	0.494245	0.343571	0.389273	0.00491001	-1.21153	down
PTPRZ1	110	183	171	54	61	37	0.184897	0.318537	0.274919	0.099474	0.123035	0.066631	0.00928705	-1.21191	down
ZFP14	446	725	594	225	186	199	1.54764	2.7313	1.91503	1.04552	0.818569	0.757669	0.000185403	-1.21249	down
BNIP3	3658	2759	2896	1193	1081	1008	30.9085	17.3084	23.1184	11.013	9.94412	9.6235	1.24425e-11	-1.21309	down
POLDIP2	14333	11006	12246	5437	2738	4770	68.0154	53.8404	55.5478	28.3316	15.554	24.7621	3.8254e-05	-1.21382	down
Sus_scrofa_newGene_13577	492	450	551	257	129	117	3.8188	3.60153	4.08924	2.19259	1.1942	0.987578	0.00175616	-1.21399	down
PANK1	2226	2768	2332	1181	559	787	8.58272	11.4382	8.5487	5.18778	2.74163	3.62943	0.000216106	-1.21432	down
PROB1	3479	2301	2355	1310	524	906	15.9812	10.895	10.3387	6.60397	2.87888	4.54893	0.00109672	-1.21469	down
CYTIP	4570	4013	3162	1145	1871	1004	16.8935	15.2924	11.1742	4.64432	8.27821	4.05788	0.000150181	-1.21496	down
RBL2	7297	5583	6621	2560	1253	2799	21.6213	17.0481	18.6417	8.30416	4.38733	9.04417	0.000306358	-1.21555	down
TLCD5	216	372	383	94	111	120	0.952682	1.69067	1.61497	0.454907	0.58371	0.577925	0.00217681	-1.21619	down
HOGA1	1117	774	1226	383	361	335	6.94785	4.93954	7.94345	2.57906	2.49231	2.31305	4.49502e-07	-1.21688	down
CD74	39323	33145	25170	12010	9828	12197	322.059	284.082	197.573	107.056	95.0202	111.825	3.11018e-07	-1.21727	down
ANAPC11	2931	2118	2408	1040	787	779	29.6532	22.086	23.2901	11.5467	9.52303	8.62092	8.59061e-09	-1.2177	down
CCL14	352	259	492	161	73	126	6.4071	4.86747	8.57199	3.20359	1.57274	2.49543	0.00477894	-1.21944	down
RNF135	510	805	708	271	259	159	3.26649	5.32073	4.33527	1.90304	1.98116	1.1109	0.000662742	-1.22024	down
Sus_scrofa_newGene_9569	245	295	267	130	69	71	0.640934	0.795751	0.666682	0.37338	0.216354	0.202725	0.0023487	-1.22155	down
ENSSSCG00000040252	1630	1207	1748	505	528	557	7.20175	5.49627	7.38113	2.44764	2.79261	2.68802	6.79703e-09	-1.22167	down
RTN4RL1	891	704	726	378	141	253	2.40999	1.86123	1.99655	1.16438	0.424652	0.780343	0.00212086	-1.22249	down
TNFAIP8L3	89	116	114	34	28	41	0.693188	0.935883	0.832945	0.260163	0.260175	0.342172	0.0084721	-1.22304	down
MRPL39	3914	2876	3157	987	858	1531	29.727	18.9957	21.7746	3.68796	3.80968	5.52181	4.55456e-05	-1.22315	down
COX6A2	13787	7664	9137	3956	3254	3292	140.121	80.2898	88.759	44.1411	39.5821	36.598	1.32567e-06	-1.22442	down
Sus_scrofa_newGene_38469	2795	4716	5879	1864	1650	1001	3.09729	4.57469	5.3718	2.04253	2.2521	0.911338	0.00095548	-1.22488	down
Sus_scrofa_newGene_35618	1820	2740	2511	941	330	1032	1.99358	3.44301	2.8241	1.39989	0.600406	1.48214	0.00627601	-1.22715	down
Sus_scrofa_newGene_2974	790	640	634	195	352	126	1.45987	1.46952	0.982935	0.564087	0.734034	0.293989	0.00384931	-1.22893	down
APLP1	266	280	321	107	91	98	1.44698	1.65287	1.74406	0.651413	0.631381	0.595162	2.19806e-05	-1.23016	down
BORCS7	1730	2029	2279	714	689	698	7.80402	9.38995	9.7468	3.62489	3.81056	3.60683	9.49617e-10	-1.2308	down
SDHD	14266	10126	10377	4723	2483	4559	152.459	112.34	103.278	57.7487	33.3277	54.8883	6.61642e-05	-1.23102	down
CASTOR1	497	378	606	164	159	179	4.43189	3.51795	4.78086	1.65036	1.55833	1.7679	1.66919e-05	-1.23105	down
CXCL12	4813	3924	6630	1526	2063	1643	13.9603	11.1598	17.9803	4.29906	7.35459	4.63328	2.80885e-06	-1.2317	down
JADE2	1862	1825	1718	579	474	791	4.39951	4.34191	3.89887	1.471	1.32536	2.02584	6.45467e-06	-1.23347	down
LZTS1	2543	853	1362	484	668	367	8.53806	2.95192	4.37001	1.7828	2.68498	1.34613	0.00438453	-1.23442	down
C6H19orf12	207	166	160	84	45	44	2.77017	2.28922	2.05129	1.23166	0.713491	0.644702	0.00473511	-1.23456	down
NDUFAF1	4209	2804	3163	1224	888	1352	20.5328	14.006	14.6133	6.52427	5.20752	7.29443	2.21215e-06	-1.23463	down
TP53INP2	14055	10356	10165	3639	3814	4447	48.0433	36.4933	33.2116	13.6567	15.6073	16.6275	4.54502e-09	-1.23465	down
PCMTD1	15966	15272	17061	6233	5120	5536	51.5306	50.3427	52.8573	20.5928	19.2547	18.1035	1.65329e-18	-1.23495	down
TMEM242	967	631	894	384	197	253	2.09997	1.57649	1.919	0.948071	0.55155	0.585679	0.000243884	-1.23524	down
CNTN3	539	272	739	156	118	215	1.35396	0.703197	1.77987	0.431702	0.35292	0.588643	0.00637221	-1.23617	down
TDRKH	190	174	154	70	50	52	0.805459	0.715746	0.602448	0.311463	0.275311	0.222709	0.000901168	-1.23695	down
GPD1	1758	1586	1119	709	439	353	6.38655	6.14394	4.0021	2.76007	2.94652	1.85679	0.000390723	-1.23779	down
BMP5	1534	1477	2279	734	403	639	5.21348	5.17256	7.40271	2.73627	1.63632	2.37332	0.000117392	-1.23828	down
TMEM53	296	468	348	172	80	113	2.43012	3.11789	2.72638	0.957005	0.632487	0.864727	0.00373301	-1.23855	down
RGMA	1663	1721	1764	705	476	596	6.27641	6.74086	6.30225	2.37885	2.13968	2.53064	2.18558e-08	-1.23876	down
TMEM141	442	206	301	121	85	102	11.7238	5.63053	7.63466	3.51981	2.6979	2.96181	0.00181976	-1.23926	down
GRTP1	570	315	362	148	127	139	6.19447	3.52955	3.75911	1.75674	1.65138	1.64395	0.000232398	-1.23949	down
FGD3	586	587	443	207	186	158	1.7637	1.78502	1.68437	0.645449	0.631864	0.597379	1.22216e-05	-1.23981	down
TRPC3	139	184	154	51	59	47	0.32204	0.448806	0.417588	0.150923	0.153138	0.108232	0.00177425	-1.24019	down
GCDH	4318	1764	3387	1120	758	1210	22.3984	8.30468	14.2115	4.95551	3.33654	6.21224	0.00063848	-1.24247	down
Sus_scrofa_newGene_45792	689	878	677	260	307	193	1.47831	1.94114	1.38797	0.611668	0.787163	0.450952	5.93218e-05	-1.24325	down
XCR1	992	734	379	198	270	212	2.85467	2.17646	1.04243	0.624713	0.92765	0.666783	0.00318108	-1.24332	down
ENSSSCG00000037140	1732	575	656	410	237	278	7.73499	2.64623	2.79795	2.0066	1.26584	1.35465	0.00848912	-1.2444	down
GATD3	11783	6419	8939	4212	2106	2708	76.1624	41.3245	32.886	16.8811	17.8107	24.1642	0.000158988	-1.24455	down
Sus_scrofa_newGene_5399	634	544	502	262	106	183	0.910208	0.804946	0.687979	0.41177	0.181994	0.286768	0.00153448	-1.245	down
GVQW3	246	184	128	48	75	54	5.45576	4.2006	2.7074	1.16089	1.98032	1.3074	0.00621815	-1.24502	down
SLC26A10	590	687	712	243	85	298	2.09504	2.51295	2.4148	0.944613	0.360127	1.15593	0.00910664	-1.24555	down
TMEM100	1814	2025	2190	822	711	535	6.94823	7.98501	7.80942	3.73135	3.29359	2.23396	1.35717e-07	-1.24589	down
ENSSSCG00000022434	680	557	544	247	140	210	2.77134	2.4138	2.15711	1.16337	0.641873	0.95834	6.83958e-05	-1.24651	down
DMTN	359	526	315	152	141	105	1.81922	2.77119	1.31027	0.851402	0.858921	0.583677	0.00095548	-1.24891	down
Sus_scrofa_newGene_45323	200	182	172	62	60	62	1.85322	1.45973	1.52944	0.761167	0.850346	0.676137	0.000180137	-1.24957	down
CLEC3B	2261	1594	3306	766	456	1072	22.4227	16.3	31.3398	8.33976	5.40969	11.6246	0.00192747	-1.25026	down
PLEKHF1	497	492	517	140	135	223	3.68358	3.74843	3.66345	1.13525	1.19561	1.80434	0.000147108	-1.2524	down
DUSP23	508	311	423	191	119	94	11.5709	7.30683	9.21968	4.76815	3.238	2.33713	0.00109573	-1.25341	down
PROCR	326	515	319	90	172	111	4.58032	7.54927	4.13694	1.5301	2.61058	1.57506	0.00384269	-1.25391	down
ENO3	69251	32972	37865	17331	11981	16731	491.417	240.646	257.533	135.323	101.908	128.435	0.000106779	-1.25567	down
PCCA	3464	3223	3284	1016	788	1513	16.6054	17.7393	18.212	5.89186	5.32882	6.01498	2.72317e-05	-1.25628	down
FMO5	112	73	137	31	30	38	0.299241	0.200825	0.416656	0.107058	0.098032	0.114751	0.00889917	-1.25807	down
BBS10	588	554	708	275	151	188	1.4218	1.37971	1.63592	0.72852	0.43558	0.497319	6.92596e-05	-1.26056	down
PLAAT1	1623	1030	1435	506	281	547	5.05615	3.30713	4.27332	1.72881	1.04714	1.86245	0.000193183	-1.26194	down
ZNF25	1708	1257	1826	625	368	595	7.42548	5.60196	7.73917	3.23535	2.18458	2.82303	1.54519e-05	-1.26259	down
ACYP2	1858	777	1347	562	224	459	28.5063	11.7357	16.2233	9.56006	3.36645	7.43073	0.00383684	-1.26473	down
SEMA3G	2957	2749	2722	1168	612	1028	8.52838	8.17197	7.50315	3.69913	2.11121	3.24356	1.14179e-05	-1.26593	down
ENSSSCG00000003076	149	137	140	52	31	52	3.69557	3.50086	3.33435	1.41174	0.919437	1.39393	0.00274792	-1.268	down
BMP2	246	257	301	69	101	92	1.41171	1.52073	1.6482	0.430692	0.689109	0.574685	0.000201375	-1.26845	down
Sus_scrofa_newGene_4357	378	268	290	123	85	99	0.731239	0.610502	0.456172	0.298058	0.218872	0.191343	8.06334e-05	-1.26908	down
NHERF2	4478	4312	5815	1955	1334	1623	27.5019	28.2115	34.6502	13.3598	9.92023	10.9968	2.03716e-08	-1.26951	down
MAP2	335	473	425	158	106	142	1.16428	1.93277	1.26489	0.592151	0.510935	0.541676	0.000163763	-1.26964	down
DHCR24	1236	1706	1251	503	506	398	4.56077	6.54564	4.34855	2.06549	2.24724	1.61088	3.00823e-06	-1.27143	down
SIX2	180	128	196	61	66	27	1.25166	0.920823	1.3032	0.462053	0.551598	0.203101	0.00906221	-1.27144	down
LDB3	83947	64431	74885	27820	8837	32983	278.642	213.812	231.576	98.0145	36.3234	117.07	0.00408413	-1.27179	down
DDIT4	4115	3322	3123	799	980	1639	33.2569	27.6783	24.1223	7.08946	9.47599	14.493	0.000168932	-1.27209	down
WBP1	827	639	721	283	212	237	9.52923	7.58158	7.93741	3.569	2.90659	2.9893	3.30034e-08	-1.273	down
LOC100514786	939	700	884	321	176	325	1.36519	1.0496	1.22809	0.512131	0.306349	0.516696	0.000101474	-1.27314	down
CA8	126	77	93	37	23	30	0.468284	0.29505	0.329938	0.150428	0.101226	0.120944	0.00878708	-1.27491	down
NMNAT3	267	227	288	88	43	111	2.04301	1.58986	2.17337	0.441141	0.225793	0.961473	0.00468056	-1.27621	down
SCD5	277	299	240	59	106	95	1.5462	1.72063	1.27801	0.361378	0.704512	0.577557	0.00118273	-1.2764	down
SH3KBP1	2966	2703	2007	766	947	845	8.51281	8.43273	5.87866	2.3588	4.20196	2.59879	2.65348e-07	-1.27681	down
RAB11FIP1	368	410	217	132	110	74	1.04567	1.20068	0.589271	0.428881	0.384296	0.227706	0.00287643	-1.27705	down
TCEA2	638	582	781	192	207	260	6.18109	5.89501	7.25661	2.04084	2.41026	2.77756	2.41341e-06	-1.27773	down
METTL24	593	686	569	234	125	240	1.588	1.90989	1.32428	0.668297	0.344325	0.862468	0.000351658	-1.27836	down
SCP2	8033	7589	8981	2854	2265	3126	29.557	28.2448	31.4352	11.7437	10.2383	12.7232	6.88348e-11	-1.28009	down
LOC100519808	9602	10972	14400	4339	1757	4974	24.0344	28.0358	34.5734	12.0048	4.90722	13.5394	0.00149958	-1.28026	down
NT5M	199	308	180	100	43	69	2.06512	3.29775	1.78976	1.14034	0.524261	0.776493	0.00861725	-1.28085	down
ENSSSCG00000039183	439	318	340	95	144	115	24.8739	18.5641	18.3996	5.89477	9.72372	7.12859	9.03932e-05	-1.28344	down
FZD7	3020	2494	2612	980	1054	664	9.09341	7.74254	7.51736	3.23892	3.79679	2.18495	6.89436e-08	-1.28478	down
PTPRU	1262	1120	1461	509	284	460	3.16711	2.89772	3.50707	1.39766	0.848811	1.26159	1.1502e-05	-1.28921	down
ACKR3	710	1103	1103	266	193	453	4.89356	7.83727	7.26541	2.01157	1.58963	3.41646	0.00198484	-1.29029	down
CLEC2B	178	219	416	60	105	79	3.21645	4.07655	7.18998	1.18619	2.26112	1.549	0.00732998	-1.29204	down
CWF19L2	2031	1984	1883	639	611	718	9.25666	9.13422	8.04286	3.2298	3.35804	3.58458	1.0095e-12	-1.29239	down
CFAP69	248	337	427	91	97	131	0.531064	0.760042	0.862167	0.214546	0.248459	0.318975	0.00073434	-1.2948	down
PPM1E	32909	25234	23908	10730	5881	10051	71.1935	56.2765	49.4406	25.5025	15.2417	23.7938	6.68082e-06	-1.29649	down
Sus_scrofa_newGene_6883	98	81	97	29	32	23	0.571136	0.565082	0.500204	0.151205	0.240567	0.123627	0.00444058	-1.29725	down
TMEM106B	20425	20147	31926	8688	5664	9056	40.3566	41.036	60.2978	18.849	13.3966	19.5755	8.02685e-06	-1.30044	down
ACSF2	5402	3404	4095	1530	1231	1462	35.6751	23.326	25.8266	11.0923	9.75981	10.534	5.41272e-09	-1.30052	down
CACNA1H	776	1137	1078	295	316	362	1.35668	2.05303	1.80168	0.564869	0.66028	0.691091	5.58094e-06	-1.30177	down
ABCA1	6621	9982	9843	2634	3072	2957	8.94289	13.8974	12.707	3.90545	4.9662	4.36906	3.25727e-07	-1.30364	down
ARMCX1	405	334	502	79	173	130	2.63512	2.24214	3.15282	0.551567	1.31429	0.923772	0.00128253	-1.3041	down
ENSSSCG00000050722	389	335	646	135	126	167	1.39797	1.24164	2.22118	0.52951	0.54113	0.653608	0.000410633	-1.30465	down
Sus_scrofa_newGene_21483	374	605	445	223	106	116	0.59894	0.998793	0.680827	0.391936	0.27906	0.20188	0.00222857	-1.30516	down
LOC100156657	527	541	753	177	214	197	9.34906	9.90678	12.7774	3.44874	4.53563	3.8118	2.8418e-06	-1.30522	down
PTH1R	953	896	934	344	187	358	5.719	5.53669	5.34703	2.25755	1.33343	2.35242	5.21024e-05	-1.30724	down
PDGFRL	505	505	648	207	98	212	3.27479	3.37937	4.01906	1.4705	0.756625	1.50578	0.00073673	-1.30791	down
TNFRSF13C	165	195	199	40	83	46	0.793852	0.971314	0.917628	0.209697	0.476922	0.240646	0.00412903	-1.30831	down
Sus_scrofa_newGene_35163	186	164	329	83	50	72	0.510936	0.387629	0.761269	0.21517	0.135447	0.179986	0.00356459	-1.30858	down
TEK	7301	8395	11155	2989	2507	3247	16.6724	19.5681	24.1826	7.5159	6.83848	9.08316	4.91872e-08	-1.30949	down
B2M	82725	69619	60627	23029	14560	30257	619.402	723.41	398.807	261.133	122.678	250.385	3.2913e-05	-1.31061	down
MPPED2	530	484	754	190	183	194	2.94197	2.80522	3.97896	1.14541	1.20517	1.17488	2.64572e-06	-1.31278	down
Sus_scrofa_newGene_43337	523	377	584	178	105	182	2.28036	1.67123	2.39912	0.839459	0.53948	0.854329	0.000175182	-1.31304	down
ADGRG5	348	356	195	123	83	71	1.29952	1.2991	0.786924	0.585361	0.349327	0.38359	0.00229383	-1.31316	down
PXMP2	1302	880	1099	433	254	363	12.418	8.01521	10.2823	4.09332	2.47799	3.44884	5.77959e-06	-1.31326	down
Sus_scrofa_newGene_2692	313	252	213	87	73	86	0.557291	0.461007	0.362131	0.168502	0.155561	0.167345	9.77437e-05	-1.31376	down
ARRDC3	4789	3588	4023	1341	1635	1048	16.5746	12.8002	13.3098	5.09457	6.77211	3.96731	1.92945e-08	-1.31383	down
SUN2	10147	7166	11839	3369	2493	3512	37.9605	27.2686	41.7174	13.8343	10.9411	14.3522	1.57222e-07	-1.31482	down
FBXO48	660	647	784	238	188	251	3.6163	3.65689	4.11092	1.43209	1.23204	1.50461	9.10998e-08	-1.31501	down
STUM	324	331	643	116	109	168	1.60068	1.70021	3.2002	0.66968	0.635822	1.01741	0.00169353	-1.31846	down
Sus_scrofa_newGene_4385	205	273	172	59	78	64	0.475815	0.654539	0.380517	0.150154	0.216252	0.161786	0.00115879	-1.31888	down
C13H3orf70	1842	2049	2834	746	563	840	4.84742	5.55925	7.12841	2.15389	1.77215	2.41657	2.49106e-06	-1.32077	down
FAM167B	848	686	1622	325	316	332	13.6239	11.3666	24.9291	5.73886	6.08123	5.83104	0.000335831	-1.32144	down
Sus_scrofa_newGene_36216	781	766	1968	415	380	261	12.0243	6.24978	25.3565	3.63633	3.61483	3.48051	0.00240776	-1.32307	down
PDGFC	4174	2677	3519	1225	1063	1065	14.0636	9.22176	11.4072	4.56091	4.38429	3.98044	9.992e-11	-1.32332	down
Sus_scrofa_newGene_38327	672	1021	504	277	185	225	0.482159	0.755186	0.345306	0.223806	0.158335	0.176108	0.000640287	-1.32446	down
VGLL3	777	855	1229	336	246	327	2.39948	2.73257	3.61666	1.17507	0.929241	1.14033	6.87422e-06	-1.32457	down
CAMK2N1	271	279	378	90	95	107	2.66725	2.838	3.56179	0.968259	1.12064	1.14651	3.46151e-05	-1.32474	down
DMAC2L	1643	1164	847	494	340	313	10.1975	7.43433	4.97638	3.35473	2.53076	2.11657	0.00010421	-1.32569	down
TMEM91	4118	3825	3187	1398	946	1254	29.671	33.0632	22.2342	11.9715	9.17825	12.2988	1.74243e-08	-1.32625	down
LOC100521789	145	68	127	28	30	39	1.10408	0.532566	0.928394	0.229105	0.274239	0.322446	0.00867957	-1.32692	down
Sus_scrofa_newGene_18436	206	282	331	88	77	90	0.794571	1.12212	1.22488	0.370458	0.354941	0.378154	0.000224028	-1.32783	down
WDR45	4608	3979	6323	1710	1472	1612	20.3663	18.1032	26.6654	8.3126	7.77227	7.77577	2.06419e-09	-1.3281	down
NTN1	398	570	697	184	201	136	1.8727	2.50547	3.22141	0.90927	1.16902	0.716319	0.000144715	-1.32869	down
FGL2	18234	17622	20441	5916	3029	8367	57.1339	56.9206	61.22	20.3535	11.3614	28.6817	0.000338088	-1.33079	down
NADK2	2609	2791	2571	713	795	1046	9.02967	9.95492	8.52285	2.70483	3.29164	3.96025	4.32062e-08	-1.33079	down
NPDC1	868	895	970	258	289	331	9.84218	10.4321	10.6609	3.20091	3.78333	4.16301	4.92836e-09	-1.33103	down
FBXW4	1461	1471	1442	417	365	605	8.37065	8.69398	7.9237	2.62565	2.50331	3.78938	1.90242e-06	-1.33137	down
RADIL	273	409	442	116	78	148	0.772201	1.19325	1.19772	0.326539	0.24411	0.457121	0.00111004	-1.33284	down
B3GALT2	7552	7810	5764	3308	1844	1511	18.0124	19.2024	13.1397	8.66376	5.26275	3.94048	7.93471e-05	-1.33323	down
GLRX5	3315	2490	2493	935	431	1161	11.559	8.94782	8.30917	3.57963	1.79621	4.42633	0.000559069	-1.33482	down
ITGB5	9125	7191	9604	3315	1815	3062	41.5477	33.7533	41.7967	16.5735	9.89305	15.2491	1.53541e-06	-1.33555	down
FUZ	469	271	332	140	99	91	3.94059	2.34892	2.67117	1.28846	0.987588	0.836581	0.000181302	-1.33636	down
ND6	53135	114243	75850	25710	26854	24298	1414.57	3135.25	1930.15	751.554	855.822	707.669	6.3245e-05	-1.3364	down
Sus_scrofa_newGene_19832	218	170	254	60	40	89	0.196473	0.157915	0.218657	0.058874	0.042322	0.087503	0.00284704	-1.3368	down
ACSBG1	213	219	143	56	46	71	0.484572	0.515559	0.312326	0.137757	0.12209	0.173536	0.00164416	-1.33761	down
COX4I2	348	486	476	138	107	163	8.77903	12.6504	11.4857	3.82286	3.23534	4.49738	9.03932e-05	-1.33792	down
SLC4A3	9275	6374	5251	2788	1053	2491	33.7646	23.9188	18.2706	11.1423	4.5864	9.9179	0.000876006	-1.33804	down
PSMG4	844	579	780	157	280	242	9.04267	6.42866	7.99474	1.86168	3.63252	2.89894	5.27399e-05	-1.3385	down
BCKDHB	4059	1817	2265	838	682	972	31.9415	14.8035	16.7941	6.906	6.08655	7.93329	9.71864e-05	-1.33919	down
CCDC162	164	185	180	48	43	69	0.32554	0.379588	0.34092	0.104533	0.101979	0.149639	0.000887815	-1.33966	down
NUDT2	331	306	278	121	56	101	5.52304	5.25537	4.42553	2.21082	1.11441	1.83608	0.000716621	-1.34202	down
CHST7	462	484	519	189	135	141	2.90346	3.13506	3.11979	1.30061	1.0115	0.965736	4.49183e-07	-1.34223	down
Sus_scrofa_newGene_23789	83	158	185	43	44	36	0.491419	0.965341	1.05273	0.278828	0.30823	0.228964	0.00712024	-1.34281	down
TBX3	999	1163	1830	492	334	416	2.83381	3.38657	4.92413	1.52984	1.13107	1.27812	3.14964e-05	-1.34304	down
EBF1	3396	3902	3856	1137	1241	1218	11.7823	14.063	12.8958	4.37182	5.20941	4.66468	5.74266e-14	-1.34412	down
TCAP	87473	70266	105762	34624	11796	32768	808.259	683.238	1079.16	413.443	137.086	373.31	0.000863735	-1.3444	down
KLHL31	47133	47907	47875	18011	6944	18667	98.8101	103.533	95.935	41.4606	17.4266	42.8114	0.000360669	-1.34492	down
TMTC1	964	1573	711	287	227	454	2.84882	4.78833	2.40422	1.08317	0.793567	1.46463	0.00217487	-1.35018	down
EDA	327	237	271	103	57	93	0.945979	0.707396	0.749481	0.326282	0.197744	0.294314	0.000278672	-1.35142	down
Sus_scrofa_newGene_20956	177	165	279	36	87	53	0.673411	0.648317	1.01595	0.149831	0.397292	0.218631	0.00606878	-1.35227	down
RMDN1	2135	2279	2412	806	472	852	8.45618	8.68657	8.8646	3.96674	2.49774	3.80459	2.98787e-06	-1.35414	down
CDO1	423	675	455	156	163	162	1.04275	1.71792	1.07391	0.420632	0.481174	0.435635	6.39801e-05	-1.35484	down
DAAM2	2330	2211	2528	717	686	845	5.43767	5.28804	5.75049	1.82393	1.97086	2.14449	1.8112e-13	-1.35643	down
ETFRF1	2083	1167	1608	527	237	661	23.7955	13.7378	17.5648	6.60309	3.24217	8.2582	0.00120211	-1.35781	down
SORL1	3311	2617	2132	999	600	904	5.60269	4.54751	3.5406	1.94168	1.22892	1.7827	3.4492e-06	-1.35893	down
ADAMTSL3	1811	1334	2320	484	518	676	3.57567	2.71944	4.42315	1.04711	1.24377	1.5432	2.15472e-06	-1.3617	down
ENSSSCG00000046700	579	454	490	203	69	173	12.1484	9.82407	9.84071	4.6726	1.72809	3.95763	0.00202119	-1.36185	down
SLA-6	3866	3337	2424	861	819	1279	27.8512	26.2909	17.5118	6.63025	6.91783	9.96784	8.92698e-06	-1.36314	down
SP4	1900	2106	2542	685	679	704	4.40333	5.51889	5.52307	1.79913	1.72626	1.93726	7.943e-12	-1.36531	down
SCN7A	1874	3930	2851	918	901	851	4.50321	9.98408	6.61102	2.53411	2.71255	2.30737	5.22802e-05	-1.36565	down
MTMR7	385	379	282	104	44	147	2.13479	2.24993	1.48632	0.647721	0.290123	0.889457	0.00589591	-1.36666	down
PMP2	167	346	193	73	62	71	0.389778	0.788316	0.435238	0.21286	0.196229	0.225441	0.00294913	-1.36944	down
XPNPEP2	148	190	244	66	46	60	0.37952	0.570639	0.676033	0.198223	0.138575	0.191812	0.000797619	-1.36985	down
HTR2B	79	108	89	19	22	35	0.557837	0.794815	0.603699	0.141247	0.186768	0.266174	0.00935074	-1.37014	down
CFH	4470	5067	6923	1875	881	2157	12.6023	12.2096	20.1629	4.63613	2.46569	5.38089	0.000267418	-1.37103	down
ADSS1	6227	6057	5407	2143	1242	2099	23.4239	23.4267	19.4244	8.92227	5.94393	8.67341	4.36685e-07	-1.37165	down
PYROXD2	773	472	709	233	189	177	3.89856	2.45575	3.41895	1.28825	1.14111	0.975134	1.2313e-06	-1.37174	down
ACOX2	3566	3069	3000	1005	537	1345	17.3347	15.0685	13.5627	5.20846	3.1118	7.18482	0.000133928	-1.37223	down
RFTN2	2861	2556	3463	661	535	1398	14.047	12.9376	16.6151	3.56361	3.14265	7.67182	0.000619696	-1.37388	down
FOXO4	3938	2695	3370	1199	996	933	15.7055	10.9852	12.6101	5.19178	4.66578	4.01605	6.63951e-12	-1.37452	down
MYLIP	2249	2374	2023	1038	415	552	10.3253	11.2346	8.87858	5.23204	2.27649	2.77203	0.000166769	-1.37738	down
SLC16A7	21756	30943	44136	11573	9634	8435	41.2647	60.4996	80.0171	24.1019	21.8731	17.5019	5.66413e-06	-1.37806	down
Sus_scrofa_newGene_31241	1437	1556	1313	553	404	388	1.33732	1.4927	1.16755	0.692802	0.450195	0.494203	7.89608e-09	-1.37814	down
Sus_scrofa_newGene_40092	524	162	417	94	96	116	1.35173	0.568664	1.15308	0.244192	0.314387	0.332184	0.00351185	-1.38046	down
AMIGO1	857	761	781	356	156	209	4.3297	4.0658	3.85175	2.013	0.960884	1.17053	0.000103383	-1.38092	down
ZDBF2	409	965	582	232	215	124	0.721554	1.75714	0.982606	0.45009	0.453411	0.239619	0.00222857	-1.38156	down
TMEFF2	405	439	777	220	145	108	3.5355	3.88144	6.47101	2.10149	1.52798	0.985699	0.000874049	-1.38268	down
RNF227	97	127	114	22	30	42	0.539006	0.726708	0.607453	0.133328	0.19877	0.255977	0.00518586	-1.38351	down
MMP17	66	100	94	22	23	27	0.199126	0.312557	0.271464	0.071696	0.083457	0.08723	0.00619404	-1.38496	down
Sus_scrofa_newGene_36199	728	438	658	240	98	191	1.57645	1.06776	1.34955	0.594622	0.254596	0.452915	0.00065247	-1.38667	down
CCDC68	434	414	577	161	95	168	2.47102	2.42607	3.13996	1.00527	0.644267	1.04194	7.40768e-05	-1.38722	down
FGFRL1	686	1309	1031	310	358	242	3.79474	7.42293	5.43796	1.72348	1.6241	1.1241	0.000106057	-1.38793	down
ARAP2	1579	2238	1478	477	486	649	2.93905	4.35368	2.70441	1.00682	1.11665	1.32377	6.03362e-06	-1.38798	down
CAT	8185	11298	12342	3771	1981	3828	42.4974	59.8779	58.4804	20.091	12.2482	21.5817	2.83299e-05	-1.38945	down
MT3	601	444	1057	327	157	90	19.3501	14.7387	32.5652	11.5542	6.0289	3.15932	0.00724782	-1.38993	down
ATP2A2	240022	189457	175426	68492	47460	69885	604.841	492.307	421.624	189.893	143.257	192.696	3.37998e-09	-1.39144	down
FHL5	819	751	1189	149	228	403	4.03495	3.81995	5.58055	0.862055	1.35115	2.36619	0.00133282	-1.39241	down
ACOT13	7159	4868	5055	2008	890	2123	19.055	13.355	12.8591	5.86871	2.83362	6.17973	0.000148514	-1.3925	down
RUNX3	259	341	161	53	90	72	0.891894	1.21651	0.532075	0.198621	0.370623	0.269314	0.00299328	-1.39348	down
ANO2	35888	44752	41556	11538	9919	15867	57.8509	73.7369	63.6025	20.2674	18.8804	27.7725	9.54506e-08	-1.39446	down
RGCC	5755	4436	8306	1916	1537	2113	22.1626	17.6098	30.5716	8.09902	7.08414	8.89847	6.5449e-07	-1.39497	down
ABHD8	383	316	378	117	71	129	2.63581	2.24056	2.48467	0.880847	0.581031	0.964864	6.13055e-05	-1.40093	down
GRIA3	2378	1539	1202	610	133	616	6.85289	4.71195	3.16687	1.83194	0.436232	1.85787	0.00854252	-1.40446	down
MFAP5	3145	4603	4335	1256	415	1689	36.4219	56.1891	48.9186	15.1665	5.63769	19.4679	0.00307573	-1.40516	down
Sus_scrofa_newGene_32242	180	205	214	82	33	54	0.451863	0.53038	0.514037	0.224555	0.09807	0.147582	0.00198484	-1.40532	down
Sus_scrofa_newGene_2078	1203	982	634	133	274	375	1.65964	1.62274	0.613452	0.46299	1.05456	0.906691	0.00212551	-1.40654	down
MCFD2	11743	7149	10854	3013	2992	3020	73.5892	46.5696	64.9766	20.8897	22.2973	20.6012	3.09548e-11	-1.40658	down
NUDT7	1244	877	1230	301	140	486	6.17505	3.85767	5.1065	1.90584	1.0613	2.36823	0.00190254	-1.40976	down
BST1	296	299	333	73	81	117	2.34725	2.42033	2.47758	0.590369	0.734034	0.955662	4.75725e-05	-1.41182	down
FRMD3	6430	6466	8697	2580	1963	2044	37.8573	32.9251	45.7849	16.4221	19.2143	10.8453	1.5248e-11	-1.41218	down
FITM2	16449	16462	20095	6494	3072	6114	64.6917	66.8284	75.8013	28.1644	14.5218	26.3662	7.99708e-06	-1.41492	down
Sus_scrofa_newGene_21809	132	130	113	37	32	38	0.475692	0.484906	0.389014	0.144935	0.13628	0.150236	0.000500971	-1.41545	down
APOA1	1426	1208	1301	322	407	455	15.4388	13.5443	13.6685	3.82573	5.29676	5.38091	1.40475e-09	-1.41609	down
MZT1	5684	5995	5804	1871	1503	1963	25.2433	27.4461	24.635	9.12232	7.99085	9.53667	3.98436e-14	-1.41884	down
ADAMTS5	1174	1885	1755	668	326	418	2.61886	4.33392	3.74131	1.6349	0.868437	1.0195	9.0556e-05	-1.41953	down
FN3K	1399	926	1152	419	203	387	6.93105	5.36169	5.84911	1.98664	0.788472	1.56582	3.98836e-05	-1.42051	down
TM6SF1	2752	2837	3059	789	728	1075	21.9767	21.9395	19.254	7.37637	6.76642	8.14811	1.85461e-09	-1.42439	down
PTPRCAP	326	401	209	105	109	39	4.9528	6.27729	3.02873	1.75053	1.97837	0.633643	0.00509453	-1.42491	down
NFKBIA	3640	3509	2835	833	853	1276	31.6793	31.4794	23.5834	7.95676	8.88467	12.1462	2.27088e-07	-1.42506	down
SCO1	437	1477	1825	315	389	305	5.05196	6.26645	7.56972	3.98992	5.37396	3.84767	0.00417193	-1.42832	down
MYCT1	2917	3002	5307	1167	1076	1062	16.4594	17.4572	21.9371	7.22511	4.86339	4.11393	6.07893e-07	-1.42872	down
RERG	246	246	219	45	57	95	1.47389	1.51734	1.25686	0.294177	0.405378	0.617788	0.000919443	-1.43032	down
DDO	3471	2559	3302	1000	668	1091	18.8964	14.3459	17.3285	5.93433	4.44789	6.58991	3.01975e-08	-1.4315	down
NKD2	1276	1240	1085	380	340	366	4.9177	4.92588	4.00636	1.60444	1.57055	1.62139	3.41016e-13	-1.43371	down
TSPAN13	7421	6620	9682	2385	1957	2714	59.7036	54.9018	74.4601	21.0653	18.8467	23.8855	4.21424e-10	-1.43393	down
LRRC9	684	458	318	142	90	172	1.65333	1.14009	0.741958	0.383086	0.259587	0.456432	0.000777144	-1.43573	down
LSAMP	280	272	346	75	62	116	1.52651	1.74933	1.71133	0.658661	0.466893	0.841187	0.000195644	-1.43654	down
H2BC5	614	874	524	169	178	233	10.3762	15.2371	8.4584	3.12759	3.59951	4.29418	4.55794e-05	-1.44059	down
C1QTNF1	1645	1747	1754	568	405	560	7.65906	8.38265	7.80203	2.90121	2.2541	2.85184	1.20963e-10	-1.44297	down
TC2N	150	102	272	31	66	34	0.449677	0.313767	0.781389	0.10052	0.263252	0.109782	0.00876143	-1.44463	down
COX19	174	83	109	39	25	32	2.48639	1.22791	1.49135	0.603616	0.421799	0.502645	0.00360201	-1.44468	down
LOC100738134	524	407	447	148	125	133	2.29857	1.83852	1.87377	0.68684	0.648902	0.634125	3.9021e-09	-1.44529	down
CIDEA	995	953	1099	334	349	212	8.6549	5.14607	7.87495	1.5783	2.2194	0.941038	7.06035e-08	-1.44642	down
TRNP1	155	214	258	55	68	52	1.22905	1.75168	1.95971	0.475326	0.641491	0.44896	0.000300173	-1.44903	down
CD300LG	2415	2242	3302	1072	416	762	13.7766	12.0342	15.6229	5.83005	2.52105	3.82324	8.74969e-05	-1.45009	down
PYGB	53918	39407	72452	17396	6654	21126	209.92	143.84	271.915	64.0483	30.5551	68.9221	0.000653029	-1.45056	down
TMEM71	146	215	124	41	33	56	0.497815	0.698378	0.483263	0.16428	0.136492	0.280175	0.00251595	-1.45114	down
OMD	4846	4408	5124	1151	371	2169	12.4935	11.7136	12.626	3.25808	1.14436	6.11521	0.00493566	-1.45358	down
IL2RA	181	115	194	43	52	39	0.649199	0.455274	0.649643	0.203607	0.230172	0.148895	0.000417394	-1.45503	down
PID1	1917	1762	2127	683	300	657	4.19374	5.13826	4.44106	1.78337	0.776871	1.59265	3.14521e-05	-1.45943	down
NKIRAS1	557	381	447	122	125	150	7.3424	5.18182	5.63152	1.7636	1.97463	2.15697	2.50944e-07	-1.46222	down
GOT1	33311	19194	20374	7923	2230	8928	234.587	139.341	137.144	61.2673	18.7992	68.7813	0.00195747	-1.46784	down
SULT1A3	189	257	245	84	70	27	2.19735	3.0918	2.72898	1.06715	0.972531	0.34372	0.00326237	-1.46835	down
NRTN	600	535	513	223	97	141	3.60057	3.30898	2.94628	1.46968	0.696266	0.920611	7.18987e-05	-1.46869	down
ANGPT4	463	250	273	53	76	127	1.0565	0.58788	0.593896	0.135883	0.206798	0.316686	0.00188432	-1.46882	down
ENPP3	140	98	65	27	28	22	0.60289	0.435795	0.266987	0.124492	0.142236	0.102267	0.00481332	-1.4691	down
CCL5	541	840	351	178	194	95	7.54277	12.0747	4.67544	2.72129	3.2279	1.44443	0.00157189	-1.46911	down
UQCC6	351	310	337	96	108	83	3.39667	3.09633	3.12331	1.01769	1.25189	0.875958	9.32983e-08	-1.46916	down
STAT4	144	171	132	49	37	37	0.412552	0.506418	0.361206	0.154529	0.125303	0.114739	0.00030977	-1.46959	down
MYBPC3	129921	113052	181297	40902	14217	56900	397.504	353.114	523.008	135.552	51.3038	187.852	0.00127255	-1.47046	down
TBX5	1495	1217	1573	562	244	401	10.6219	8.81967	10.6535	4.33396	2.05452	3.07895	1.41557e-05	-1.47059	down
CHN1	5442	2423	3389	893	732	1433	30.9057	14.1853	18.3759	5.56065	4.96077	8.89227	0.000112222	-1.47304	down
CDC42EP4	1575	1341	2388	563	446	503	7.4838	6.54254	10.8446	2.92037	2.52276	2.59566	9.64544e-08	-1.47528	down
FBLN1	9793	10525	8889	2899	1378	3791	47.8822	52.9455	41.4335	15.653	8.07222	20.5754	8.71291e-05	-1.477	down
ITGAL	2071	2309	1230	570	524	505	5.01109	5.70224	2.80927	1.4984	1.50042	1.35179	2.47188e-06	-1.47702	down
ND1	31969	79281	203326	22924	28623	27027	470.541	1202.94	2860.62	370.5	504.336	435.191	0.00518987	-1.47738	down
BBS1	403	520	555	142	101	171	1.52177	2.01817	1.9861	0.589427	0.47003	0.726043	1.62768e-05	-1.47757	down
ENSSSCG00000004081	1575	2275	1708	650	295	603	4.00288	5.93662	4.13501	1.82045	0.88935	1.69137	7.00996e-05	-1.47977	down
Sus_scrofa_newGene_89	134	181	188	51	34	51	0.680725	0.95079	0.91664	0.282148	0.202131	0.283113	0.000429618	-1.47991	down
ENSSSCG00000032480	840	598	541	240	132	181	3.36611	2.47188	2.07068	1.05615	0.630959	0.790163	1.26366e-05	-1.48063	down
ADGRV1	406	794	671	164	98	236	0.293614	0.591894	0.463573	0.130079	0.084793	0.186384	0.00108314	-1.48086	down
Sus_scrofa_newGene_45306	124	78	126	32	32	21	0.50503	0.324251	0.509537	0.11319	0.192496	0.072482	0.00179357	-1.48105	down
FLYWCH1	1570	1411	1338	485	165	508	6.14124	5.68971	5.00215	2.08184	0.772568	2.17131	0.000539821	-1.48139	down
KIAA1107	1125	744	1179	340	251	276	2.33107	1.55209	2.25164	0.770291	0.591144	0.589909	1.79848e-08	-1.48282	down
PELI3	245	274	285	57	57	103	0.791925	0.954434	1.04136	0.195672	0.235186	0.375146	0.000256892	-1.48301	down
LSMEM2	1249	1039	1350	458	263	316	12.0364	10.3176	12.4325	4.84325	3.03478	3.33254	6.73404e-08	-1.48333	down
SLA-DRB1	10909	10609	6303	2724	1934	3174	84.9053	81.3081	46.4374	23.4502	18.0018	26.7616	3.75022e-06	-1.4839	down
SNTB1	1093	1281	1478	267	325	483	2.27788	2.75542	2.90237	0.632498	0.816899	1.11398	4.63403e-06	-1.48428	down
Sus_scrofa_newGene_21521	108	121	80	35	13	28	0.425914	0.509471	0.309679	0.150843	0.058412	0.127903	0.00733574	-1.48523	down
ENHO	420	326	386	141	94	82	5.50029	4.39335	4.83071	2.0269	1.46322	1.17266	4.99164e-06	-1.48545	down
VTN	615	705	988	244	119	263	4.82248	5.61008	7.32009	2.13489	1.15887	2.27069	0.000171664	-1.48626	down
Sus_scrofa_newGene_805	77	54	58	18	17	11	0.483866	0.367698	0.338067	0.128634	0.120234	0.067434	0.00717839	-1.48644	down
GAP43	85	70	68	27	11	16	0.508509	0.425306	0.386722	0.173853	0.076206	0.098304	0.00809331	-1.4883	down
Sus_scrofa_newGene_46036	186	123	110	43	19	43	1.22235	0.832903	0.578057	0.409491	0.158744	0.561832	0.00381876	-1.48931	down
PI16	2129	3927	4373	1230	266	1125	8.55763	16.2727	16.805	5.42888	1.2764	4.94767	0.0044623	-1.49153	down
ZNF565	511	713	767	206	156	198	1.58003	2.27559	2.26927	0.698781	0.577399	0.670486	7.76927e-07	-1.49494	down
CFAP300	79	64	73	15	24	14	0.914186	0.73361	0.762641	0.173228	0.303002	0.156997	0.00490168	-1.49638	down
SH3YL1	470	396	720	158	81	180	1.64485	1.53127	2.28916	0.728823	0.315974	0.629518	0.000356797	-1.49699	down
ENSSSCG00000017417	118	73	83	25	11	29	0.668804	0.424435	0.447217	0.155742	0.068705	0.177308	0.00805196	-1.49712	down
DBP	139	101	112	28	24	39	1.01777	0.765487	0.782385	0.221736	0.206863	0.310564	0.00103681	-1.49755	down
Sus_scrofa_newGene_42719	198	242	272	77	57	62	0.594508	0.624354	0.651892	0.211958	0.170689	0.168875	2.00319e-05	-1.49863	down
LY75	249	248	124	36	44	75	0.530093	0.544054	0.252975	0.08414	0.112421	0.17518	0.00348085	-1.49927	down
PCMTD2	5497	6099	6021	1901	1662	1547	21.84	24.9792	22.8645	8.29031	7.90006	6.72291	1.99343e-19	-1.50002	down
YPEL3	1186	1450	1271	430	345	346	14.037	17.7137	14.4571	5.43934	4.85561	4.41458	3.88432e-11	-1.50052	down
ACKR2	3515	3519	3241	637	617	1490	7.54387	7.64182	6.69664	1.53157	1.5585	3.50316	0.000140193	-1.50057	down
SLC22A3	5589	4749	6795	2053	1092	1659	20.7977	18.2189	24.169	8.38708	4.86437	6.75394	9.58716e-08	-1.50092	down
ACO2	57996	46600	54430	17171	7484	18741	296.66	245.721	266.126	96.4461	45.8232	104.872	2.03935e-05	-1.50107	down
Sus_scrofa_newGene_13515	143	84	91	27	22	31	0.648152	0.389882	0.39515	0.13438	0.115885	0.150642	0.00192966	-1.50605	down
Sus_scrofa_newGene_27613	115	151	189	20	47	45	0.545458	0.607966	0.72816	0.150165	0.291037	0.227604	0.0035599	-1.50683	down
Sus_scrofa_newGene_14102	85	93	68	12	15	30	0.297073	0.335657	0.225827	0.044617	0.060117	0.113645	0.00965749	-1.50692	down
ZAP70	455	486	260	134	81	107	1.6311	1.85017	0.983985	0.388982	0.273861	0.371278	0.000202622	-1.50732	down
STON2	676	589	475	216	171	67	1.94258	1.85267	1.29706	0.672787	0.582229	0.245969	0.000858643	-1.50813	down
ORMDL3	874	1122	851	247	271	285	6.77731	9.34579	6.50613	1.40196	1.68704	1.63657	9.62869e-09	-1.50892	down
ZNF770	6301	5061	8260	1847	1238	2306	18.6387	15.6735	23.3597	5.99605	4.38234	7.53368	8.09415e-07	-1.50935	down
Sus_scrofa_newGene_5886	246	152	146	61	26	50	1.781	1.13572	1.00591	0.482978	0.223093	0.392205	0.00188544	-1.51065	down
LTBP3	2715	2742	3639	878	656	1010	7.59377	7.91778	9.73138	2.69162	2.19198	3.08735	2.85756e-09	-1.51353	down
MAP3K7CL	148	214	205	53	32	62	1.18929	1.78398	1.58021	0.470037	0.302919	0.541263	0.000728283	-1.51416	down
CAMKK2	8482	10254	7889	2494	2583	2521	23.6242	29.451	21.1509	7.59953	8.52085	7.6045	6.11028e-14	-1.51492	down
CAPN5	924	1043	1022	368	159	286	2.93738	3.41714	3.1054	1.28172	0.603296	0.993671	1.81615e-05	-1.51658	down
MGST2	610	1381	440	217	74	285	1.65679	3.849	1.09444	0.618843	0.228782	0.916092	0.00846704	-1.51734	down
Sus_scrofa_newGene_26912	233	126	138	38	19	60	1.35628	0.782482	0.833921	0.242298	0.125954	0.459743	0.00579483	-1.51783	down
LRRC14B	625	568	847	280	115	146	3.4903	3.26829	4.52122	1.71695	0.76789	0.888974	0.000148106	-1.51818	down
TBC1D10C	183	169	104	40	48	28	1.44816	1.36392	0.797885	0.335674	0.432316	0.238068	0.00131764	-1.51834	down
DLG2	157	330	188	62	32	73	0.248425	0.53758	0.286803	0.106287	0.060074	0.127867	0.00357075	-1.51957	down
GTF2H5	961	864	944	217	292	266	18.835	17.2313	17.2643	4.51247	6.77337	5.4964	1.99947e-11	-1.52189	down
ADAM11	784	1408	1091	371	266	265	2.20713	4.09394	2.92511	1.14766	0.794301	0.791315	6.41173e-06	-1.52192	down
Sus_scrofa_newGene_26256	148	101	172	55	26	21	0.633487	0.39268	0.788628	0.221421	0.120542	0.097456	0.00368344	-1.52431	down
CPE	577	883	633	119	151	273	3.72437	5.89409	3.90812	0.847748	1.15662	1.92702	0.000347215	-1.52631	down
CBR4	2067	1460	1116	468	252	512	9.24856	6.51293	4.44187	2.11811	1.58828	2.32861	4.53985e-05	-1.52659	down
PTGR2	2252	1666	1823	680	405	507	17.6483	13.7974	13.8299	5.9064	3.74928	4.8477	3.65193e-09	-1.52678	down
RAMP1	9020	5998	5355	1260	1862	2347	115.358	79.0897	65.4627	17.6854	28.4954	32.8347	3.30193e-06	-1.52695	down
Sus_scrofa_newGene_21520	166	151	202	34	51	50	0.870342	0.817746	1.01089	0.190452	0.316167	0.285175	0.000127918	-1.53133	down
ENSSSCG00000047729	123	235	264	81	21	42	0.282747	0.557568	0.580018	0.203354	0.055641	0.10457	0.00783378	-1.5346	down
CMYA5	205550	142023	164338	55066	45109	42912	227.938	162.277	174.123	66.9495	59.9818	52.0618	1.97346e-16	-1.53746	down
MAL	89	173	97	19	23	41	0.945766	1.98888	0.968087	0.207607	0.292636	0.485752	0.00695118	-1.5379	down
EGFEM1	113	65	127	14	16	37	0.409524	0.24117	0.43759	0.05303	0.066673	0.145167	0.00920527	-1.53869	down
GAS6	8354	6510	8530	2614	1431	2347	50.5112	40.5674	49.319	17.3577	10.3949	15.504	1.26949e-08	-1.53944	down
DNER	447	230	295	110	72	70	1.63309	0.864223	1.03025	0.438791	0.312959	0.279294	9.38238e-05	-1.54054	down
ENSSSCG00000050590	706	923	881	296	114	244	13.4493	18.1382	16.0535	6.19649	2.59469	5.07094	0.000113807	-1.54624	down
TMEM120B	2231	3398	1473	772	566	554	8.5437	13.8915	6.23325	3.10507	2.63623	2.43975	3.56324e-05	-1.54684	down
CHL1	1719	1912	1568	451	557	430	3.26467	3.75267	2.84083	0.93961	1.27115	0.891368	1.30027e-11	-1.54743	down
NOTCH3	11629	13358	17569	3735	3488	4445	20.1924	23.9111	29.1593	7.12048	7.2503	8.44376	3.88432e-11	-1.55003	down
Sus_scrofa_newGene_6116	630	356	404	89	113	155	4.90128	2.9901	3.23905	0.553603	1.07042	1.08124	5.30602e-05	-1.55078	down
SERPING1	6888	8662	7426	2252	1379	2581	48.5815	62.9758	50.0653	17.4336	11.6376	19.9125	1.68043e-07	-1.55166	down
SCML4	1037	712	469	223	76	238	2.38457	1.75639	1.07585	0.545367	0.204281	0.640119	0.00171169	-1.55282	down
MGST1	4237	3959	2679	1085	550	1206	19.3459	18.6337	11.6905	5.43783	3.00189	6.02434	1.69843e-05	-1.56076	down
FBXO43	57	115	161	25	31	19	0.133256	0.278735	0.360154	0.078202	0.085273	0.047346	0.00624606	-1.56151	down
ENSSSCG00000037609	819	248	344	152	84	98	3.00143	0.934772	1.20524	0.58876	0.365209	0.387388	0.00177891	-1.56293	down
ITGA8	783	599	705	127	86	290	1.93842	1.52756	1.66639	0.345027	0.254699	0.78427	0.000965393	-1.56505	down
TMEM51	423	314	375	74	101	115	2.91766	2.22689	2.47257	0.555772	0.826969	0.867763	1.41312e-06	-1.56979	down
LOC106504436	311	343	219	34	86	89	0.663271	0.755316	0.4463	0.077852	0.218726	0.207939	0.00134493	-1.57048	down
ENSSSCG00000024161	813	671	421	231	80	159	11.7316	9.99498	5.77892	3.60436	1.34493	2.49311	0.000604818	-1.57143	down
FLT4	1311	1004	1075	309	322	292	3.29675	2.63352	2.59259	0.861422	0.966419	0.840927	9.4726e-16	-1.57163	down
OGN	4473	3467	3368	892	278	1485	21.611	17.2653	15.5555	4.73081	1.60245	7.8481	0.0017636	-1.5755	down
Sus_scrofa_newGene_18341	71	140	135	41	15	21	0.615326	1.24478	1.11569	0.388892	0.1455	0.191432	0.00655757	-1.57596	down
Sus_scrofa_newGene_35639	182	150	107	39	24	43	1.3438	1.154	0.85153	0.339491	0.196676	0.327819	0.000862694	-1.5771	down
SLAMF7	733	429	232	138	83	114	3.0076	1.62545	0.864976	0.553736	0.36704	0.444694	0.000951309	-1.57782	down
ENSSSCG00000034027	448	409	474	110	100	142	1.54406	1.46328	1.55822	0.414299	0.412857	0.534115	2.24218e-08	-1.57795	down
PLAC9	3003	2188	3440	662	605	992	17.8374	13.3876	19.5291	4.31746	4.30041	6.44193	6.29158e-08	-1.57867	down
LOC100520903	324	880	531	176	125	132	0.776468	2.25239	1.24028	0.500013	0.355351	0.398911	0.000472416	-1.57954	down
PINK1	23677	16427	16938	5783	3409	5868	108.197	77.3807	73.9841	29.0144	18.6449	29.3316	1.9616e-08	-1.5804	down
NLRC3	368	364	228	71	70	102	0.878982	0.866717	0.518909	0.179294	0.191715	0.256518	5.97012e-05	-1.58059	down
SIAE	1124	1006	1317	321	202	378	3.13785	2.85048	3.59711	1.00262	0.685168	1.22828	2.51816e-07	-1.5818	down
Sus_scrofa_newGene_9353	91	161	158	36	17	41	0.849899	1.55163	1.41389	0.362566	0.184055	0.420205	0.00328109	-1.58227	down
MRGPRF	315	403	389	145	51	77	1.99408	2.63	2.34982	1.00535	0.382756	0.528119	0.000431699	-1.58437	down
SLA-2	41959	52720	38793	13798	8551	13239	123.258	146.817	106.236	42.2798	30.0035	41.4529	6.24719e-09	-1.58597	down
FCMR	170	117	68	32	30	18	1.20819	0.893933	0.462167	0.246944	0.251855	0.13327	0.00375832	-1.58644	down
NCEH1	31347	25239	31162	8909	4828	9268	85.3071	68.3441	79.702	27.3816	15.092	27.8726	2.99623e-08	-1.58823	down
HAPLN3	2127	1717	2514	702	430	551	6.18021	5.10432	6.93481	2.18636	1.53692	1.77455	8.07229e-10	-1.58903	down
ACAA2	12346	11643	13769	3792	2558	3771	96.54	93.8659	60.6836	29.1333	23.9357	32.2628	2.3634e-13	-1.58945	down
ITIH5	4731	5085	5779	1168	836	1976	9.64577	10.6897	11.2656	2.61361	2.03791	4.40712	5.58094e-06	-1.59027	down
Sus_scrofa_newGene_15837	199	174	249	52	71	22	0.730828	0.657283	0.875355	0.208551	0.308888	0.084676	0.00151556	-1.59293	down
PVRIG	122	111	107	44	15	17	1.07697	1.00539	0.899684	0.424107	0.156123	0.161719	0.00417451	-1.5931	down
Sus_scrofa_newGene_8171	488	316	375	173	53	35	2.23074	1.35678	1.60068	0.823985	0.278949	0.230474	0.00482579	-1.59341	down
TSPAN12	51243	55811	90870	19340	12061	19845	357.38	305.771	462.387	148.601	76.7625	115.917	3.26759e-07	-1.59367	down
Sus_scrofa_newGene_12179	430	465	539	174	29	117	1.62803	1.82834	1.95754	0.723312	0.135673	0.486253	0.00411993	-1.59428	down
AATK	125	151	130	48	12	30	0.414488	0.514593	0.411019	0.17189	0.046875	0.108445	0.00468966	-1.59482	down
ALDH5A1	3780	3175	2841	1009	569	985	11.1812	10.6044	7.2386	3.40092	1.9246	3.53123	2.99623e-08	-1.5952	down
GNAO1	2721	2026	672	541	212	491	8.13611	6.37903	1.93688	1.69737	0.717771	1.48752	0.0022718	-1.59608	down
ENSSSCG00000040524	1406	1737	2246	522	441	461	10.4367	13.1032	15.9098	3.96448	3.88681	3.71046	2.68669e-10	-1.59898	down
MATN2	5833	4457	4609	1101	721	1897	20.325	15.9871	15.3386	3.81917	2.98286	7.05031	1.81587e-05	-1.60083	down
LAX1	319	214	122	43	52	58	1.38372	0.947952	0.641337	0.272312	0.466731	0.258448	0.000890848	-1.60419	down
SLC5A3	3415	2780	3249	764	343	1184	6.68749	5.61229	6.08182	1.64112	0.803645	2.53488	0.000145267	-1.60496	down
RTN4R	63	82	57	15	17	13	0.369734	0.539803	0.42879	0.129621	0.160352	0.096511	0.00321285	-1.60691	down
ENSSSCG00000025590	252	276	256	61	45	88	1.77195	2.0008	1.72229	0.465579	0.379194	0.676248	4.70088e-05	-1.60745	down
EPN2	9513	11919	12632	3677	1867	3249	26.7915	34.4412	34.0309	12.3143	6.5186	10.4516	9.52661e-08	-1.613	down
Sus_scrofa_newGene_41186	415	208	409	39	109	86	0.583526	0.294333	0.535866	0.092513	0.179065	0.145846	0.00105438	-1.61442	down
DNAH11	374	554	261	65	53	150	0.376116	0.575905	0.250622	0.070947	0.063087	0.163681	0.0021719	-1.61449	down
HIGD2A	416	456	417	91	74	153	9.83558	11.1115	9.41498	2.3432	2.08761	3.94813	2.69802e-05	-1.61657	down
EXOC3L4	133	172	82	27	37	24	0.755147	1.00353	0.441747	0.166521	0.249996	0.143809	0.00172048	-1.61974	down
LPL	83292	54002	112100	20073	11763	28824	337.71	224.182	436.585	89.2072	56.5131	129.236	2.35342e-05	-1.62183	down
SH2D2A	70	144	89	32	21	10	0.424361	0.750081	0.518197	0.177942	0.123385	0.050964	0.00728953	-1.62246	down
SPATA20	2200	1809	2536	582	464	654	11.3203	9.53452	12.1051	3.27713	2.57412	3.35751	1.75295e-12	-1.62268	down
AQP1	20287	13581	19277	5257	2932	5333	97.82	66.7357	88.8832	27.4275	16.9341	28.1427	2.48136e-08	-1.62309	down
TSPAN10	249	236	221	76	27	63	1.48132	1.44894	1.25697	0.493893	0.186987	0.404688	0.000460581	-1.62317	down
Sus_scrofa_newGene_35796	584	767	551	238	147	48	1.2845	1.58154	1.41177	0.61914	0.338535	0.198368	0.00188113	-1.62353	down
Sus_scrofa_newGene_29004	12558	13893	8582	3111	2060	3738	59.0745	67.3742	38.5867	16.068	11.5967	19.2343	3.98119e-07	-1.62382	down
SLC2A4RG	798	720	758	218	193	188	6.80534	6.34647	6.25691	2.0679	1.9211	1.78157	6.02998e-17	-1.62419	down
CDH23	363	1003	387	64	172	149	0.413355	1.17823	0.43083	0.079467	0.240646	0.185405	0.00305523	-1.62998	down
LIN7B	230	219	237	62	66	43	3.882	3.71635	3.97385	1.12325	1.2763	0.768621	1.92659e-06	-1.63293	down
YPEL2	4187	3069	3890	845	819	1185	12.0695	9.11832	10.7165	2.67325	2.82615	3.73556	9.85214e-12	-1.63716	down
Sus_scrofa_newGene_14472	432	390	319	93	95	101	8.68399	8.08046	6.12341	2.03371	2.28231	2.21195	1.88944e-08	-1.63775	down
LOC106510284	401	693	536	170	139	93	2.03043	3.57566	2.60445	0.925192	0.817092	0.507026	2.01795e-05	-1.63828	down
Sus_scrofa_newGene_35635	92	87	99	28	21	14	0.872624	0.839551	1.05195	0.3482	0.244549	0.157649	0.000924614	-1.63846	down
TPPP	2072	1125	1045	347	155	475	3.56771	1.98884	1.73232	0.662937	0.315978	0.928142	0.000328173	-1.63951	down
Sus_scrofa_newGene_26486	686	710	559	231	64	161	2.12359	2.21699	1.78185	0.722629	0.130598	0.567328	0.000399131	-1.63998	down
KIRREL2	156	127	373	53	34	55	0.732991	0.614513	1.67426	0.271365	0.186521	0.281782	0.00195747	-1.64045	down
LY9	554	475	316	140	57	120	2.26681	2.00501	1.30968	0.675382	0.279508	0.536074	0.000193183	-1.64123	down
Sus_scrofa_newGene_16646	1515	1690	335	242	90	379	1.03062	1.18842	0.333761	0.18048	0.072787	0.281877	0.00698387	-1.64168	down
ANKRD34A	544	645	419	171	64	146	2.44425	2.97593	1.80331	0.834775	0.348712	0.71108	0.000183127	-1.64232	down
ENSSSCG00000031608	23138	19076	20768	6068	3871	6208	46.0286	39.1175	39.4898	13.254	9.2173	13.5095	3.35961e-12	-1.64294	down
Sus_scrofa_newGene_26882	284	283	184	95	31	43	0.662972	0.597226	0.389749	0.1848	0.064613	0.082143	0.00128253	-1.64295	down
Sus_scrofa_newGene_22607	270	215	360	97	50	54	0.873079	0.716025	1.11121	0.34169	0.191113	0.189725	7.58667e-05	-1.64373	down
ACE	1432	1451	3005	369	376	651	5.64287	5.45824	10.4278	1.469	1.66099	2.71523	4.26359e-05	-1.64465	down
TXK	90	99	87	16	8	31	0.290268	0.330772	0.265982	0.056347	0.029477	0.106459	0.00625116	-1.64601	down
BTNL9	2899	2546	3311	739	253	1022	18.6154	16.8347	20.3385	5.23255	1.94646	7.18049	0.000291565	-1.64786	down
PDE4A	3261	3146	2286	766	814	652	12.6004	12.7197	8.46265	3.33859	3.93924	2.74157	3.1001e-12	-1.64853	down
NENF	2139	1426	1453	423	385	465	33.7697	23.2032	21.9315	7.33331	7.26213	8.02073	1.1648e-11	-1.64989	down
TMEM204	1331	1382	1991	413	272	482	11.6639	12.4878	16.6802	3.971	2.84562	4.6209	1.41399e-07	-1.65011	down
GPM6A	234	611	499	42	35	178	1.16233	3.13366	2.3862	0.197217	0.178275	0.957459	0.0088493	-1.65351	down
LCK	499	498	229	128	54	97	3.14949	3.23712	1.49006	0.886162	0.404231	0.720352	0.000565412	-1.65634	down
PPP1R3G	1083	674	814	298	125	195	14.3326	9.19435	10.2883	4.32249	1.97875	2.81261	1.08787e-05	-1.6568	down
SDR39U1	1100	1048	940	349	206	223	8.36004	8.31974	7.08316	2.87456	2.21774	2.00116	3.99771e-09	-1.65711	down
THNSL1	1484	1225	1342	419	302	316	5.52816	4.6647	4.8367	1.70796	1.38067	1.26524	2.65286e-15	-1.65809	down
PARD6G	209	196	286	49	24	78	1.30018	1.25978	1.70122	0.334574	0.174474	0.531223	0.00106612	-1.65861	down
CCDC89	92	112	121	26	24	25	0.21278	0.265566	0.266502	0.064319	0.065046	0.062896	0.000175702	-1.6624	down
NT5C1A	23047	17605	13056	5971	2894	4327	45.9841	36.2084	24.8989	13.0814	6.90858	9.44316	4.81833e-07	-1.66292	down
SMIM5	667	956	980	135	100	341	3.48386	5.14539	4.89287	0.771923	0.624864	1.94779	0.000709235	-1.66365	down
CD36	60789	75870	111249	22775	12434	24985	173.249	222.429	292.97	72.0931	44.2699	78.8677	1.53158e-06	-1.66371	down
AGBL2	520	524	545	126	115	157	1.91886	1.92422	1.98424	0.525246	0.431572	0.590618	2.48834e-10	-1.66478	down
SLA-DOA	528	488	314	87	68	151	2.46856	2.35476	1.40176	0.445535	0.377318	0.770156	0.000129049	-1.66839	down
LINGO1	505	340	222	69	120	46	2.27211	1.59234	0.845259	0.322262	0.611821	0.180279	0.000710684	-1.66993	down
DECR1	11119	9831	13289	2911	2116	3513	63.0709	57.8428	72.7877	17.9378	14.2149	21.0943	2.6203e-11	-1.67134	down
SKAP1	351	285	143	55	46	73	0.788886	0.658194	0.305533	0.133977	0.121553	0.178335	0.000436639	-1.6716	down
TNXB	30250	34352	39400	10236	2450	10651	34.4391	40.0723	42.7232	12.8926	3.34662	13.2763	0.000399101	-1.67219	down
HEY1	1156	1219	1288	259	257	391	6.46877	7.03171	6.89017	1.58761	1.71792	2.39053	9.32674e-10	-1.67388	down
LOC100621388	815	907	904	375	66	114	2.20203	2.57219	2.34732	1.12816	0.213176	0.334914	0.00227769	-1.67606	down
FRZB	2704	4430	3029	633	741	1090	14.4782	25.3001	16.0437	3.85113	4.90753	6.59922	9.56429e-07	-1.6766	down
GPX3	11156	11756	15064	4548	1705	2890	102.555	111.411	132.373	45.9043	18.7571	29.0585	2.37413e-06	-1.67704	down
CTF1	496	617	522	201	60	110	6.21063	7.97075	6.25053	2.75526	0.887755	1.49901	0.000224028	-1.68529	down
MTFMT	595	488	561	144	95	160	4.20411	3.55643	3.78691	1.1161	0.802876	1.23561	2.26752e-08	-1.68624	down
GUCY1A1	2017	2355	2608	661	540	556	8.66189	9.48434	9.85304	2.83558	2.52514	2.58417	1.12985e-16	-1.68798	down
TSTD1	55	74	115	19	20	5	1.30409	1.83266	2.65168	0.48911	0.604349	0.116381	0.00833564	-1.69085	down
STEAP4	452	678	588	77	119	193	1.45765	2.2545	1.81272	0.270109	0.457517	0.681443	9.19513e-05	-1.69277	down
GPC3	1443	1088	928	239	181	388	8.95005	6.95309	5.54514	1.62774	1.34347	2.62828	4.43834e-06	-1.69358	down
Sus_scrofa_newGene_41192	1198	829	385	254	121	158	1.91238	1.36383	0.586394	0.443809	0.229678	0.274653	0.00034552	-1.69368	down
EXD1	142	138	144	29	23	43	0.69673	0.697878	0.674209	0.152462	0.135097	0.227995	0.000132255	-1.69381	down
SERPINB9	2008	2371	1948	586	450	541	6.89593	8.32122	7.35188	2.19405	2.12474	2.00539	2.02617e-14	-1.69824	down
TSPAN2	680	1191	2199	223	291	384	3.1014	5.45231	9.99178	1.04444	1.66779	1.76122	0.000188465	-1.69924	down
MLYCD	1775	2699	3083	758	471	599	6.32824	9.92291	10.5098	2.96786	2.01012	2.33489	4.47999e-08	-1.69927	down
ZNF365	1421	1005	713	327	145	248	7.40475	5.39903	3.55152	1.87204	0.902081	1.41265	1.88513e-05	-1.70678	down
ADAM23	464	467	329	117	75	106	1.00462	1.04497	0.677228	0.273773	0.191505	0.251968	6.10767e-07	-1.70835	down
Sus_scrofa_newGene_31351	317	195	211	49	32	76	0.857715	0.541247	0.54382	0.144417	0.100738	0.224422	0.000211433	-1.70875	down
Sus_scrofa_newGene_2873	60	68	85	19	3	14	0.31479	0.364891	0.426129	0.107708	0.01891	0.076947	0.00977436	-1.70919	down
WNT5A	575	798	747	187	177	152	1.15287	1.64885	1.43103	0.411278	0.424104	0.331505	5.30157e-10	-1.7092	down
ENSSSCG00000032896	230	207	262	68	38	56	1.0057	0.91366	0.984176	0.27892	0.179608	0.27327	4.3113e-06	-1.70931	down
Sus_scrofa_newGene_16503	103	133	73	25	4	24	0.434965	0.579558	0.29329	0.115991	0.020292	0.108082	0.00924857	-1.71138	down
ARL4A	807	1018	719	135	159	288	2.14648	2.72528	1.98558	0.381297	0.549514	0.905377	1.33587e-05	-1.7122	down
VAMP1	132	189	139	27	23	48	0.356328	0.543737	0.341043	0.112227	0.082246	0.182111	0.000538184	-1.71359	down
HEY2	3176	3290	4338	1050	804	802	16.7744	17.9117	21.9007	6.08793	5.08048	4.63441	2.39216e-15	-1.71365	down
ENSSSCG00000048294	88	69	73	8	7	25	0.233066	0.189088	0.18593	0.021281	0.020789	0.071818	0.00697	-1.71805	down
Sus_scrofa_newGene_43295	266	214	185	26	15	81	1.57372	1.30176	1.04282	0.162734	0.105286	0.518897	0.00463241	-1.7185	down
DCN	28934	33714	29538	8215	3950	9445	269.404	323.853	262.019	84.6374	43.269	98.1869	4.91877e-07	-1.71898	down
ADAMTS20	1712	1982	4555	240	835	625	3.12083	3.75009	7.37911	0.432451	1.68772	1.14098	0.000683409	-1.72142	down
MNS1	284	167	214	30	44	68	1.28815	0.768948	0.898071	0.139837	0.230215	0.324748	0.000193017	-1.72307	down
TOX	232	289	49	20	44	35	0.627612	0.907426	0.152402	0.06647	0.154318	0.094453	0.00753379	-1.72529	down
ANG	3809	4615	4724	803	446	1623	35.4973	41.4883	39.7147	8.13971	4.65103	15.7442	9.83004e-05	-1.72594	down
Sus_scrofa_newGene_43036	921	579	701	109	243	142	36.9777	23.9387	26.891	4.77032	11.6527	6.21002	7.75935e-06	-1.72886	down
Sus_scrofa_newGene_10542	153	136	156	16	17	52	1.22449	1.20553	1.43406	0.144585	0.140103	0.460596	0.00248343	-1.72897	down
Sus_scrofa_newGene_27788	60	98	110	16	10	25	0.431003	0.660591	0.761261	0.103067	0.082106	0.265471	0.00287871	-1.73176	down
FHAD1	120	167	129	33	15	38	0.289906	0.415172	0.295402	0.085873	0.041831	0.098371	0.000767457	-1.73179	down
Sus_scrofa_newGene_32249	219	152	90	34	27	35	6.16927	4.42174	2.42738	1.03416	0.912105	1.0735	0.000500321	-1.73256	down
LRRC2	41270	31766	52286	11813	7511	10520	99.5059	78.8806	118.531	31.2446	21.8044	27.198	1.31937e-11	-1.73309	down
PTP4A3	31288	26099	26535	8765	3328	7223	197.837	170.121	160.376	60.852	25.1913	49.9605	6.1426e-07	-1.73691	down
Sus_scrofa_newGene_8695	467	498	676	177	45	123	1.09165	1.12039	1.31223	0.384801	0.143851	0.300085	0.000341518	-1.74091	down
SHD	90	173	98	33	23	17	0.678096	1.3158	0.663659	0.253353	0.194791	0.130945	0.00126843	-1.74114	down
ITGB4	1234	1073	1030	249	238	310	2.89519	2.59463	2.31189	0.64129	0.671778	0.800471	1.80963e-14	-1.74452	down
HMGCL	2805	2434	2670	480	165	952	21.6999	20.3014	19.3767	3.98257	1.5024	8.42294	0.000671088	-1.74574	down
SMOC2	630	418	390	95	82	144	2.53618	1.74607	1.78828	0.467214	0.447041	0.740415	2.95425e-06	-1.74789	down
CCL24	684	632	1870	271	61	266	5.80336	5.52605	15.1777	2.52463	0.612294	2.6355	0.00225648	-1.75099	down
SLC2A12	1183	1395	1160	382	214	281	2.8102	3.41731	2.63515	0.996609	0.607662	0.729692	1.71715e-09	-1.75338	down
GPR160	215	123	386	66	41	38	0.656345	0.409031	1.15125	0.244216	0.185127	0.278806	0.000621494	-1.75492	down
CDKN1C	1123	1482	2792	497	225	440	13.7786	18.5959	32.5953	6.67391	3.26913	5.81798	4.4701e-05	-1.75891	down
LOC100520720	226	178	237	70	28	38	0.855413	0.697462	0.857634	0.289907	0.127411	0.157022	9.39271e-05	-1.76192	down
LOC100518417	233	84	194	38	42	17	0.601305	0.217373	0.468785	0.10555	0.126751	0.065875	0.00134408	-1.76587	down
ASB15	9161	7438	8151	2244	1024	2326	37.6899	26.0278	26.4917	10.4598	4.77827	7.98496	9.4982e-08	-1.76736	down
CD8A	474	528	262	112	49	105	2.54279	2.87573	1.29995	0.642836	0.281722	0.510037	0.000141487	-1.76823	down
Sus_scrofa_newGene_34705	58	110	109	24	9	18	0.45908	0.916482	0.846272	0.202862	0.083003	0.154857	0.00259173	-1.76915	down
TRIAP1	686	802	665	180	162	164	15.8817	19.1425	14.7037	4.57165	4.46349	4.15038	1.92295e-13	-1.77153	down
NEGR1	140	116	77	19	10	32	0.386914	0.330091	0.20132	0.056172	0.031967	0.094504	0.00222876	-1.77221	down
TMEM240	412	399	544	97	60	137	2.33171	2.32567	2.94517	0.599016	0.402992	0.848089	7.13613e-06	-1.773	down
PPP1R3A	7006	8357	7421	1924	1251	2109	13.1468	16.166	13.3109	3.963	2.8104	4.3287	1.58024e-11	-1.77769	down
LOC100514340	294	426	517	61	76	125	1.26923	1.89921	2.13802	0.288171	0.389831	0.588227	3.36876e-05	-1.77843	down
KCNJ4	8069	7878	12365	2594	613	2566	18.7217	18.8426	27.424	6.6087	1.70216	6.51226	0.000203588	-1.7792	down
DHRS3	2154	1898	2385	438	440	611	16.2195	14.7385	17.1686	3.61571	3.96361	5.03485	2.08352e-14	-1.78257	down
LVRN	424	248	538	108	64	87	1.40078	0.916974	1.70685	0.390152	0.249832	0.314315	7.8676e-06	-1.78308	down
MASP1	5110	3592	4827	1378	511	1081	9.68412	7.24583	8.83091	2.87529	1.20935	2.41698	8.75517e-07	-1.78517	down
PIK3IP1	1587	1631	1525	371	220	471	6.31389	6.53714	6.09994	1.45926	1.03409	2.08746	3.80961e-08	-1.78651	down
LIPE	842	1715	1677	390	280	268	3.90016	8.39984	7.64578	1.74681	1.36351	1.34259	8.95706e-07	-1.79059	down
LOC100625711	191	252	310	59	33	66	0.761284	1.27806	1.33434	0.279596	0.154486	0.289095	3.63899e-05	-1.79152	down
CLNK	269	180	105	18	34	50	0.609722	0.420598	0.256882	0.039492	0.116257	0.12032	0.00133652	-1.79182	down
PALM	1741	1831	1929	572	409	265	8.53181	9.24637	9.0342	3.07547	2.39897	1.4166	4.92836e-09	-1.79187	down
MYLK	3348	3856	6623	971	693	1346	13.5532	14.5924	32.9149	3.30575	2.69585	5.84659	7.23897e-07	-1.79224	down
PKIB	1132	439	1261	164	248	176	7.60451	3.0109	8.03163	1.19923	1.98263	1.27316	2.08015e-05	-1.79249	down
BATF3	160	109	112	32	30	11	1.56344	1.09999	1.04136	0.343337	0.34804	0.113307	0.00076413	-1.7932	down
CD5	337	342	154	59	47	66	1.92306	1.99943	0.829403	0.362259	0.308767	0.396101	9.08985e-05	-1.7941	down
TSPAN11	777	871	984	150	194	246	3.57784	4.36128	5.31245	0.701415	1.08877	1.38599	1.3939e-09	-1.7973	down
PRF1	190	306	105	25	18	61	0.547722	0.908708	0.287523	0.077958	0.060773	0.189778	0.00313474	-1.79841	down
ALDH6A1	9958	6193	11246	2115	1307	2589	31.5258	20.1764	33.9154	7.34363	4.91561	8.94999	3.62724e-08	-1.79862	down
CEBPZOS	11656	9169	9305	2431	1594	2809	36.9989	30.0644	28.6224	8.44174	6.10353	9.93042	8.33253e-12	-1.79903	down
RGS5	50909	64212	92102	12580	13787	19748	133.161	173.14	230.576	36.1883	43.1696	56.5095	4.39478e-09	-1.7999	down
SGCG	3335	2407	3199	234	475	1044	33.072	24.6913	30.2929	2.54702	5.76271	11.353	0.000191005	-1.80343	down
PPP1R14A	407	336	436	80	90	95	11.638	9.69894	11.6475	2.76026	3.12934	2.92692	3.66576e-11	-1.80431	down
SPARCL1	22300	24390	27513	4132	3141	8488	113.818	128.004	134.86	22.2687	20.0143	47.8784	2.16064e-06	-1.80985	down
TLL1	263	261	322	28	84	56	0.639763	0.673304	0.748513	0.07326	0.24518	0.148532	0.000113249	-1.81465	down
AQP7	3687	3516	3157	1077	400	772	15.9043	15.3552	13.0379	4.85612	1.74428	3.49398	3.65396e-07	-1.8147	down
HMGCLL1	60	206	101	11	11	34	0.230532	0.802921	0.363799	0.045099	0.044788	0.139296	0.00612112	-1.81519	down
UBC	23068	16174	22651	5190	4915	4039	68.7816	49.3421	66.0942	16.8002	17.9479	13.8638	3.04156e-22	-1.81948	down
EPHB6	443	555	251	115	22	88	0.799499	1.01105	0.428534	0.219896	0.045916	0.16888	0.00154975	-1.82035	down
TSPOAP1	408	399	176	77	38	78	0.752794	0.751624	0.309699	0.151917	0.082088	0.154525	0.000215911	-1.82104	down
PAPLN	1062	1472	2281	246	288	471	2.0936	2.99097	4.29736	0.532525	0.678129	1.01498	4.24585e-06	-1.82125	down
VEGFD	702	978	1042	207	77	263	4.74329	6.81646	6.72913	1.53073	0.615953	1.93913	7.30964e-05	-1.82322	down
CPED1	4567	6662	5024	1398	779	1404	10.8341	16.193	11.3869	3.65656	2.21174	3.63854	1.01085e-08	-1.82434	down
TMEM140	515	914	583	125	36	205	3.27012	5.98147	3.54046	0.869726	0.272464	1.42226	0.00113474	-1.82442	down
GABARAPL1	16435	13856	16808	4758	1991	3546	114.704	99.6906	112.127	36.4581	16.6349	27.0686	8.11399e-09	-1.82593	down
DIPK1B	833	1029	1254	172	155	326	5.36374	6.83113	7.72493	1.21169	1.19244	2.29809	1.65838e-06	-1.82946	down
Sus_scrofa_newGene_10515	61	92	76	3	8	21	0.228828	0.435244	0.481995	0.008332	0.035426	0.099085	0.00710705	-1.83023	down
TMEM220	453	342	395	101	89	72	2.88971	2.25163	2.40644	0.705325	0.678754	0.503203	7.59994e-11	-1.83268	down
ASB2	11974	12597	15315	3450	1676	3523	40.4647	46.024	49.0144	12.6818	6.75313	10.3167	8.00662e-09	-1.83464	down
HRC	7338	7013	6533	1679	946	1937	44.5874	43.7394	37.879	11.2115	6.86486	12.8864	7.9938e-10	-1.83614	down
CCDC85C	2022	1629	1437	361	304	455	6.23344	5.18391	4.223	1.22448	1.124	1.53825	2.4792e-12	-1.84098	down
Sus_scrofa_newGene_29008	5518	5994	3894	1295	735	1313	27.5317	30.8338	18.56	7.08794	4.38527	7.16038	6.78203e-09	-1.84165	down
CD244	298	275	165	43	65	41	1.82133	1.73112	0.963481	0.283938	0.473686	0.268298	2.17886e-05	-1.84199	down
COX1	1641696	2971403	3783808	736545	608028	452335	14936.4	27868.5	32905.7	7358.31	6622.35	4502.22	8.8427e-08	-1.84523	down
ISLR	1190	1168	1072	234	128	346	7.54211	7.7505	6.16401	1.5391	1.00044	2.50311	1.67915e-06	-1.84916	down
ABI3BP	1377	1362	1417	242	173	443	3.28103	3.17271	3.04136	0.62278	0.452201	1.06008	1.1269e-06	-1.84967	down
NWD1	262	235	242	77	40	32	0.575359	0.528994	0.500148	0.187289	0.106323	0.075363	1.59366e-05	-1.85297	down
MSTN	602	336	548	139	28	102	1.88285	1.08232	1.63783	0.476993	0.101575	0.348314	0.000506289	-1.85373	down
CYP3A22	441	213	342	99	26	58	1.78005	0.873136	1.38491	0.384566	0.117984	0.261957	0.000340838	-1.85606	down
ACTG2	359	1092	314	148	116	50	2.67052	8.40946	2.20444	1.21891	1.06753	0.428761	0.00123307	-1.85718	down
SIT1	189	181	113	37	32	27	1.96648	1.93516	1.15572	0.420741	0.391105	0.318037	2.62752e-05	-1.85769	down
EMID1	118	57	79	24	9	6	0.583895	0.338472	0.286749	0.094773	0.042831	0.024678	0.00326686	-1.86249	down
ABCA9	5513	5534	5564	1532	284	1303	11.8431	12.2548	11.4252	3.61316	0.728357	3.06136	0.000157267	-1.87033	down
GULP1	4262	3902	5273	932	722	1229	18.0711	16.8438	20.5103	4.192	3.56775	5.45244	1.61042e-12	-1.87233	down
CD96	338	261	228	84	10	39	0.951005	0.757124	0.612083	0.28584	0.030741	0.119671	0.00217069	-1.87307	down
EFHD1	1455	2331	1614	516	294	335	8.78219	14.5081	9.31103	3.41617	2.12143	2.20636	2.15356e-08	-1.87347	down
TMT1A	1095	1158	1049	214	188	303	7.26167	7.91198	6.65093	1.55268	1.48739	2.19335	1.73319e-11	-1.87768	down
RAB20	690	615	551	111	63	187	6.75634	6.20197	5.15584	1.19268	0.728416	1.99371	1.24101e-05	-1.88395	down
Sus_scrofa_newGene_2842	873	431	645	189	97	103	2.7762	1.43346	1.9894	0.667351	0.368259	0.324651	1.43484e-06	-1.8856	down
CD3D	576	502	297	107	47	110	2.68158	2.40872	1.3191	0.545855	0.255786	0.559028	3.17969e-05	-1.88733	down
ANOS1	70	146	174	36	11	16	0.478695	1.03134	1.14307	0.266137	0.088348	0.118566	0.00172073	-1.8891	down
Sus_scrofa_newGene_21169	630	507	674	201	20	67	1.22218	1.3139	1.17758	0.422067	0.026506	0.135778	0.00190727	-1.89111	down
Sus_scrofa_newGene_42677	266	131	121	27	25	41	0.955289	0.450848	0.634411	0.080666	0.179179	0.135599	0.000170299	-1.89312	down
Sus_scrofa_newGene_44648	876	464	585	192	86	101	4.03092	2.07472	2.39999	0.962279	0.407484	0.533072	3.08906e-06	-1.89381	down
PERM1	4508	2829	3555	1213	574	332	17.8002	11.3265	12.9118	3.61242	1.58386	1.56247	1.12004e-05	-1.89495	down
ADAMTS16	94	99	89	18	13	21	0.282144	0.307546	0.256424	0.057793	0.046445	0.069333	9.65642e-05	-1.89642	down
GFI1	94	123	56	21	13	12	0.63335	0.852311	0.358853	0.148398	0.101412	0.08677	0.000903021	-1.89725	down
CAMK2A	18726	17401	21306	4594	2084	5058	58.8855	56.3137	63.8872	16.4009	8.18278	18.0273	2.1309e-08	-1.89802	down
Sus_scrofa_newGene_39678	83	94	61	11	7	20	0.772134	0.902033	0.539951	0.109403	0.070383	0.198132	0.00142462	-1.89925	down
ENSSSCG00000029596	537	449	393	81	37	135	4.17499	3.94665	2.83039	0.607193	0.400322	1.33072	7.89699e-05	-1.90274	down
Sus_scrofa_newGene_8870	406	130	250	54	48	41	1.25305	0.476974	0.970453	0.191915	0.182648	0.131759	7.2118e-05	-1.90376	down
RASGRP1	717	741	469	206	89	76	2.30654	2.42158	1.31984	0.732623	0.35154	0.279309	2.02687e-05	-1.9048	down
ABCA8	1720	3197	5355	799	132	759	4.62102	9.14662	13.7971	2.22405	0.495411	2.21272	0.000861284	-1.91156	down
LOC100522787	74	49	82	8	15	10	0.386013	0.260228	0.406961	0.043496	0.091908	0.054399	0.000793925	-1.91861	down
CD302	1902	1854	3035	548	340	501	6.71088	4.80635	7.29889	1.51246	1.02317	1.37789	1.62126e-10	-1.92113	down
DOC2G	2754	3412	2068	557	452	685	4.81284	6.14836	3.45547	1.06855	0.944192	1.30943	2.42309e-10	-1.92319	down
PRELP	6003	5717	5577	985	610	1763	21.7188	21.3201	19.2862	3.91323	2.63848	6.97512	4.16458e-07	-1.9297	down
SEPTIN1	369	367	159	37	62	62	3.29608	3.36484	1.34509	0.359552	0.612088	0.592949	6.436e-05	-1.93294	down
Sus_scrofa_newGene_5047	1971	1184	2403	363	240	475	1.88676	1.1597	1.8239	0.695133	0.198687	0.532809	6.05038e-08	-1.93941	down
PFKM	50754	42811	29305	9339	3631	10387	201.759	117.928	93.7276	34.2826	11.3839	30.2934	1.37726e-06	-1.94629	down
IKZF3	1155	1204	519	181	112	240	2.12226	2.31759	0.911703	0.36478	0.245669	0.513061	1.08787e-05	-1.94696	down
LOC100737531	299	339	328	52	58	80	1.1536	1.3554	1.21616	0.205376	0.262798	0.338304	9.38189e-09	-1.9496	down
Sus_scrofa_newGene_30612	62	74	82	6	14	14	0.370687	0.392058	0.458763	0.03396	0.085187	0.074975	0.000742978	-1.94975	down
PRIMA1	68	147	153	21	24	17	0.235037	0.529738	0.510344	0.080156	0.099883	0.06402	0.000261281	-1.9501	down
ITM2A	3130	3373	4850	602	539	1070	26.3744	29.837	40.1166	5.56626	5.34107	10.106	1.29601e-08	-1.95231	down
Sus_scrofa_newGene_27754	1614	2057	1869	530	219	343	3.34074	4.03789	3.96316	1.1739	0.508624	0.771281	2.31609e-08	-1.95396	down
Sus_scrofa_newGene_14423	1347	1790	979	295	53	325	0.815954	0.926798	0.441542	0.140857	0.035173	0.2333	0.000413356	-1.9577	down
CKM	209968	106212	149647	33380	34257	26054	800.644	635.181	824.269	214.271	287.367	219.343	8.8883e-14	-1.9583	down
TRAT1	237	420	199	39	10	74	1.35308	2.45973	1.09228	0.225016	0.050396	0.44487	0.00167194	-1.96309	down
Sus_scrofa_newGene_26788	118	210	130	30	28	24	0.526379	0.98215	0.564609	0.142052	0.146154	0.11711	3.28365e-05	-1.96455	down
LMOD1	396	488	246	81	54	77	1.76203	2.25069	1.04907	0.409443	0.286324	0.376414	1.63826e-06	-1.96728	down
SELENOP	20761	19230	24550	4941	2079	5373	89.2982	85.2624	100.932	23.3364	10.7037	25.2793	2.94187e-08	-1.96877	down
PCP4	1537	1490	1898	260	319	405	34.2393	34.2048	40.413	6.34603	8.48727	9.84849	4.88863e-14	-1.97194	down
UBD	1541	1951	457	318	67	228	30.9782	40.4319	8.77026	7.0162	1.60683	4.99586	0.000737193	-1.97412	down
A2M	2016	5026	6166	1080	749	614	5.76494	14.8233	16.9001	3.36039	2.52639	1.92238	2.92549e-06	-1.97699	down
ASB5	2340	2559	2951	656	265	584	9.95282	11.212	13.2165	3.03472	1.32182	2.7057	2.43377e-08	-1.97773	down
ECM2	9704	9022	11447	2175	854	2603	28.1454	27.5738	32.3029	7.17835	2.90813	8.36277	3.35331e-07	-1.97818	down
ZNF683	208	201	158	49	5	25	1.78166	1.7758	1.29783	0.455998	0.046754	0.234326	0.0017467	-1.97824	down
EPHB2	242	328	249	60	27	61	0.835017	1.16572	0.826878	0.22465	0.108672	0.225457	8.18639e-06	-1.97898	down
COQ10A	886	592	390	122	66	147	7.83541	5.3974	3.30875	1.18645	0.689752	1.41157	6.6004e-06	-1.97976	down
P2RY14	281	329	398	31	74	74	1.56065	1.85073	1.95467	0.172242	0.453664	0.414922	7.70353e-06	-1.98406	down
COQ8A	17276	16843	20498	4684	2309	3813	77.197	77.4242	87.6307	23.0284	12.3458	18.6791	1.71209e-12	-1.98428	down
PLA1A	1020	847	563	167	89	194	7.97778	6.80221	4.19353	1.42576	0.939438	1.66035	5.50673e-07	-1.98489	down
CD3E	457	408	151	58	37	74	2.9587	2.98111	0.894317	0.382772	0.235897	0.560968	0.000121259	-1.98606	down
PRRT1	227	407	285	57	20	74	0.650707	1.20363	0.781478	0.178885	0.06798	0.23029	0.000172875	-1.98894	down
IL12RB2	244	232	117	40	20	40	0.851933	0.834007	0.390242	0.152748	0.083012	0.150523	7.98518e-05	-1.98913	down
CACNB4	392	53	345	25	27	51	0.899341	0.445561	0.776326	0.062123	0.073359	0.126891	0.00170711	-1.99395	down
NUDT16	647	502	479	139	101	72	3.5585	2.60087	2.20487	0.822434	0.703001	0.449408	1.68811e-09	-1.99575	down
Sus_scrofa_newGene_19043	151	87	110	30	7	14	0.544053	0.322523	0.379581	0.117725	0.030301	0.054721	0.00069224	-2.00237	down
Sus_scrofa_newGene_23867	1661	2720	947	374	223	364	2.47447	3.58577	1.61509	0.753431	0.344384	0.708179	3.96101e-06	-2.00417	down
AMY2	414	176	362	50	55	63	2.89191	1.26475	2.42204	0.381108	0.460334	0.475614	1.46534e-06	-2.00728	down
C1QTNF7	130	212	307	36	8	47	1.1186	1.57728	2.38846	0.407222	0.053813	0.524113	0.00101128	-2.00826	down
QSOX1	2686	1878	1958	377	395	503	13.5232	9.84044	9.4822	2.07919	2.38232	2.75733	1.09443e-16	-2.01087	down
LOC100519314	63	102	94	5	10	20	0.913123	1.52791	1.30904	0.080045	0.174767	0.304885	0.00121467	-2.01372	down
ANO3	322	487	424	35	0	67	0.670457	1.04953	0.844873	0.079247	0	0.151873	0.00606878	-2.01379	down
PLPP4	526	477	384	98	24	102	4.83105	4.78501	3.23457	1.02999	0.269561	1.23176	8.52368e-05	-2.02319	down
RAD9B	449	270	263	81	46	48	3.51654	2.18105	1.96479	0.689121	0.426427	0.410362	5.25437e-07	-2.02561	down
GGT5	1048	1043	1294	266	83	244	2.40076	2.64443	3.36782	0.702373	0.54522	0.803701	2.03265e-06	-2.02806	down
ENSSSCG00000041364	872	265	161	96	39	46	3.74494	1.17167	0.656993	0.451374	0.195761	0.215157	0.000736906	-2.02868	down
Sus_scrofa_newGene_18070	105	197	147	33	15	25	0.683333	0.962709	0.667175	0.206345	0.114788	0.170813	7.90289e-05	-2.02878	down
LTBP4	32413	30349	40627	6836	4585	8324	90.2584	87.1295	108.098	20.9022	15.2977	25.4551	3.73343e-14	-2.03271	down
CUnH14orf180	22088	14136	15170	4013	1335	3755	185.466	122.357	121.755	36.9973	13.4167	34.4938	3.76235e-07	-2.03424	down
CDH3	155	122	109	13	15	32	0.873306	0.710506	0.584643	0.074666	0.101014	0.192596	0.000113944	-2.03465	down
SYTL2	959	1518	944	152	241	236	2.06583	2.80269	1.79312	0.401853	0.504711	0.47436	8.56644e-09	-2.03903	down
RAPGEFL1	76	54	75	12	2	11	0.332615	0.259763	0.282341	0.049197	0.008911	0.053673	0.00169282	-2.041	down
TSTD3	2968	2866	4263	774	264	737	15.7668	15.6905	21.6454	4.51365	1.67825	4.27814	4.66462e-07	-2.04209	down
RETSAT	3497	7937	5903	1317	854	1033	12.0363	28.1582	19.4195	4.97729	3.51739	3.8863	9.65745e-09	-2.04277	down
GRIK4	241	242	264	30	18	68	0.614426	0.624393	0.63473	0.080339	0.052332	0.184297	9.08985e-05	-2.04632	down
DNAJC5G	81	159	90	20	20	9	0.724828	1.47355	0.772811	0.188695	0.212823	0.084514	0.000313299	-2.04792	down
ADHFE1	5885	4134	5740	1216	796	1012	24.4442	17.6948	22.756	5.60473	4.00468	4.60179	1.62185e-19	-2.04873	down
KAZALD1	251	298	172	38	6	51	0.396216	0.486226	0.259906	0.065561	0.011148	0.086802	0.000995667	-2.05097	down
TXLNB	17150	17146	16973	4160	1661	3596	52.6357	54.3594	49.984	14.0179	6.1439	12.1021	9.32674e-10	-2.05119	down
LRP1B	1791	3180	3110	122	410	18	1.65533	3.03099	2.74873	0.12354	0.453499	0.017643	0.0058328	-2.05137	down
GZMB	316	328	146	64	21	38	5.0132	5.32519	2.18676	1.11945	0.3879	0.65785	0.000111775	-2.05317	down
Sus_scrofa_newGene_16222	220	100	279	43	16	31	0.553527	0.258834	0.6728	0.118828	0.047986	0.083228	0.000140012	-2.05411	down
MYOM2	83155	59587	120283	17133	12895	18706	216.851	162.184	314.128	47.2748	42.8694	51.6666	7.8855e-13	-2.05592	down
Sus_scrofa_newGene_15836	1318	2206	2495	463	357	53	2.32891	4.36003	4.11645	0.914068	0.802936	0.436082	0.000339004	-2.06254	down
SELENBP1	2667	3591	3545	842	204	603	17.2975	18.9063	20.4472	6.35153	1.46159	4.02188	4.75429e-06	-2.06437	down
CTSW	644	543	410	117	76	98	6.17335	4.88739	4.18624	1.02809	0.938032	1.14129	2.04302e-10	-2.06755	down
FGF1	10728	9948	11747	1727	2830	1440	32.9704	31.4999	34.4946	5.83468	10.4293	4.83767	4.72174e-13	-2.06903	down
CCBE1	560	617	575	75	80	152	1.29621	1.47099	1.27255	0.190456	0.219356	0.384846	3.25795e-08	-2.0713	down
LRRC39	16266	18991	21297	3027	1892	5054	86.6624	109.148	113.228	17.1553	11.5442	29.3113	1.19241e-08	-2.0735	down
LOC100738906	1854	1862	2468	555	194	339	3.80414	3.95192	4.87085	1.26052	0.473753	0.758803	4.10052e-08	-2.07379	down
LRRC10	2282	1193	2504	598	177	177	38.3192	20.6498	40.1866	11.0186	3.54039	3.24288	2.16589e-05	-2.07534	down
PCSK1N	148	142	146	33	17	23	2.00462	1.98403	1.89072	0.473853	0.264825	0.348888	1.70566e-06	-2.07873	down
Sus_scrofa_newGene_30300	95	94	112	18	17	14	0.530584	0.544153	0.680212	0.106564	0.113444	0.085978	6.44375e-06	-2.07919	down
LOC100624136	71	186	190	29	19	18	0.194627	0.526626	0.496828	0.087033	0.060187	0.054011	0.000164253	-2.07963	down
Sus_scrofa_newGene_894	557	171	212	42	43	57	0.975402	0.305002	0.4765	0.105093	0.097842	0.107398	4.82837e-05	-2.08156	down
RORC	680	861	964	162	94	189	2.94416	3.85054	3.97303	0.776444	0.490096	0.896718	2.26367e-09	-2.0825	down
SECTM1	503	802	384	89	74	122	5.94672	10.3313	4.50314	1.10293	1.0644	1.62899	5.04508e-07	-2.09786	down
KBTBD12	1533	580	890	191	122	188	7.28559	2.83924	4.04293	0.994234	0.692721	0.976506	9.34496e-08	-2.10489	down
CSMD3	92	48	64	8	7	12	0.097886	0.05104	0.065715	0.009259	0.008441	0.014101	0.000303193	-2.10838	down
HHIP	78	112	83	0	0	10	0.122699	0.182235	0.125518	0	0	0.017119	0.00499433	-2.11501	down
CDK15	257	252	294	34	53	51	1.58139	1.56286	1.68487	0.220252	0.388925	0.336447	2.06363e-09	-2.11502	down
Sus_scrofa_newGene_45196	307	464	318	63	39	79	0.348595	0.543006	0.345403	0.078566	0.052191	0.09755	3.53952e-07	-2.11535	down
C3	19967	26902	13255	4912	1582	3490	54.7515	76.2363	34.741	14.7892	5.20895	10.4695	6.62254e-07	-2.11655	down
TNFRSF19	255	160	265	48	21	39	0.722968	0.466142	0.734869	0.148109	0.070966	0.120444	1.83298e-06	-2.12297	down
Sus_scrofa_newGene_16845	424	390	129	17	0	45	0.85595	0.810236	0.248837	0.037085	0	0.097484	0.00388044	-2.12523	down
ZNF804B	91	249	316	28	17	43	0.312406	0.889324	1.04659	0.103204	0.069585	0.162998	0.000212026	-2.13237	down
CSRNP3	505	489	562	109	78	92	1.18065	1.80895	1.97333	0.277413	0.218096	0.233345	1.13515e-16	-2.13256	down
CACNG6	459	470	438	95	81	68	4.39745	4.64066	4.00007	0.983819	0.924521	0.693871	2.28578e-15	-2.13557	down
CYP27A1	3740	2086	3450	816	310	412	24.5422	13.6888	21.4693	5.7629	2.33632	2.87538	2.54904e-08	-2.13785	down
ST6GALNAC6	3322	2205	3326	618	482	495	18.0294	12.3877	17.2726	3.6765	3.12272	2.93665	2.1281e-22	-2.1386	down
PLA2G7	8104	13180	14334	2353	1239	2490	57.4546	90.958	91.8801	14.7834	8.50949	17.2878	9.48268e-10	-2.13959	down
TFPI	80	202	287	21	14	38	0.308409	0.801337	1.06044	0.087869	0.062032	0.157205	0.000309484	-2.13964	down
FAM169A	525	395	888	65	70	143	1.30301	1.01297	2.11226	0.174719	0.202932	0.387126	2.41985e-06	-2.14087	down
ACSL6	61	55	66	13	4	4	0.143818	0.13473	0.149004	0.032118	0.01083	0.014116	0.0007468	-2.14288	down
FBXO40	30885	35873	43761	6538	1339	8296	80.2604	96.0997	108.702	18.6549	4.16358	23.5855	2.59036e-05	-2.14546	down
CD38	593	864	278	131	35	80	3.44	5.24809	1.53563	0.790306	0.313353	0.494038	8.87565e-05	-2.14632	down
HTRA3	1889	2418	3827	415	523	464	9.33521	12.3149	18.0747	2.24977	3.09094	2.50609	5.15586e-12	-2.14646	down
ENSSSCG00000036036	450	372	709	74	86	95	3.48211	2.96265	5.24551	0.628853	0.789483	0.797822	7.44447e-10	-2.15323	down
Sus_scrofa_newGene_15060	154	302	235	45	27	36	0.204372	0.499367	0.357949	0.064984	0.059795	0.091142	1.98933e-06	-2.15621	down
GABRA3	83	116	58	4	0	13	0.330804	0.475286	0.218439	0.017575	0	0.053229	0.00315976	-2.15625	down
FGA	133	160	477	0	2	30	0.623517	0.773631	2.14493	0	0.009405	0.150788	0.00381968	-2.16628	down
CXCL9	4601	2817	874	273	31	269	25.551	16.1256	4.63594	1.65958	0.20114	1.63071	0.00288492	-2.16783	down
TSPAN7	182	106	164	15	16	33	1.50357	0.896359	1.2887	0.128625	0.157518	0.297908	1.97129e-05	-2.16804	down
[truncated: 208 more rows]

## Sheet: Table S3b
Table S3b. 795 differentially expressed lncRNAs (DE lncRNAs).
lncRNA-ID	YH1_Count	YH2_Count	YH3_Count	TH1_Count	TH2_Count	TH3_Count	YH1_FPKM	YH2_FPKM	YH3_FPKM	TH1_FPKM	TH2_FPKM	TH3_FPKM	FDR	log2FC	regulated
MSTRG.19853.1	0	0	0	2273	1876	778	0	0	0	2.94224	2.64794	1.00324	3.71662e-40	9.59088	up	91.9849
MSTRG.31327.22	0	0	0	1083	1016	561	0	0	0	1.83283	1.87468	0.945014	1.49762e-35	9.01259	up
MSTRG.60631.29	0	0	0	473	621	405	0	0	0	1.16809	1.67023	0.996733	1.11934e-29	8.37815	up
MSTRG.35946.13	0	0	0	371	457	702	0	0	0	0.294723	0.396298	0.556564	6.46332e-29	8.33939	up
MSTRG.95233.18	0	0	0	379	348	481	0	0	0	1.26942	1.26993	1.60239	7.72551e-28	8.14146	up
MSTRG.11581.1	0	0	0	361	857	264	0	0	0	1.63821	4.23814	1.19357	6.75284e-25	8.05309	up
MSTRG.53289.9	0	0	0	334	364	326	0	0	0	0.692413	0.822847	0.672504	1.9212e-26	7.96542	up
MSTRG.28010.25	0	0	0	420	616	125	0	0	0	0.332361	0.531726	0.098635	6.50034e-21	7.62908	up
MSTRG.87992.13	0	0	0	261	219	166	0	0	0	1.26763	1.16009	0.804306	1.37791e-20	7.32831	up
MSTRG.4519.21	0	0	0	213	158	290	0	0	0	0.56476	0.455751	0.766533	2.54039e-20	7.31617	up
MSTRG.889.15	0	0	0	281	88	245	0	0	0	0.744834	0.253712	0.645653	2.294e-17	7.0207	up
MSTRG.89272.2	0	0	0	121	157	143	0	0	0	1.00428	1.4238	1.18105	5.93508e-17	6.81887	up
MSTRG.4847.9	0	0	0	58	420	161	0	0	0	0.043936	0.347732	0.121383	1.50905e-14	6.72045	up
MSTRG.70354.13	0	0	0	108	162	114	0	0	0	0.563409	0.921466	0.594616	8.42579e-16	6.66321	up
MSTRG.63329.2	0	0	0	103	82	274	0	0	0	0.182547	0.157024	0.484537	1.50905e-14	6.59358	up
MSTRG.35787.3	0	0	0	73	181	109	0	0	0	0.531064	1.43462	0.7834	4.28976e-14	6.45399	up
MSTRG.62928.1	0	0	0	83	74	93	0	0	0	0.249878	0.241446	0.279274	6.16013e-13	6.16535	up
MSTRG.12170.2	0	0	0	94	89	56	0	0	0	0.968902	1.00176	0.573381	4.23289e-12	6.04616	up
MSTRG.72323.1	0	0	0	258	167	10	0	0	0	1.60008	1.12438	0.056139	1.96574e-09	5.79728	up
MSTRG.60008.1	0	0	0	83	189	24	0	0	0	2.53178	6.33048	0.728984	7.71994e-10	5.78235	up
MSTRG.95354.5	0	0	0	344	16	77	0	0	0	0.547268	0.026496	0.122096	2.41311e-09	5.77782	up
MSTRG.34168.2	0	0	0	221	9	119	0	0	0	0.408815	0.01723	0.219441	1.37505e-08	5.57052	up
MSTRG.69692.1	0	0	0	48	62	46	0	0	0	0.134873	0.188251	0.126314	1.2456e-09	5.54258	up
MSTRG.28268.1	0	0	0	52	43	50	0	0	0	0.255652	0.232054	0.245699	2.41836e-09	5.46832	up
MSTRG.79110.1	0	0	0	84	31	49	0	0	0	0.299426	0.11773	0.174469	5.36875e-09	5.45059	up
MSTRG.18367.25	0	0	0	42	108	28	0	0	0	0.246916	0.695098	0.165249	1.62996e-08	5.39111	up
MSTRG.17165.18	0	0	0	15	100	85	0	0	0	0.150174	1.13185	0.875763	3.03899e-08	5.36733	up
MSTRG.51122.4	0	0	0	7	97	170	0	0	0	0.020741	0.317169	0.509977	1.25806e-07	5.30081	up
MSTRG.30470.1	0	0	0	54	32	37	0	0	0	0.975836	0.630028	0.663399	3.78443e-08	5.20498	up
MSTRG.29744.27	0	0	0	21	39	90	0	0	0	0.099404	0.2096	0.442641	1.1361e-07	5.17051	up
MSTRG.58073.1	0	0	0	33	34	50	0	0	0	0.337554	0.385742	0.518068	6.01609e-08	5.15148	up
MSTRG.94064.24	0	0	0	53	16	82	0	0	0	1.3526	0.437211	2.09728	1.47322e-07	5.14642	up
MSTRG.34153.21	0	0	0	18	154	26	0	0	0	0.026858	0.263999	0.04021	4.10045e-07	5.10744	up
MSTRG.32940.13	0	0	0	20	59	44	0	0	0	0.230668	0.756952	0.513525	2.05068e-07	5.06107	up
MSTRG.42844.1	0	0	0	35	63	23	0	0	0	0.489808	0.983851	0.320478	2.0746e-07	5.05405	up
MSTRG.13142.1	0	0	0	37	30	38	0	0	0	0.158993	0.14142	0.162062	1.47323e-07	5.04357	up
MSTRG.55149.1	0	0	0	77	39	17	0	0	0	0.662647	0.363981	0.138675	3.56657e-07	5.02461	up
MSTRG.41789.5	0	0	0	93	14	41	0	0	0	0.834228	0.13247	0.365785	4.71961e-07	5.02218	up
MSTRG.48961.1	0	0	0	24	33	53	0	0	0	0.278655	0.424348	0.61706	2.81016e-07	4.99796	up
MSTRG.86182.1	0	0	0	40	68	13	0	0	0	0.225026	0.417066	0.070995	1.40316e-06	4.86662	up
MSTRG.8933.1	0	0	0	8	82	49	0	0	0	0.054707	0.667189	0.360716	2.99233e-06	4.81403	up
MSTRG.94163.7	0	0	6	118	160	91	0	0	0.020469	0.487256	0.719789	0.374068	8.37549e-11	4.78424	up
MSTRG.29744.28	0	0	0	86	32	10	0	0	0	0.422128	0.168926	0.048241	4.22924e-06	4.74915	up
MSTRG.3211.1	0	0	0	12	72	30	0	0	0	0.13322	0.922725	0.343243	4.22736e-06	4.73003	up
MSTRG.84622.1	0	0	0	46	48	11	0	0	0	0.363241	0.413194	0.079525	3.85215e-06	4.723	up
MSTRG.27953.1	0	0	0	26	97	10	0	0	0	0.149315	0.614927	0.057687	6.54059e-06	4.70769	up
MSTRG.39928.8	0	0	0	50	23	19	0	0	0	0.374861	0.183733	0.140996	3.36068e-06	4.70544	up
MSTRG.22255.2	0	0	0	13	75	25	0	0	0	0.03969	0.255553	0.07771	5.21509e-06	4.70131	up
MSTRG.67494.18	0	0	0	55	14	29	0	0	0	0.1994	0.055676	0.105421	4.05809e-06	4.69741	up
MSTRG.46962.3	0	0	0	14	52	30	0	0	0	0.077415	0.333334	0.174021	4.33234e-06	4.68583	up
MSTRG.47022.20	0	0	0	29	20	29	0	0	0	0.248013	0.182786	0.25345	4.15529e-06	4.63952	up
MSTRG.90374.1	0	0	0	9	60	36	0	0	0	0.055401	0.418508	0.225875	8.95069e-06	4.61948	up
MSTRG.90907.19	0	0	0	22	47	17	0	0	0	0.297654	0.707215	0.227451	6.91547e-06	4.60687	up
MSTRG.75503.1	0	0	0	23	25	24	0	0	0	0.095067	0.11516	0.101724	6.92238e-06	4.56141	up
MSTRG.5686.10	0	0	0	8	47	43	0	0	0	0.052851	0.365295	0.301188	1.39095e-05	4.55044	up
MSTRG.59023.2	0	0	0	22	24	25	0	0	0	0.141801	0.173147	0.161851	8.05386e-06	4.54173	up
MSTRG.54341.13	0	0	0	194	3	20	0	0	0	0.5983	0.008753	0.059378	4.5728e-05	4.48976	up
MSTRG.55152.1	0	0	0	36	26	13	0	0	0	0.210601	0.163706	0.073155	1.70517e-05	4.46729	up
MSTRG.47929.29	69	45	10	1123	986	1834	0.903601	0.607487	0.116086	16.1715	15.4881	26.329	1.4963e-16	4.43237	up
MSTRG.50952.4	0	0	0	17	18	34	0	0	0	0.12784	0.148954	0.254762	2.34447e-05	4.41156	up
MSTRG.50021.1	0	0	0	20	27	18	0	0	0	0.128724	0.185578	0.112122	2.32212e-05	4.40036	up
MSTRG.1042.1	0	2	0	28	27	93	0	0.027315	0	0.401029	0.421241	1.34502	2.35632e-06	4.3928	up
MSTRG.23178.1	0	0	0	53	6	30	0	0	0	0.596892	0.067524	0.330305	5.68161e-05	4.34157	up
MSTRG.77876.1	0	0	0	73	49	2	0	0	0	0.297544	0.217193	0.007401	9.94269e-05	4.30394	up
MSTRG.29383.29	0	0	3	31	56	67	0	0	0.021328	0.253494	0.503255	0.546399	4.09717e-07	4.28303	up
MSTRG.94190.1	0	0	0	22	13	24	0	0	0	0.91913	0.561218	0.966846	6.28242e-05	4.24873	up
MSTRG.94503.1	0	3	0	43	44	43	0	0.014462	0	0.324721	0.368792	0.327099	2.04538e-07	4.23594	up
MSTRG.26663.1	0	0	0	13	34	16	0	0	0	0.148799	0.423792	0.172872	7.77726e-05	4.23476	up
MSTRG.58851.9	0	0	0	15	28	16	0	0	0	0.07857	0.164626	0.084471	7.2533e-05	4.23091	up
MSTRG.32217.1	0	2	0	13	104	33	0	0.019181	0	0.139677	1.25199	0.359816	2.48545e-05	4.20137	up
MSTRG.54217.13	0	0	0	23	15	16	0	0	0	0.3141	0.232302	0.221215	0.000102211	4.16227	up
MSTRG.77376.2	0	0	0	51	36	3	0	0	0	0.341468	0.263065	0.014055	0.000188588	4.1594	up
MSTRG.1720.2	0	0	0	23	24	10	0	0	0	0.126084	0.139822	0.052139	0.000128213	4.14415	up
MSTRG.42756.5	0	0	0	43	9	15	0	0	0	0.515838	0.113857	0.171306	0.000159759	4.13958	up
MSTRG.94334.2	0	0	0	11	40	13	0	0	0	0.17303	0.71454	0.210915	0.000162102	4.1327	up
MSTRG.73234.1	0	0	0	30	15	12	0	0	0	0.513326	0.287631	0.203517	0.000138401	4.13204	up
MSTRG.35767.1	0	0	0	13	19	19	0	0	0	0.751213	1.24283	1.1306	0.000158497	4.09268	up
MSTRG.12082.1	0	0	0	13	26	14	0	0	0	0.132857	0.284723	0.14176	0.000180312	4.0817	up
MSTRG.56645.1	0	0	0	16	24	12	0	0	0	0.199054	0.324012	0.146745	0.000182913	4.07516	up
MSTRG.60761.4	0	0	0	18	5	53	0	0	0	0.112202	0.032947	0.342817	0.000271843	4.07185	up
MSTRG.41654.1	0	0	0	16	30	9	0	0	0	0.148184	0.315492	0.078141	0.000257137	4.03142	up
MSTRG.74115.1	0	0	0	15	30	9	0	0	0	0.162547	0.367603	0.092014	0.00029976	4.00443	up
MSTRG.1342.1	0	0	0	17	8	28	0	0	0	0.171343	0.080614	0.2821	0.000330161	3.98415	up
MSTRG.56310.1	0	2	0	9	46	64	0	0.011383	0	0.108897	0.597888	0.770863	7.75192e-05	3.98356	up
MSTRG.3725.1	0	0	0	17	10	21	0	0	0	0.105897	0.06365	0.126044	0.000319515	3.97186	up
MSTRG.324.3	0	0	0	19	8	23	0	0	0	0.346981	0.15087	0.426137	0.000372808	3.95565	up
MSTRG.30289.1	0	0	0	4	29	29	0	0	0	0.030002	0.275278	0.251619	0.000492247	3.94356	up
MSTRG.56650.1	0	0	0	12	23	12	0	0	0	0.133944	0.297547	0.132314	0.000399438	3.93498	up
MSTRG.90203.1	1	0	0	18	16	36	0.004768	0	0	0.180562	0.170213	0.358817	9.93544e-05	3.9329	up
MSTRG.16327.1	0	0	0	24	34	4	0	0	0	0.309866	0.497103	0.048134	0.000526921	3.93158	up
MSTRG.94064.18	15	8	0	183	178	159	0.24797	0.127707	0	3.33793	3.53969	2.87765	1.41784e-09	3.86056	up
MSTRG.94502.2	2	0	0	29	42	17	0.018894	0	0	0.293057	0.467113	0.170835	5.9449e-05	3.84461	up
MSTRG.37108.1	0	0	0	16	5	33	0	0	0	0.082422	0.024972	0.172044	0.000796418	3.83871	up
MSTRG.64488.4	0	0	0	30	8	11	0	0	0	0.320776	0.083341	0.111595	0.000765001	3.83134	up
MSTRG.33539.1	3	11	4	131	252	48	0.0049	0.026109	0.007265	0.342319	0.717922	0.124985	1.47322e-07	3.82359	up
MSTRG.50757.1	0	0	0	6	15	28	0	0	0	0.146091	0.376222	0.680255	0.000836017	3.8163	up
MSTRG.58182.1	0	0	0	13	10	18	0	0	0	0.231026	0.197545	0.329703	0.000786799	3.79924	up
MSTRG.419.8	0	0	0	13	10	18	0	0	0	0.39776	0.317357	0.572024	0.000786799	3.79924	up
MSTRG.47368.12	0	0	0	15	19	8	0	0	0	0.049357	0.070186	0.027016	0.000872571	3.78296	up
MSTRG.94502.3	0	0	0	32	12	6	0	0	0	0.34647	0.140634	0.055852	0.00101946	3.77993	up
MSTRG.56897.1	0	4	1	17	89	53	0	0.015591	0.002182	0.075264	0.455768	0.247026	3.9498e-05	3.76574	up
MSTRG.42983.1	0	0	0	14	7	22	0	0	0	0.396988	0.225029	0.648074	0.00102329	3.75765	up
MSTRG.87054.1	0	0	0	5	49	8	0	0	0	0.071184	0.939959	0.12478	0.00140067	3.74624	up
MSTRG.35209.26	0	0	0	58	12	2	0	0	0	0.432278	0.097429	0.014544	0.0019498	3.6876	up
MSTRG.65344.13	0	0	0	9	9	22	0	0	0	0.163507	0.171845	0.406307	0.00148276	3.67816	up
MSTRG.11160.1	0	0	0	9	22	9	0	0	0	0.264889	0.71166	0.268111	0.00150298	3.67681	up
MSTRG.20802.1	0	0	0	15	16	6	0	0	0	0.261263	0.298022	0.100132	0.00214684	3.59742	up
MSTRG.24748.1	0	0	0	24	6	10	0	0	0	0.381446	0.097905	0.163044	0.00226899	3.59496	up
MSTRG.67392.2	0	0	0	22	20	3	0	0	0	0.512812	0.513162	0.070913	0.00248596	3.59057	up
MSTRG.31807.2	5	0	0	31	71	37	0.011848	0	0	0.100361	0.247629	0.118443	0.000111949	3.57812	up
MSTRG.93950.1	0	0	0	13	13	8	0	0	0	0.266451	0.302364	0.162945	0.00226914	3.57343	up
MSTRG.74105.1	2	0	2	36	60	16	0.009961	0	0.008985	0.208282	0.382596	0.094159	9.6668e-05	3.57125	up
MSTRG.92724.23	0	0	0	8	10	16	0	0	0	0.057155	0.083697	0.121037	0.00255684	3.54893	up
MSTRG.94508.1	0	0	0	31	5	8	0	0	0	0.776627	0.114566	0.192977	0.00295811	3.54831	up
MSTRG.25912.4	0	0	0	21	12	5	0	0	0	0.155648	0.092229	0.032742	0.00278011	3.54595	up
MSTRG.23306.1	0	0	0	15	14	6	0	0	0	0.216879	0.209066	0.083855	0.00267738	3.54399	up
MSTRG.57713.1	0	0	0	9	11	12	0	0	0	0.544718	0.717169	0.711938	0.0028127	3.52131	up
MSTRG.10292.1	0	0	0	6	22	9	0	0	0	0.18251	0.747193	0.275915	0.00311939	3.51815	up
MSTRG.80227.1	0	0	0	15	6	13	0	0	0	0.278242	0.111368	0.228719	0.00299501	3.51485	up
MSTRG.53537.1	0	0	0	9	10	13	0	0	0	0.23944	0.277598	0.347195	0.00290385	3.51465	up
MSTRG.30368.2	0	0	0	6	16	12	0	0	0	0.054654	0.175284	0.118984	0.00312265	3.50674	up
MSTRG.25530.1	0	0	0	10	14	8	0	0	0	0.287842	0.443533	0.230767	0.00316392	3.49532	up
MSTRG.60008.3	0	0	0	8	20	7	0	0	0	0.150691	0.426203	0.138625	0.00339184	3.49287	up
MSTRG.64242.3	0	0	0	10	3	33	0	0	0	0.045954	0.01496	0.163567	0.00387533	3.49183	up
MSTRG.24054.1	3	0	0	39	20	24	0.015042	0	0	0.319436	0.176587	0.196701	0.00028974	3.46962	up
MSTRG.58074.1	1	0	0	15	26	9	0.024438	0	0	0.434804	0.84511	0.241824	0.00154338	3.46761	up
MSTRG.82109.3	0	0	0	7	7	20	0	0	0	0.113296	0.124799	0.343635	0.00423075	3.44152	up
MSTRG.90536.2	9	0	0	42	90	94	0.062634	0	0	0.331508	0.774933	0.732481	0.0003734	3.43076	up
MSTRG.63908.1	0	0	0	6	41	3	0	0	0	0.054958	0.489007	0.023009	0.00529733	3.4227	up
MSTRG.68312.1	0	0	0	14	6	11	0	0	0	0.398311	0.170051	0.296552	0.00440761	3.41933	up
MSTRG.63296.1	2	12	0	61	239	31	0.008979	0.052791	0	0.298907	1.28027	0.151339	0.000546171	3.41686	up
MSTRG.19348.1	0	0	0	11	9	9	0	0	0	0.227497	0.206446	0.18642	0.00458174	3.40361	up
MSTRG.45170.1	56	24	26	402	868	300	0.424908	0.179956	0.183867	3.34403	7.8784	2.48697	2.43029e-10	3.40065	up
MSTRG.35156.1	0	0	0	10	8	11	0	0	0	0.339925	0.27907	0.376901	0.00467104	3.39855	up
MSTRG.91359.2	0	0	0	11	24	3	0	0	0	0.057396	0.136607	0.012298	0.00538374	3.3936	up
MSTRG.92370.1	3	1	3	42	32	51	0.104151	0.008541	0.1147	1.97174	1.59827	2.36825	3.91897e-06	3.39353	up
MSTRG.23312.1	2	0	0	17	6	65	0.033358	0	0	0.458991	0.15438	1.80952	0.00267742	3.38661	up
MSTRG.41062.1	0	0	0	5	12	14	0	0	0	0.168259	0.495253	0.530354	0.00518194	3.38342	up
MSTRG.84758.1	0	0	0	4	12	17	0	0	0	0.201311	0.633193	0.852491	0.00536931	3.38053	up
MSTRG.88626.1	5	2	2	51	44	51	0.03367	0.015868	0.015423	0.463179	0.436171	0.460121	4.23349e-07	3.37342	up
MSTRG.36201.2	0	0	0	7	9	13	0	0	0	0.061261	0.078044	0.106679	0.00529896	3.36876	up
MSTRG.9862.1	3	9	3	42	109	85	0.011211	0.046147	0.009843	0.225844	0.654287	0.462378	6.83146e-07	3.36778	up
MSTRG.38834.1	0	0	0	10	9	9	0	0	0	0.591568	0.567251	0.532327	0.00529733	3.36463	up
MSTRG.88501.1	4	14	0	75	240	44	0.01324	0.055563	0	0.313834	1.10516	0.185519	0.000283803	3.36028	up
MSTRG.49667.3	0	1	0	9	17	17	0	0.007348	0	0.082408	0.173755	0.154956	0.00241478	3.35922	up
MSTRG.80490.1	0	0	0	4	19	10	0	0	0	0.059854	0.373276	0.179378	0.00603201	3.35426	up
MSTRG.49662.1	0	0	0	5	11	14	0	0	0	0.05329	0.137972	0.15823	0.00591511	3.3485	up
MSTRG.11734.1	3	7	3	86	53	56	0.166976	0.438664	0.16449	6.02901	4.00594	3.89153	6.00551e-08	3.34611	up
MSTRG.20788.1	0	0	0	3	8	27	0	0	0	0.06707	0.194129	0.608379	0.0070879	3.32698	up
MSTRG.64826.2	0	0	0	6	10	12	0	0	0	0.056736	0.113366	0.121536	0.00651143	3.31794	up
MSTRG.94189.10	1	6	0	46	40	36	0.012213	0.075369	0	0.60408	0.571538	0.46904	5.17017e-05	3.31716	up
MSTRG.22853.2	0	0	0	6	6	19	0	0	0	0.05506	0.060264	0.191271	0.00716829	3.30494	up
MSTRG.39026.1	0	0	0	9	7	11	0	0	0	0.2058	0.171574	0.245396	0.00682177	3.30154	up
MSTRG.34568.1	0	0	0	8	20	4	0	0	0	0.198707	0.546636	0.08507	0.00764881	3.29071	up
MSTRG.43126.6	0	0	0	10	13	5	0	0	0	0.230132	0.340775	0.109279	0.0075679	3.28046	up
MSTRG.65263.1	0	0	0	5	10	13	0	0	0	0.13699	0.331042	0.38974	0.0075679	3.28046	up
MSTRG.17298.1	0	0	0	8	16	5	0	0	0	0.155491	0.347518	0.091826	0.00778923	3.27655	up
MSTRG.94500.2	0	0	0	9	7	10	0	0	0	0.322877	0.241952	0.334831	0.00782853	3.26289	up
MSTRG.37371.1	0	8	0	101	40	31	0	0.06815	0	0.913095	0.394981	0.279351	0.00124858	3.26049	up
MSTRG.16338.1	0	0	0	6	17	6	0	0	0	0.178614	0.578692	0.18614	0.00836113	3.25937	up
MSTRG.67004.1	0	0	0	11	8	7	0	0	0	0.615505	0.456596	0.365815	0.00812788	3.254	up
MSTRG.92902.1	0	0	0	4	22	6	0	0	0	0.148802	0.88014	0.202274	0.00974278	3.22822	up
MSTRG.69077.1	0	0	3	71	17	10	0	0	0.016622	0.54456	0.134552	0.073056	0.00402175	3.21473	up
MSTRG.72816.1	0	0	0	11	10	5	0	0	0	0.457458	0.412455	0.185537	0.0095437	3.21308	up
MSTRG.72980.1	4	0	0	30	41	17	0.066793	0	0	0.543691	0.817905	0.301328	0.00137993	3.20722	up
MSTRG.24868.1	0	0	1	17	26	4	0	0	0.01013	0.252146	0.430257	0.058989	0.00632553	3.19958	up
MSTRG.24367.1	9	11	4	72	156	73	0.15888	0.203307	0.056671	1.43616	3.41989	1.45792	2.31733e-07	3.14733	up
MSTRG.13650.1	0	0	2	8	35	16	0	0	0.009612	0.057333	0.27541	0.110206	0.00521161	3.12823	up
MSTRG.41793.2	3	0	0	34	36	7	0.011556	0	0	0.169403	0.193364	0.031394	0.00484971	3.11518	up
MSTRG.56898.1	2	2	0	9	87	8	0.012718	0.010431	0	0.068447	0.722826	0.057937	0.0062712	3.10735	up
MSTRG.41859.1	3	0	0	38	9	25	0.042887	0	0	0.735683	0.176563	0.467313	0.00423897	3.10143	up
MSTRG.77889.1	2	0	0	37	26	3	0.011947	0	0	0.287501	0.215842	0.020546	0.00941507	3.06689	up
MSTRG.73281.2	2	7	7	36	107	62	0.009566	0.052918	0.052018	0.319829	1.04037	0.55144	2.75245e-05	3.04448	up
MSTRG.22049.1	2	0	0	17	36	5	0.031836	0	0	0.340839	0.822623	0.090582	0.00911726	3.03657	up
MSTRG.29388.1	5	2	5	47	34	70	0.046552	0.021588	0.04091	0.54129	0.427882	0.800419	1.59201e-05	3.01774	up
MSTRG.12457.1	2	0	0	21	11	14	0.012572	0	0	0.179687	0.097689	0.114228	0.00591671	3.01673	up
MSTRG.56398.1	0	4	4	38	30	37	0	0.051361	0.049257	0.555302	0.48146	0.542505	0.000190547	2.98137	up
MSTRG.19597.1	7	10	3	142	51	38	0.037192	0.052985	0.016143	0.876897	0.343332	0.231397	9.58888e-05	2.91301	up
MSTRG.9334.8	0	5	0	27	22	23	0	0.047747	0	0.330293	0.289658	0.287726	0.0057348	2.84088	up
MSTRG.22634.20	43	32	20	217	397	253	0.115082	0.086327	0.049919	0.639276	1.27705	0.742542	3.72643e-11	2.83581	up
MSTRG.74101.2	10	18	4	100	146	66	0.0421	0.07544	0.016136	0.462647	0.741241	0.304525	3.91897e-06	2.83494	up
MSTRG.32597.1	7	2	2	31	46	40	0.138747	0.030638	0.033336	0.754934	1.2273	0.992013	0.000224658	2.78576	up
MSTRG.74889.1	5	1	2	17	43	35	0.050924	0.001446	0.015756	0.190858	0.532616	0.392657	0.00154737	2.78395	up
MSTRG.68438.5	5	12	0	36	116	38	0.112243	0.266822	0	0.873837	3.13378	0.916738	0.0044153	2.72068	up
MSTRG.9097.1	2	0	9	28	71	42	0.011334	0	0.068017	0.259451	0.73403	0.391064	0.00678922	2.69105	up
MSTRG.82378.1	3	7	0	27	34	40	0.048771	0.132458	0	0.546806	0.765258	0.820851	0.00189448	2.67584	up
MSTRG.18252.5	4	7	3	21	41	72	0.034696	0.063658	0.026165	0.205928	0.450063	0.722256	0.000796839	2.65414	up
MSTRG.37331.1	6	11	0	52	45	62	0.035748	0.070536	0	0.380853	0.357226	0.445775	0.000936714	2.64759	up
MSTRG.72315.8	279	421	299	2702	2155	2526	0.27029	0.420346	0.276695	2.87541	2.50046	2.6782	1.11934e-29	2.61304	up
MSTRG.51997.1	19	16	32	145	219	143	0.091091	0.076095	0.145414	0.772302	1.26666	0.75748	1.76681e-07	2.51603	up
MSTRG.91646.1	19	25	20	104	308	85	0.05384	0.074214	0.054333	0.330782	1.07083	0.267118	7.77726e-05	2.50709	up
MSTRG.65883.1	3	8	10	71	35	65	0.014201	0.047662	0.056039	0.482271	0.259246	0.441755	0.000231403	2.50558	up
MSTRG.22639.1	217	280	119	1198	1622	1414	0.202948	0.269753	0.10639	1.2317	1.81806	1.44883	1.50905e-14	2.50472	up
MSTRG.67390.8	7	10	8	60	78	50	0.077369	0.11467	0.082027	0.771968	1.09225	0.642407	6.14128e-06	2.49996	up
MSTRG.88524.1	0	4	8	48	28	37	0	0.031281	0.058121	0.411836	0.255789	0.314736	0.00673691	2.48008	up
MSTRG.9662.1	9	5	0	35	29	61	0.156503	0.079685	0	0.673944	0.60946	1.17923	0.00658061	2.4771	up
MSTRG.10423.1	6	7	4	31	68	33	0.052943	0.062106	0.029122	0.31679	0.76211	0.333784	0.000711898	2.45063	up
MSTRG.73646.1	2	2	2	16	22	16	0.023854	0.019715	0.01828	0.31976	0.495788	0.317603	0.00836113	2.44209	up
MSTRG.13723.2	5	2	16	52	84	60	0.032944	0.00801	0.096323	0.371281	0.6632	0.429608	0.00290385	2.43024	up
MSTRG.29674.11	273	252	294	1149	4304	677	0.664468	0.63331	0.685158	3.07642	12.5647	1.80524	0.000454581	2.41633	up
MSTRG.41669.5	8	5	0	31	28	47	0.060582	0.03631	0	0.268955	0.264736	0.402448	0.00812788	2.38613	up
MSTRG.65349.1	9	9	4	55	87	22	0.052183	0.058948	0.024939	0.387439	0.672472	0.150567	0.0024729	2.36922	up
MSTRG.15727.1	22	25	3	169	107	78	0.090719	0.106673	0.009899	0.775286	0.536018	0.358235	0.000836017	2.36903	up
MSTRG.7922.1	7	11	8	85	44	49	0.084569	0.138403	0.089412	1.18126	0.654653	0.66855	9.53598e-05	2.34697	up
MSTRG.94510.1	77	151	105	776	511	739	0.148829	0.301364	0.194494	1.65843	1.19041	1.57418	8.14431e-13	2.31072	up
MSTRG.69645.1	4	2	2	23	16	23	0.050531	0.026329	0.016685	0.345926	0.256481	0.340122	0.00893989	2.31051	up
MSTRG.71964.1	15	23	9	74	62	176	0.043562	0.06956	0.023414	0.240546	0.221641	0.576348	0.000321822	2.30975	up
MSTRG.91664.1	18	33	6	69	246	75	0.044202	0.08478	0.012545	0.192551	0.751508	0.208959	0.00367046	2.30054	up
MSTRG.73141.37	25	25	12	218	142	50	0.114406	0.121068	0.051266	1.12506	0.796308	0.253503	0.000633152	2.28274	up
MSTRG.22039.39	14	15	20	107	139	66	0.062584	0.072783	0.086059	0.548047	0.782752	0.338501	1.9883e-05	2.27494	up
MSTRG.15347.1	10	7	11	93	36	58	0.071462	0.047805	0.076203	0.774172	0.322594	0.480769	0.000543491	2.26388	up
MSTRG.87207.1	7	6	6	55	24	48	0.045843	0.043186	0.03723	0.429227	0.206188	0.375956	0.00124587	2.25511	up
MSTRG.11797.1	54	48	27	203	191	380	0.185938	0.169615	0.088808	0.765654	0.784449	1.42892	5.84453e-07	2.25088	up
MSTRG.9863.1	10	37	11	85	180	96	0.036173	0.142057	0.036721	0.354307	0.818832	0.398932	0.000717398	2.24596	up
MSTRG.31891.1	6	15	2	35	57	58	0.050558	0.13677	0.017288	0.349754	0.62042	0.573814	0.00343498	2.24456	up
MSTRG.20911.18	5	9	3	51	26	34	0.033991	0.058658	0.013463	0.393455	0.211045	0.260869	0.00255112	2.22989	up
MSTRG.23964.2	22	50	4	107	232	128	0.077429	0.179365	0.010511	0.415988	0.982472	0.493349	0.00602182	2.18241	up
MSTRG.65801.1	23	10	12	99	89	76	0.123455	0.05406	0.057827	0.58375	0.577095	0.448229	3.54995e-05	2.17032	up
MSTRG.24766.1	9	9	11	97	37	45	0.100917	0.100491	0.115726	1.28107	0.52566	0.592823	0.00140453	2.15935	up
MSTRG.24365.1	24	41	32	187	212	133	0.07272	0.127706	0.091294	0.621553	0.768866	0.43846	7.65995e-08	2.1421	up
MSTRG.82310.1	11	7	4	33	74	28	0.194818	0.125065	0.066861	0.642181	1.60786	0.545984	0.00739687	2.12399	up
MSTRG.11123.1	138	128	64	654	457	641	0.516511	0.492952	0.226082	2.68964	2.04853	2.62678	6.51247e-10	2.12142	up
MSTRG.48851.1	26	25	12	111	98	130	0.207496	0.209929	0.093831	0.998023	0.965667	1.16615	1.51624e-06	2.10846	up
MSTRG.44962.1	14	17	14	68	167	33	0.142601	0.179828	0.139724	0.785307	2.09696	0.374394	0.00607761	2.10138	up
MSTRG.42620.1	7	13	8	71	57	31	0.137925	0.270889	0.139676	1.61434	1.40295	0.702879	0.00151965	2.08962	up
MSTRG.71960.1	32	61	39	220	156	319	0.043346	0.08575	0.049958	0.330617	0.255119	0.477362	1.77442e-06	2.07762	up
MSTRG.71893.46	47	52	67	294	311	262	0.216223	0.243644	0.291582	1.48544	1.71124	1.31689	1.03174e-10	2.07649	up
MSTRG.88500.1	39	12	23	172	160	86	0.254472	0.077273	0.141254	1.23514	1.25295	0.613441	0.000740936	2.07117	up
MSTRG.83907.16	459	175	121	1742	935	1457	0.342373	0.134046	0.086159	1.42811	0.835379	1.18965	0.000240718	2.06956	up
MSTRG.87270.1	57	20	11	152	128	212	0.231346	0.084289	0.042168	0.685249	0.625665	0.951719	0.00225521	2.05776	up
MSTRG.48699.1	18	22	7	78	86	79	0.119734	0.150245	0.044468	0.568368	0.678847	0.575119	8.81318e-05	2.0383	up
MSTRG.1207.1	25	19	10	80	140	63	0.159487	0.119024	0.057224	0.56302	1.06745	0.437845	0.000895909	2.01654	up
MSTRG.57962.1	51	85	27	222	464	144	0.101208	0.177193	0.05194	0.492396	1.12309	0.31716	0.00125156	2.00366	up
MSTRG.46098.1	11	14	8	64	44	60	0.092442	0.122125	0.061043	0.602665	0.447554	0.564298	0.000271843	1.99019	up
MSTRG.71965.1	22	10	11	48	65	115	0.149392	0.066278	0.070543	0.366999	0.546546	0.883487	0.00299501	1.98244	up
MSTRG.11121.36	21	87	55	300	208	306	0.121538	0.537794	0.314446	1.98958	1.50701	2.02151	0.000236637	1.97618	up
MSTRG.44456.1	8	8	7	44	49	27	0.087624	0.098667	0.079544	0.580287	0.70004	0.342519	0.00329135	1.96876	up
MSTRG.21787.3	119	177	171	699	940	573	0.506333	0.781576	0.699751	3.29014	4.82656	2.68689	5.36875e-09	1.94936	up
MSTRG.48863.1	30	17	26	91	100	172	0.11807	0.067379	0.098261	0.39344	0.474112	0.745322	0.000240166	1.94	up
MSTRG.53075.1	25	18	19	112	82	98	0.300323	0.227651	0.220258	1.51371	1.21688	1.32813	1.08519e-05	1.90667	up
MSTRG.86159.1	18	26	26	87	153	83	0.33972	0.515214	0.466328	1.84879	3.55727	1.75289	0.000333696	1.86303	up
MSTRG.21093.1	16	7	10	71	47	41	0.121723	0.051765	0.071895	0.628027	0.451885	0.355376	0.00468285	1.85563	up
MSTRG.535.1	13	22	42	131	130	106	0.079829	0.142934	0.26196	0.942986	1.0209	0.759593	0.0018585	1.84776	up
MSTRG.89574.14	66	75	20	265	228	214	0.283278	0.332779	0.080796	1.26041	1.18186	1.01375	0.000241764	1.83486	up
MSTRG.49747.1	11	37	22	149	110	62	0.034222	0.124413	0.06793	0.542149	0.436999	0.223734	0.00468227	1.82814	up
MSTRG.44639.10	24	18	7	73	102	46	0.133916	0.102556	0.036684	0.446296	0.681215	0.27886	0.00856822	1.79843	up
MSTRG.21972.1	28	13	15	97	80	72	0.204379	0.094186	0.103827	0.794451	0.707844	0.581178	0.000861582	1.79594	up
MSTRG.46792.1	16	15	24	83	110	55	0.217662	0.218601	0.322095	1.31107	1.89335	0.862957	0.00223424	1.7931	up
MSTRG.66568.1	68	75	15	202	256	224	0.160582	0.182154	0.03348	0.525072	0.726157	0.580988	0.00262055	1.79248	up
MSTRG.7267.20	80	48	36	184	420	128	0.271608	0.167871	0.114433	0.688472	1.71263	0.474194	0.00507251	1.79188	up
MSTRG.94189.9	21	15	23	67	87	101	0.187182	0.135095	0.193769	0.663825	0.936034	0.997914	0.000530997	1.76163	up
MSTRG.26605.1	29	25	29	125	77	150	0.089631	0.079605	0.084866	0.433773	0.288831	0.518446	0.000233487	1.7467	up
MSTRG.19851.1	42	26	48	185	162	145	0.35796	0.227898	0.394345	1.76211	1.68698	1.3782	6.40905e-05	1.74404	up
MSTRG.44639.12	27	51	15	120	163	98	0.107469	0.212236	0.057279	0.533258	0.78845	0.432609	0.00194312	1.73333	up
MSTRG.48856.1	83	94	51	281	274	350	0.181088	0.211117	0.105423	0.678648	0.721403	0.841407	3.78443e-08	1.72255	up
MSTRG.86618.1	38	17	10	80	107	87	0.166691	0.075895	0.040155	0.394635	0.575868	0.424422	0.00827581	1.71066	up
MSTRG.13242.31	16	17	22	114	49	71	0.165775	0.182047	0.224206	1.33371	0.624422	0.818594	0.00427228	1.70939	up
MSTRG.94506.1	25	30	71	182	135	226	0.178601	0.217008	0.490443	1.43997	1.16846	1.78042	0.0059213	1.69493	up
MSTRG.85818.1	27	20	14	68	96	81	0.133907	0.101765	0.068149	0.378535	0.583057	0.447417	0.000798639	1.68731	up
MSTRG.48850.1	47	34	56	120	191	251	0.188807	0.142637	0.216487	0.535904	0.93074	1.118	0.000861582	1.6859	up
MSTRG.27514.16	14	56	18	101	135	115	0.070595	0.293434	0.084309	0.568563	0.828221	0.640714	0.00867802	1.68012	up
MSTRG.79490.24	1357	2763	1890	9188	5378	8955	1.5989	3.35643	2.12893	11.8903	7.58792	11.546	0.000225165	1.66568	up
MSTRG.10232.1	25	30	20	79	143	74	0.131217	0.162572	0.09846	0.452013	0.89952	0.423088	0.00176847	1.66421	up
MSTRG.38595.19	95	141	79	418	437	328	0.635923	0.974702	0.505935	3.07948	3.50995	2.4044	4.58406e-08	1.65044	up
MSTRG.74911.1	161	132	51	495	354	470	0.652644	0.549903	0.196849	2.20631	1.72358	2.09066	0.000396975	1.64686	up
MSTRG.11126.1	56	45	18	185	100	180	0.731866	0.607359	0.222922	2.67792	1.5733	2.59589	0.00347302	1.64263	up
MSTRG.72318.1	211	118	156	658	540	673	0.511232	0.293742	0.361587	1.75205	1.56554	1.78565	1.87535e-06	1.64181	up
MSTRG.70768.1	100	237	101	522	664	453	0.197731	0.484042	0.190579	1.13619	1.57346	0.981673	9.74858e-05	1.64079	up
MSTRG.82290.1	22	27	9	56	92	77	0.125658	0.161285	0.04512	0.356927	0.634435	0.488887	0.00632553	1.63844	up
MSTRG.35454.1	38	19	12	71	110	92	0.149019	0.077772	0.044161	0.311141	0.522748	0.403035	0.00872466	1.63587	up
MSTRG.12662.20	90	130	89	413	414	320	0.446446	0.66948	0.423004	2.26725	2.47413	1.74673	4.67603e-09	1.62977	up
MSTRG.50755.1	16	33	12	80	89	63	0.188316	0.403063	0.129674	1.05283	1.27048	0.826219	0.00423075	1.622	up
MSTRG.15596.11	81	84	58	293	196	339	0.363057	0.391235	0.24767	1.45719	1.06232	1.67659	4.33234e-06	1.61031	up
MSTRG.34155.1	290	395	457	1706	1001	1568	0.589923	0.828047	0.88875	3.81637	2.44126	3.49428	1.09012e-05	1.59569	up
MSTRG.65879.1	21	23	14	71	93	52	0.1414	0.159318	0.08854	0.525874	0.747706	0.384015	0.00377077	1.58139	up
MSTRG.60894.1	131	194	222	609	399	1049	0.341867	0.523455	0.554104	1.75047	1.24957	3.00674	0.00137034	1.57608	up
MSTRG.7267.18	91	100	125	336	677	186	0.306902	0.346345	0.402242	1.24471	2.7338	0.685455	0.0094077	1.57077	up
MSTRG.83229.1	50	71	33	205	203	143	0.294073	0.430185	0.181846	1.32242	1.42275	0.918296	9.95171e-05	1.56764	up
MSTRG.83916.1	31	36	16	87	134	80	0.254155	0.298231	0.124743	0.778284	1.31848	0.712294	0.00331839	1.56072	up
MSTRG.28284.1	19	36	36	105	143	86	0.165276	0.317986	0.296639	1.0058	1.5007	0.823036	0.00291848	1.55321	up
MSTRG.32783.12	230	293	179	1066	804	605	0.431535	0.56647	0.321202	2.19957	1.80799	1.24371	1.09631e-06	1.55235	up
MSTRG.533.19	71	78	64	264	251	232	0.385148	0.436388	0.333474	1.58651	1.64522	1.38754	3.3561e-09	1.54347	up
MSTRG.80873.1	77	54	66	213	239	250	0.178615	0.129265	0.146354	0.547578	0.668928	0.640483	4.22736e-06	1.54048	up
MSTRG.7764.22	82	54	55	255	241	182	0.431529	0.289989	0.273359	1.47404	1.51777	1.04854	4.19097e-05	1.53263	up
MSTRG.19668.1	16	22	24	89	45	95	0.060756	0.089397	0.089554	0.393522	0.213658	0.417422	0.00976453	1.53211	up
MSTRG.90090.1	23	22	12	56	79	68	0.643471	0.650431	0.317094	1.76959	2.69653	2.13795	0.00435233	1.52531	up
MSTRG.970.1	24	24	14	94	67	60	0.152633	0.154309	0.082564	0.655415	0.505588	0.413994	0.00330442	1.52333	up
MSTRG.32021.13	44	66	44	144	179	210	0.236243	0.363547	0.224846	0.856433	1.15895	1.24369	3.15683e-05	1.51787	up
MSTRG.87194.15	51	30	23	117	86	169	0.277126	0.16823	0.114962	0.701457	0.558559	1.00466	0.00668754	1.50999	up
MSTRG.9855.1	52	84	78	284	238	217	0.137698	0.23146	0.198964	0.838912	0.76785	0.640769	1.12268e-05	1.50322	up
MSTRG.28026.1	60	105	37	191	240	254	0.455747	0.824001	0.268721	1.61006	2.2036	2.13508	0.00083826	1.49933	up
MSTRG.416.1	28	27	15	78	92	72	0.321714	0.316241	0.154858	0.986134	1.26756	0.909446	0.00203325	1.4948	up
MSTRG.9260.26	200	282	247	613	970	897	0.754772	1.10042	0.89257	2.55038	4.40106	3.72094	2.46182e-06	1.494	up
MSTRG.22890.4	115	75	65	273	321	268	0.267981	0.180435	0.145402	0.701982	0.897967	0.686052	4.04543e-05	1.47417	up
MSTRG.61317.14	21	35	22	80	66	120	0.268447	0.470656	0.274659	1.14295	1.02955	1.70922	0.00517806	1.46521	up
MSTRG.88285.15	197	313	99	595	990	438	0.271632	0.446439	0.129781	0.90335	1.63895	0.661759	0.00739101	1.46238	up
MSTRG.17106.1	69	90	25	172	190	247	0.209411	0.282197	0.073255	0.57837	0.696944	0.828118	0.00716829	1.44943	up
MSTRG.92365.19	79	67	33	173	137	290	0.658765	0.576897	0.258416	1.58663	1.36607	2.64788	0.00732375	1.44292	up
MSTRG.11782.20	148	182	111	445	609	379	0.26437	0.334227	0.189136	0.872205	1.30276	0.739846	1.39095e-05	1.44152	up
MSTRG.54749.4	35	36	18	117	69	111	0.148287	0.161226	0.072889	0.556479	0.357375	0.525213	0.004888	1.43955	up
MSTRG.4210.6	46	51	38	124	183	136	0.151679	0.17239	0.120706	0.453461	0.729467	0.493114	0.000192836	1.43735	up
MSTRG.80841.1	113	134	57	356	304	313	0.38136	0.466165	0.181991	1.31955	1.22775	1.15592	9.62555e-05	1.42092	up
MSTRG.63723.23	61	67	68	199	169	271	0.48183	0.542069	0.517192	1.73362	1.60183	2.35527	9.11465e-05	1.4153	up
MSTRG.7944.1	111	123	98	310	379	367	0.266261	0.303311	0.224304	0.816042	1.08703	0.963261	2.85374e-08	1.40932	up
MSTRG.16858.1	74	74	29	138	185	243	0.190861	0.196293	0.07129	0.390559	0.571796	0.685294	0.00763609	1.39477	up
MSTRG.67390.9	44	51	20	134	122	107	0.357637	0.429345	0.15458	1.20315	1.19412	0.953607	0.00344371	1.38327	up
MSTRG.87178.34	763	610	506	1928	2036	1895	0.96	0.79135	0.608357	2.66537	3.06938	2.61027	1.04331e-07	1.37661	up
MSTRG.51169.1	103	172	71	405	327	334	0.195068	0.334614	0.127503	0.841267	0.740337	0.691742	0.000241764	1.37162	up
MSTRG.32011.1	24	23	20	89	57	67	0.242668	0.238273	0.192705	1.01618	0.704659	0.759124	0.00651971	1.36088	up
MSTRG.80867.23	52	112	68	260	202	254	0.11825	0.264213	0.14692	0.65278	0.553437	0.634559	0.000491945	1.35747	up
MSTRG.4891.1	90	106	75	299	244	288	0.275777	0.333672	0.217807	1.00457	0.894966	0.96571	2.34678e-07	1.35678	up
MSTRG.6950.20	82	111	72	192	382	240	0.275232	0.382133	0.231112	0.708887	1.53537	0.880745	0.00203341	1.34807	up
MSTRG.92905.2	32	39	59	147	145	121	0.078636	0.100153	0.142082	0.407541	0.439152	0.332896	0.00457516	1.34641	up
MSTRG.65881.1	56	87	52	149	271	177	0.115309	0.184796	0.100921	0.33574	0.668848	0.399541	0.00272352	1.34427	up
MSTRG.71825.1	67	103	101	229	378	231	0.262696	0.416545	0.377198	0.987559	1.78065	0.99413	0.00195842	1.33917	up
MSTRG.70116.23	150	197	123	450	493	469	0.548218	0.741889	0.429807	1.80441	2.15407	1.87177	2.98538e-08	1.339	up
MSTRG.35380.1	76	76	33	138	242	185	0.40204	0.411813	0.164676	0.801671	1.53737	1.07174	0.00844549	1.33637	up
MSTRG.80840.1	69	48	46	169	132	201	0.325634	0.23245	0.207291	0.881484	0.748812	1.0467	0.0010887	1.33004	up
MSTRG.5705.1	88	86	72	212	287	243	0.300393	0.301079	0.235599	0.797509	1.17815	0.911937	1.82149e-05	1.32591	up
MSTRG.66815.1	175	136	107	661	251	375	0.42146	0.336934	0.244516	1.74777	0.722538	0.985841	0.00840368	1.31463	up
MSTRG.28409.21	107	147	62	255	314	364	0.224986	0.318349	0.124483	0.588729	0.79146	0.839961	0.00108003	1.30892	up
MSTRG.22555.1	59	64	57	205	183	149	0.282882	0.31535	0.262819	1.0833	1.05427	0.786316	7.76658e-05	1.30243	up
MSTRG.31927.1	50	101	68	245	175	231	0.204521	0.423773	0.264857	1.10014	0.856853	1.032	0.00100546	1.29912	up
MSTRG.80867.26	104	142	161	333	492	394	0.183669	0.257314	0.271269	0.644419	1.04086	0.761683	0.000511576	1.29524	up
MSTRG.83939.1	41	51	33	119	104	145	0.2458	0.318272	0.191242	0.789996	0.75073	0.960176	0.000975235	1.28562	up
MSTRG.81027.2	229	280	201	662	799	593	0.22875	0.28798	0.191652	0.727134	0.955723	0.647911	3.43421e-07	1.28056	up
MSTRG.87194.18	47	38	34	144	76	136	0.182106	0.151701	0.126489	0.616972	0.353239	0.580333	0.00941507	1.2762	up
MSTRG.10173.1	35	40	30	100	95	108	0.23145	0.273435	0.192252	0.738039	0.766646	0.801688	0.00108003	1.2544	up
MSTRG.32783.11	1171	1165	668	3188	2999	2353	0.7223	0.740554	0.393363	2.15927	2.21446	1.58747	0.000236637	1.2509	up
MSTRG.7764.43	52	59	26	125	138	128	0.486998	0.562804	0.227951	1.29121	1.54615	1.31161	0.00440761	1.24934	up
MSTRG.85409.14	788	1055	607	1999	3037	1893	1.31251	1.81241	0.966224	3.65742	6.05899	3.45154	0.000725396	1.2479	up
MSTRG.45219.1	100	122	88	269	235	381	0.483219	0.607354	0.402742	1.42521	1.35607	2.01076	0.000236637	1.24668	up
MSTRG.19908.27	50	51	39	164	88	153	0.263235	0.280306	0.197622	0.963801	0.559032	0.892459	0.00614733	1.24236	up
MSTRG.77383.1	34	66	57	130	165	155	0.132738	0.266834	0.212376	0.560591	0.776742	0.665726	0.00494204	1.23669	up
MSTRG.57802.14	143	96	84	345	318	248	0.383376	0.265326	0.214905	1.01994	1.02291	0.728096	0.00124707	1.21695	up
MSTRG.80958.1	110	174	67	373	310	284	0.335933	0.548947	0.19533	1.25294	1.13458	0.951908	0.00346667	1.21318	up
MSTRG.48857.1	75	59	52	117	209	196	0.239933	0.194422	0.159743	0.410752	0.804957	0.688218	0.00924167	1.20394	up
MSTRG.4209.1	30	34	37	104	91	89	0.262809	0.304581	0.310548	1.00459	0.959237	0.860541	0.00460477	1.2009	up
MSTRG.18142.13	98	95	49	208	224	224	0.369957	0.371006	0.175467	0.8645	1.01671	0.928609	0.00176847	1.18122	up
MSTRG.28013.1	898	542	384	1764	1541	1692	0.71997	0.447836	0.294026	1.55373	1.47945	1.48461	0.00537023	1.1762	up
MSTRG.35406.1	76	111	75	232	229	245	0.193222	0.292559	0.182205	0.651289	0.702116	0.685968	4.32565e-05	1.17574	up
MSTRG.19662.1	101	85	51	244	159	237	0.378212	0.326986	0.180905	1.00572	0.714842	0.975388	0.00678922	1.15956	up
MSTRG.9008.1	185	274	109	458	555	472	0.431013	0.660461	0.243047	1.17475	1.55331	1.20745	0.00353542	1.14625	up
MSTRG.85504.17	124	132	100	279	305	349	0.380166	0.417676	0.29243	0.939405	1.11737	1.16913	2.34447e-05	1.13381	up
MSTRG.19665.1	239	380	146	723	572	682	0.43897	0.721135	0.256951	1.46247	1.26087	1.37486	0.00426094	1.12833	up
MSTRG.25027.6	65	64	50	154	201	117	0.312896	0.319108	0.227114	0.817397	1.16388	0.61699	0.00878869	1.12609	up
MSTRG.34259.10	160	180	185	356	646	366	0.49908	0.580282	0.551261	1.22136	2.41895	1.25431	0.00941507	1.10254	up
MSTRG.25030.1	255	205	122	556	550	377	0.49331	0.408235	0.224056	1.18051	1.2727	0.796783	0.00829654	1.08664	up
MSTRG.11934.39	65	76	43	161	152	152	0.288294	0.350504	0.182587	0.791577	0.811937	0.74121	0.00226899	1.08245	up
MSTRG.10178.1	71	150	99	238	289	277	0.281721	0.618191	0.377581	1.04298	1.38249	1.21093	0.00767262	1.07168	up
MSTRG.50758.1	129	155	95	322	334	286	0.574485	0.715715	0.403766	1.58207	1.78774	1.40093	0.000167658	1.06577	up
MSTRG.2198.2	51	68	56	144	132	159	0.149545	0.203494	0.155921	0.461478	0.463942	0.508526	0.00250007	1.04804	up
MSTRG.71826.1	102	108	99	228	316	222	0.358772	0.391643	0.330578	0.880173	1.3319	0.855808	0.00244915	1.04409	up
MSTRG.94092.1	360	597	486	1105	1167	1284	0.570382	0.97572	0.736254	1.92413	2.21667	2.22846	0.000364277	1.0434	up
MSTRG.59573.1	70	86	61	194	151	188	0.224564	0.286187	0.186691	0.691541	0.586137	0.66718	0.00139806	1.03686	up
MSTRG.50759.1	61	78	47	167	157	131	0.60358	0.787108	0.43746	1.80467	1.85749	1.40928	0.00497921	1.03467	up
MSTRG.45211.24	84	115	86	274	166	248	0.29098	0.409122	0.284089	1.04462	0.686948	0.940539	0.00739687	1.00465	up
MSTRG.80960.1	61	70	46	158	112	156	0.23878	0.283057	0.172535	0.684203	0.527913	0.675863	0.00992711	1.0037	up
MSTRG.66856.10	111	154	137	85	66	82	0.440711	0.629547	0.519232	0.370756	0.311739	0.356593	0.00518751	-1.01354	down
MSTRG.23579.42	866	769	849	562	413	483	2.20456	2.01696	2.06518	1.56949	1.25809	1.34496	0.000180769	-1.01572	down
MSTRG.77698.18	145	145	107	72	81	75	0.792768	0.815551	0.555038	0.427081	0.527484	0.447345	0.00241134	-1.01959	down
MSTRG.34004.32	187	233	240	131	140	111	0.657177	0.846484	0.806544	0.505444	0.586766	0.426349	0.00200377	-1.02255	down
MSTRG.78257.61	129	199	138	108	78	79	1.09048	1.74008	1.11845	1.00428	0.787861	0.729392	0.00539053	-1.0287	down
MSTRG.22607.9	134	135	112	80	57	77	1.33127	1.38439	1.05934	0.874214	0.675798	0.831842	0.00255112	-1.05728	down
MSTRG.85192.14	647	668	638	356	350	403	1.38273	1.47135	1.30328	0.835009	0.896137	0.941786	5.07282e-07	-1.05791	down
MSTRG.94210.1	523	719	709	399	344	336	1.32349	1.87673	1.71632	1.1092	1.04169	0.93107	7.39952e-05	-1.09229	down
MSTRG.84499.1	147	270	174	93	101	119	0.223081	0.421916	0.251974	0.155096	0.18311	0.197467	0.00296785	-1.1196	down
MSTRG.87602.1	192	264	271	154	132	105	0.699794	0.990001	0.943941	0.613795	0.57498	0.416943	0.00193567	-1.1242	down
MSTRG.53152.2	107	110	74	63	50	39	0.804868	0.852474	0.530306	0.515166	0.449214	0.318151	0.00847515	-1.14	down
MSTRG.34420.21	196	402	210	138	117	159	0.717288	1.51609	0.733452	0.55169	0.51139	0.63634	0.0042898	-1.15373	down
MSTRG.8181.1	123	192	144	65	75	98	0.570893	0.923613	0.64193	0.329194	0.419127	0.499746	0.00278141	-1.15558	down
MSTRG.72128.14	320	317	389	192	158	195	1.13599	1.1589	1.3204	0.746072	0.671522	0.755219	0.000163457	-1.15677	down
MSTRG.79697.1	384	358	384	191	136	257	0.877144	0.843536	0.837482	0.479291	0.372342	0.640886	0.00125156	-1.17917	down
MSTRG.51027.6	265	181	170	148	79	88	0.818502	0.575112	0.501226	0.502363	0.290875	0.297419	0.00960335	-1.18382	down
MSTRG.47505.1	202	280	338	113	186	115	0.613433	0.875194	0.979998	0.376016	0.674626	0.382566	0.00905121	-1.20142	down
MSTRG.74710.2	102	80	84	38	44	51	0.811627	0.653603	0.640262	0.332981	0.417846	0.44215	0.00465095	-1.21545	down
MSTRG.56367.7	508	464	758	298	283	296	0.804547	0.756842	1.14769	0.518221	0.535186	0.511653	0.00118278	-1.22689	down
MSTRG.60390.33	156	245	289	86	130	125	0.928815	1.50764	1.64924	0.561505	0.929412	0.812864	0.00739687	-1.23168	down
MSTRG.46371.15	357	237	325	148	151	160	1.56902	1.07614	1.36837	0.71516	0.792946	0.768979	0.00039805	-1.23996	down
MSTRG.35862.1	550	494	616	256	301	272	2.346	2.17209	2.51438	1.19936	1.53914	1.26795	1.40639e-05	-1.24343	down
MSTRG.23451.1	1127	1394	1375	623	517	793	1.05252	1.3431	1.2278	0.638899	0.578475	0.810166	2.75832e-05	-1.24453	down
MSTRG.9992.1	187	250	255	86	77	169	0.405313	0.559551	0.529739	0.203886	0.198948	0.400647	0.00924167	-1.266	down
MSTRG.16653.32	106	165	145	55	83	56	0.275615	0.442946	0.360959	0.157209	0.256197	0.159466	0.00211893	-1.30126	down
MSTRG.24096.31	176	221	240	129	72	100	0.793909	1.02659	1.03428	0.638215	0.387957	0.494228	0.00083826	-1.30728	down
MSTRG.23207.17	267	230	212	126	69	138	0.956233	0.851046	0.725761	0.494478	0.294324	0.539832	0.00100394	-1.3079	down
MSTRG.86708.1	226	280	107	104	86	88	0.572305	0.732918	0.258138	0.290265	0.260271	0.242395	0.00325972	-1.31047	down
MSTRG.47944.17	666	525	841	379	212	365	1.60504	1.30438	1.93584	1.00118	0.610402	0.962122	0.00176508	-1.32698	down
MSTRG.56474.1	196	233	208	91	96	110	0.55641	0.682601	0.564536	0.284208	0.324669	0.342589	1.15536e-06	-1.32747	down
MSTRG.29827.1	308	461	289	164	119	202	0.677319	1.04516	0.606856	0.394582	0.312777	0.485059	7.05671e-05	-1.32965	down
MSTRG.37538.1	563	700	713	287	327	309	1.11803	1.43353	1.35469	0.625117	0.777105	0.67145	1.09903e-07	-1.33317	down
MSTRG.16666.1	120	111	142	47	51	69	0.373944	0.359183	0.424603	0.161618	0.19039	0.233864	0.000863313	-1.3795	down
MSTRG.11361.2	277	256	129	81	117	88	1.17397	1.11861	0.519721	0.374439	0.593654	0.406629	0.00125156	-1.38687	down
MSTRG.13677.7	167	218	304	102	82	122	0.626744	0.843725	1.08972	0.420368	0.365613	0.500437	0.00146978	-1.39525	down
MSTRG.56483.1	52	109	70	27	41	30	0.268904	0.590965	0.348809	0.155061	0.252537	0.168356	0.00886706	-1.39581	down
MSTRG.93372.1	86	80	61	29	40	29	0.339796	0.32583	0.22809	0.12495	0.185625	0.124646	0.00173203	-1.40065	down
MSTRG.70331.17	274	469	616	198	209	189	0.654385	1.15633	1.40964	0.51923	0.596816	0.493852	0.00124587	-1.40845	down
MSTRG.36821.1	59	50	45	25	22	19	0.568989	0.496468	0.420547	0.261192	0.256864	0.200897	0.00528694	-1.409	down
MSTRG.74969.1	194	127	222	99	48	89	0.757873	0.511185	0.82952	0.422893	0.225052	0.381652	0.00613959	-1.42076	down
MSTRG.19169.39	140	191	68	58	39	67	0.522724	0.734855	0.241095	0.2385	0.173845	0.271643	0.00678922	-1.42793	down
MSTRG.69356.9	202	255	297	127	102	99	0.736108	0.960798	1.03537	0.506147	0.443798	0.392843	2.93888e-05	-1.43002	down
MSTRG.68945.11	146	167	161	77	62	66	0.511742	0.600767	0.537892	0.294152	0.259996	0.25059	2.70117e-06	-1.43412	down
MSTRG.35920.1	56	61	67	21	36	20	0.165108	0.188032	0.18955	0.068325	0.126309	0.06545	0.00872466	-1.43493	down
MSTRG.61544.2	144	160	129	74	54	55	0.502398	0.574748	0.432161	0.2838	0.222594	0.20831	4.40319e-06	-1.45798	down
MSTRG.73229.1	78	91	156	46	35	55	0.314567	0.381064	0.608468	0.201739	0.166917	0.242818	0.00856822	-1.46216	down
MSTRG.71131.16	69	62	69	32	18	32	0.3731	0.345791	0.354437	0.191551	0.112923	0.18587	0.0030801	-1.48129	down
MSTRG.75131.1	96	58	50	28	20	34	0.927484	0.570428	0.456536	0.290653	0.225603	0.351482	0.00867802	-1.48415	down
MSTRG.39366.21	130	84	92	45	35	45	0.993066	0.658385	0.66794	0.373247	0.318919	0.372626	0.000558129	-1.49721	down
MSTRG.59060.12	216	384	247	109	91	139	2.18034	3.99263	2.37771	1.20187	1.09507	1.53344	1.26777e-05	-1.51621	down
MSTRG.29442.2	133	187	62	48	35	62	0.241311	0.35125	0.106812	0.095731	0.075436	0.122799	0.00528645	-1.52705	down
MSTRG.86701.17	85	204	205	83	48	59	0.276046	0.685995	0.639158	0.297536	0.184231	0.208171	0.00413409	-1.55537	down
MSTRG.26880.3	164	191	196	63	53	97	3.5326	4.25345	4.0431	1.48178	1.36332	2.27595	3.91254e-05	-1.58083	down
MSTRG.80087.1	213	351	384	175	66	118	0.646979	1.09857	1.11418	0.581342	0.239944	0.391737	0.00159078	-1.59345	down
MSTRG.60945.20	132	71	94	54	36	20	0.895715	0.492561	0.609643	0.401221	0.289975	0.141399	0.00787324	-1.59894	down
MSTRG.4519.23	758	697	1234	292	355	374	1.13963	1.07902	1.77316	0.481898	0.63738	0.61475	4.32565e-05	-1.6264	down
MSTRG.46968.1	43	31	33	15	11	12	0.494823	0.360687	0.361765	0.186085	0.144737	0.143763	0.0073474	-1.64081	down
MSTRG.36611.1	145	459	518	128	89	181	0.196588	0.643029	0.673252	0.191037	0.144156	0.269397	0.00755138	-1.64872	down
MSTRG.68959.15	87	82	71	31	13	40	0.428799	0.417318	0.335198	0.164843	0.071921	0.21209	0.00290385	-1.6713	down
MSTRG.17799.5	172	91	80	31	39	50	1.11292	0.603952	0.493781	0.218872	0.299462	0.354214	0.00146707	-1.67626	down
MSTRG.40379.1	33	41	47	17	12	13	0.499315	0.640706	0.684934	0.278867	0.218965	0.21603	0.00430023	-1.68091	down
MSTRG.72114.1	48	61	56	24	15	19	0.32783	0.427812	0.363273	0.177705	0.115793	0.139308	0.000705742	-1.68097	down
MSTRG.92418.1	611	447	540	197	102	265	4.10095	3.09131	3.46371	1.44879	0.820349	1.94587	0.000102211	-1.70558	down
MSTRG.94064.17	1586	976	1719	487	514	533	32.7365	20.7641	33.8982	11.0287	12.691	12.0212	4.22736e-06	-1.71019	down
MSTRG.81972.1	240	217	215	38	56	133	0.905508	0.843273	0.77488	0.155847	0.251748	0.547374	0.00243589	-1.71669	down
MSTRG.13218.16	57	87	78	26	26	24	0.33616	0.53074	0.441921	0.165546	0.178328	0.153953	9.62555e-05	-1.72599	down
MSTRG.34429.2	109	122	162	61	33	42	0.278866	0.321796	0.395938	0.170101	0.100645	0.115254	0.000128288	-1.73263	down
MSTRG.71828.1	92	137	222	54	59	41	0.260243	0.40013	0.602925	0.166678	0.200337	0.125481	0.00122876	-1.73399	down
MSTRG.48840.1	24	35	36	11	9	11	0.259093	0.403722	0.379434	0.131877	0.109042	0.129092	0.00733996	-1.73767	down
MSTRG.80088.1	123	169	284	87	45	65	0.707164	1.00201	1.56406	0.550886	0.310703	0.408434	0.00125559	-1.73972	down
MSTRG.79077.4	65	57	46	27	20	7	0.388527	0.351721	0.262004	0.172719	0.141074	0.039333	0.00843875	-1.74544	down
MSTRG.53735.3	63	50	44	21	11	20	0.935594	0.763009	0.626125	0.338494	0.186853	0.31174	0.00140453	-1.74743	down
MSTRG.8166.2	432	363	393	134	144	136	0.90814	0.786929	0.789881	0.309315	0.361775	0.312974	4.23289e-12	-1.75124	down
MSTRG.23210.1	197	190	250	79	58	81	1.1825	1.17513	1.43771	0.521602	0.417813	0.529111	5.15011e-07	-1.76881	down
MSTRG.42299.1	258	483	481	123	114	173	0.382919	0.739633	0.682689	0.199631	0.202503	0.28038	6.91547e-06	-1.77263	down
MSTRG.33394.25	1118	1223	1278	449	243	530	1.43197	1.61421	1.5649	0.63134	0.371152	0.741983	1.22808e-06	-1.77775	down
MSTRG.36044.1	80	95	87	41	26	19	0.454836	0.556559	0.471562	0.254621	0.177985	0.116782	0.000133744	-1.78201	down
MSTRG.62439.1	62	75	50	30	13	17	0.494704	0.6136	0.379831	0.260213	0.123718	0.14807	0.000857083	-1.78328	down
MSTRG.23018.1	1005	688	787	434	197	196	2.76621	1.95158	2.06976	1.31026	0.64893	0.589063	4.19097e-05	-1.78374	down
MSTRG.51683.8	135	152	136	38	27	73	0.43181	0.498183	0.414028	0.133484	0.102277	0.254114	0.000235483	-1.7846	down
MSTRG.64930.2	209	194	316	77	36	122	1.06516	1.01669	1.54021	0.430192	0.216657	0.680319	0.0018511	-1.7869	down
MSTRG.68355.1	50	55	22	15	13	11	0.426459	0.487909	0.176827	0.138443	0.128381	0.098179	0.0053506	-1.78762	down
MSTRG.51683.9	35	56	48	15	11	18	0.423126	0.704335	0.552539	0.200436	0.147368	0.239795	0.00133867	-1.7986	down
MSTRG.74711.1	1455	2865	2249	769	995	267	4.67777	9.49906	6.91437	2.7127	3.82841	0.936908	0.00211893	-1.80997	down
MSTRG.71131.9	69	97	142	34	19	45	0.275269	0.399331	0.542433	0.145719	0.088489	0.19619	0.00189914	-1.8133	down
MSTRG.64853.12	101	78	99	28	8	47	0.698377	0.557562	0.653426	0.20805	0.062517	0.354451	0.00936795	-1.84541	down
MSTRG.58741.7	1297	1771	2085	578	589	485	1.47201	2.07322	2.26243	0.71967	0.800085	0.602383	5.37599e-09	-1.86124	down
MSTRG.21832.1	86	79	107	30	32	23	0.401597	0.380584	0.481552	0.154661	0.179689	0.114661	2.79916e-05	-1.86706	down
MSTRG.44820.35	735	861	751	282	208	263	0.813251	0.98142	0.793882	0.342385	0.275392	0.317772	1.41631e-18	-1.86932	down
MSTRG.15911.11	112	233	143	50	28	69	0.827215	1.76778	1.00398	0.401348	0.245676	0.554802	0.00015861	-1.87111	down
MSTRG.84818.14	33	28	17	6	8	8	0.391898	0.345559	0.197621	0.077755	0.116557	0.099854	0.00983891	-1.87567	down
MSTRG.79377.1	37	40	37	10	6	17	0.251454	0.278997	0.237357	0.067978	0.043371	0.123612	0.003507	-1.89035	down
MSTRG.57945.4	162	102	142	70	12	36	0.861302	0.559675	0.724387	0.408854	0.075272	0.21018	0.0066955	-1.89271	down
MSTRG.42124.1	68	181	88	23	32	41	0.388265	1.07183	0.484476	0.139888	0.217368	0.252701	0.00040767	-1.91276	down
MSTRG.80527.3	574	520	852	256	128	215	1.17493	1.09661	1.66902	0.575616	0.312515	0.480508	4.22924e-06	-1.9149	down
MSTRG.1448.8	130	94	56	27	10	41	0.541078	0.400485	0.221409	0.120702	0.047336	0.185721	0.00397864	-1.92304	down
MSTRG.17483.1	75	33	65	11	14	24	0.581435	0.262606	0.479112	0.086987	0.124395	0.205234	0.00440298	-1.92946	down
MSTRG.61888.1	64	75	28	25	10	10	0.270631	0.328783	0.112889	0.116288	0.048269	0.044358	0.00518751	-1.93731	down
MSTRG.4965.1	63	43	99	13	24	21	0.511606	0.356487	0.774751	0.114327	0.23066	0.182569	0.00244235	-1.9512	down
MSTRG.63911.1	110	130	174	33	44	45	1.13967	1.38211	1.71752	0.371695	0.537165	0.504066	3.78344e-06	-1.95427	down
MSTRG.43312.1	41	56	34	11	8	17	0.281522	0.392299	0.219166	0.08075	0.060643	0.122068	0.000861582	-1.96243	down
MSTRG.81612.1	36	44	16	9	10	5	0.664922	0.838781	0.277389	0.168043	0.205216	0.085295	0.00732392	-1.99984	down
MSTRG.30383.5	4507	2593	3876	1173	923	1064	16.4759	9.77023	13.5438	4.70491	4.0394	4.25405	8.74877e-08	-2.00819	down
MSTRG.67376.1	49	45	36	16	14	3	0.953511	0.896784	0.672162	0.345614	0.321575	0.060139	0.00568133	-2.01512	down
MSTRG.5900.1	171	145	234	62	54	39	1.26002	1.09763	1.64516	0.495885	0.474674	0.308417	1.907e-06	-2.02539	down
MSTRG.81592.1	96	40	71	26	12	17	0.397134	0.167651	0.279665	0.117517	0.056657	0.073302	0.00140995	-2.03001	down
MSTRG.55080.2	167	288	223	57	95	27	0.37878	0.672459	0.483729	0.141471	0.257738	0.066343	0.000166161	-2.03278	down
MSTRG.72155.1	45	43	46	19	8	8	0.296693	0.295032	0.291836	0.137021	0.061733	0.056901	0.000979099	-2.04189	down
MSTRG.94782.6	140	190	127	39	45	42	0.309873	0.433384	0.269778	0.092934	0.117687	0.101894	1.10941e-10	-2.04554	down
MSTRG.63448.37	26	135	100	17	19	28	0.117023	0.633423	0.433741	0.080841	0.102593	0.137148	0.00518751	-2.04791	down
MSTRG.34847.1	133	76	79	31	7	35	1.17462	0.692227	0.667864	0.302127	0.064713	0.336024	0.00277118	-2.05538	down
MSTRG.84536.24	44	47	25	11	10	8	0.675489	0.751425	0.3576	0.174007	0.167839	0.126928	0.000611959	-2.07512	down
MSTRG.9257.1	53	46	43	21	5	9	0.451251	0.407703	0.353671	0.196887	0.046504	0.082566	0.00226899	-2.08705	down
MSTRG.44564.35	222	221	208	78	36	58	0.595631	0.611568	0.534539	0.229763	0.113549	0.168156	6.54403e-09	-2.11424	down
MSTRG.36655.4	95	157	224	54	37	29	0.510468	0.869733	1.14948	0.317837	0.235794	0.165325	3.91254e-05	-2.14196	down
MSTRG.50290.10	53	43	72	17	7	17	0.323155	0.270771	0.424724	0.109842	0.045605	0.11382	0.000560107	-2.14635	down
MSTRG.88934.1	61	83	98	19	19	23	1.40297	1.97908	2.16492	0.468085	0.508422	0.576553	4.57903e-06	-2.14729	down
MSTRG.31031.1	50	184	100	13	48	10	0.272714	1.03471	0.520579	0.074924	0.307794	0.059613	0.00761843	-2.15516	down
MSTRG.68889.1	64	79	44	21	3	18	0.422351	0.537801	0.272622	0.145233	0.020705	0.127035	0.00277118	-2.16517	down
MSTRG.16221.14	1864	1663	857	428	274	396	0.941382	0.865733	0.413478	0.237084	0.165467	0.218314	1.38416e-09	-2.1661	down
MSTRG.69053.1	17	30	18	5	3	6	0.238718	0.437245	0.243347	0.062238	0.033927	0.077515	0.00612285	-2.17082	down
MSTRG.74804.1	62	106	87	27	16	19	0.307407	0.541804	0.412935	0.144528	0.090248	0.100991	2.64268e-06	-2.18422	down
MSTRG.87412.2	26	57	41	8	10	10	0.199608	0.459309	0.309267	0.065851	0.094312	0.086598	0.000403771	-2.20322	down
MSTRG.15871.32	110	42	71	6	15	28	2.01971	0.785245	1.24239	0.117079	0.316232	0.564527	0.00331832	-2.20353	down
MSTRG.65740.2	46	41	16	4	4	13	0.389563	0.353615	0.127712	0.032824	0.038188	0.112286	0.00806155	-2.20509	down
MSTRG.3009.1	14	69	39	9	6	10	0.063731	0.346388	0.177407	0.046808	0.034488	0.050904	0.00583511	-2.21655	down
MSTRG.42121.13	266	631	541	175	63	95	0.806237	1.97624	1.57139	0.583316	0.226283	0.313635	8.80056e-06	-2.2416	down
MSTRG.64540.1	46	118	159	12	37	20	0.218948	0.583348	0.727552	0.058936	0.211824	0.103886	0.00143892	-2.25502	down
MSTRG.7434.1	70	31	31	11	5	12	0.80797	0.369143	0.340218	0.139772	0.055445	0.151498	0.00160869	-2.25658	down
MSTRG.27309.32	66	116	79	35	11	11	0.657552	1.19848	0.755431	0.383087	0.130358	0.113388	0.000256902	-2.25724	down
MSTRG.46347.14	42	76	36	4	13	15	1.02093	1.93086	0.837544	0.09203	0.384542	0.3821	0.00086546	-2.26153	down
MSTRG.33394.21	442	481	399	135	93	91	0.981332	1.1005	0.845909	0.328829	0.246343	0.220608	4.31667e-19	-2.26356	down
MSTRG.61749.1	28	69	17	10	5	7	0.185074	0.467118	0.103126	0.072844	0.03665	0.044885	0.00388234	-2.27555	down
MSTRG.83414.1	298	234	471	97	89	47	1.46589	1.18405	2.21307	0.523973	0.519017	0.248242	2.57956e-06	-2.27717	down
MSTRG.94064.5	200	584	347	83	54	110	0.273509	0.826284	0.454504	0.124178	0.087366	0.163908	1.09158e-06	-2.30801	down
MSTRG.45848.3	26	20	13	3	5	3	0.554748	0.447726	0.267473	0.048462	0.124503	0.053347	0.00583511	-2.31192	down
MSTRG.23186.1	86	59	91	9	12	29	1.86041	1.31116	1.87725	0.199311	0.299789	0.679228	0.000209119	-2.3185	down
MSTRG.26108.1	300	39	250	19	39	58	0.766872	0.101092	0.609126	0.053226	0.11642	0.160328	0.00470034	-2.32044	down
MSTRG.54410.1	39	48	61	17	7	7	0.29534	0.369569	0.439336	0.136861	0.055939	0.054396	0.000256902	-2.32501	down
MSTRG.15872.1	125	99	45	5	10	35	0.652418	0.534302	0.223266	0.027374	0.058474	0.199079	0.00357321	-2.33687	down
MSTRG.69731.1	31	32	36	10	6	4	0.324625	0.347419	0.356398	0.113245	0.074195	0.045564	0.00044359	-2.34404	down
MSTRG.39898.1	52	93	147	23	12	26	0.855268	1.5852	2.33124	0.403685	0.226755	0.466492	0.000154377	-2.34956	down
MSTRG.76100.1	70	66	75	14	24	2	0.635949	0.620687	0.650426	0.136468	0.262935	0.015122	0.00250275	-2.35108	down
MSTRG.86214.1	86	33	123	25	13	10	0.341385	0.13331	0.46798	0.109721	0.059315	0.041737	0.00124587	-2.37332	down
MSTRG.33416.1	157	136	193	35	18	51	1.61757	1.4489	1.90133	0.387228	0.211028	0.568098	1.09626e-06	-2.37453	down
MSTRG.87659.7	50	55	93	15	11	14	0.382113	0.439504	0.684937	0.122764	0.09659	0.117357	2.06099e-05	-2.41685	down
MSTRG.25436.1	12	43	16	2	6	3	0.136101	0.517826	0.174509	0.025553	0.083574	0.032916	0.00843875	-2.42529	down
MSTRG.37943.1	68	55	41	12	7	13	0.810914	0.668813	0.458931	0.153131	0.095843	0.165829	6.63302e-06	-2.44288	down
MSTRG.64102.2	39	31	46	7	6	9	0.388136	0.313782	0.438646	0.075267	0.061947	0.096098	8.84028e-05	-2.45601	down
MSTRG.45693.1	24	25	40	2	4	9	0.253019	0.270825	0.407227	0.019362	0.050304	0.098474	0.0021627	-2.4827	down
MSTRG.36033.1	35	25	31	9	0	5	0.383841	0.285072	0.32731	0.109275	0	0.060794	0.00580144	-2.5072	down
MSTRG.72415.1	85	56	118	23	7	18	0.33035	0.222579	0.43697	0.095302	0.029058	0.074415	6.45292e-05	-2.5084	down
MSTRG.22853.1	37	78	92	20	10	7	0.259374	0.569521	0.618921	0.148653	0.078183	0.048418	0.000142855	-2.51061	down
MSTRG.10725.1	20	19	13	3	2	3	1.362	1.27928	0.818337	0.16834	0.16065	0.21101	0.00324209	-2.51886	down
MSTRG.43924.1	183	60	234	49	15	21	1.00918	0.338431	1.23538	0.292601	0.093856	0.126806	0.000382184	-2.52537	down
MSTRG.63836.17	128	86	142	13	13	39	1.03587	0.713494	1.09343	0.113833	0.125869	0.340565	2.43231e-05	-2.52909	down
MSTRG.4893.2	455	527	492	114	128	26	1.43192	1.71191	1.48063	0.393586	0.47992	0.089139	4.8246e-06	-2.53273	down
MSTRG.69379.1	126	42	64	11	15	15	0.797096	0.271445	0.382521	0.071446	0.106923	0.098876	5.27848e-05	-2.54186	down
MSTRG.34168.1	699	718	725	150	176	90	0.952915	1.01006	0.945235	0.22407	0.286757	0.132929	1.12221e-15	-2.55348	down
MSTRG.6197.1	39	21	36	9	0	5	0.196146	0.105947	0.172991	0.050445	0	0.023251	0.00613925	-2.55357	down
MSTRG.3538.1	314	523	371	65	67	100	5.16095	8.86182	5.8204	1.17324	1.30513	1.78767	7.13645e-16	-2.55455	down
MSTRG.59998.2	39	41	63	10	9	6	1.35505	1.44823	2.08405	0.356619	0.341158	0.196086	2.52989e-05	-2.57237	down
MSTRG.43013.3	23	39	17	4	4	4	0.223307	0.393181	0.160999	0.042588	0.047523	0.042078	0.000526921	-2.60156	down
MSTRG.24962.1	55	16	49	10	2	6	0.914925	0.26649	0.777639	0.177977	0.040068	0.09833	0.00226353	-2.60508	down
MSTRG.55065.2	169	143	306	48	38	26	1.40076	1.21907	2.42564	0.431043	0.374932	0.22882	2.05603e-07	-2.60652	down
MSTRG.69858.1	15	18	37	0	5	4	0.399128	0.513856	0.982431	0	0.164219	0.114047	0.00856822	-2.60852	down
MSTRG.27309.29	192	215	250	60	29	32	0.916536	1.05478	1.13862	0.31405	0.165294	0.164231	8.42724e-11	-2.60907	down
MSTRG.34216.9	114	213	158	31	20	35	0.305779	0.589463	0.405031	0.091191	0.06327	0.102388	8.67184e-11	-2.63413	down
MSTRG.78511.21	64	5	65	6	2	8	3.27008	0.231385	3.16967	0.322693	0.07452	0.431585	0.00808418	-2.69262	down
MSTRG.80294.2	53	18	44	6	2	8	0.367918	0.125622	0.288472	0.04384	0.011105	0.059889	0.000716734	-2.72279	down
MSTRG.43924.2	163	88	79	15	22	16	0.895665	0.501436	0.414958	0.090546	0.141061	0.096094	5.31535e-08	-2.72587	down
MSTRG.84636.6	86	101	46	18	11	0	0.373871	0.453591	0.191035	0.081821	0.05689	0	0.0019498	-2.72986	down
MSTRG.23107.30	164	215	147	47	4	25	1.58174	2.14312	1.35598	0.492913	0.04205	0.261479	6.52317e-05	-2.74452	down
MSTRG.21851.1	31	36	9	0	5	3	0.344378	0.40484	0.095911	0	0.053505	0.03439	0.00534389	-2.75186	down
MSTRG.36604.1	73	28	77	0	13	8	0.679149	0.263326	0.680498	0	0.142144	0.076569	0.00331201	-2.76257	down
MSTRG.86701.11	16	22	41	3	5	2	0.297909	0.422945	0.741182	0.057399	0.11324	0.032701	0.00104778	-2.7772	down
MSTRG.33076.3	62	76	129	19	15	4	0.363236	0.461626	0.728057	0.121756	0.104179	0.025632	2.38316e-05	-2.80671	down
MSTRG.64585.1	22	17	5	1	1	2	0.417627	0.341905	0.082502	0.01437	0.019602	0.029488	0.00707992	-2.81349	down
MSTRG.341.9	25	12	15	0	4	1	0.205937	0.100131	0.117978	0	0.036972	0.008897	0.0059751	-2.81595	down
MSTRG.94069.1	57	70	64	0	8	15	0.808308	1.0233	0.875261	0	0.131414	0.231819	0.000728806	-2.82394	down
MSTRG.9231.3	17	26	25	6	0	0	0.207501	0.333776	0.297735	0.073396	0	0	0.00761843	-2.84924	down
MSTRG.40613.1	130	105	147	30	10	16	0.565766	0.469191	0.610326	0.144001	0.047351	0.074156	1.14863e-08	-2.8744	down
MSTRG.19852.18	59	24	52	10	0	5	0.133803	0.056443	0.11191	0.023078	0	0.012264	0.00135747	-2.88357	down
MSTRG.84577.7	10	35	12	0	0	4	0.090479	0.324371	0.100993	0	0	0.031857	0.00995229	-2.89197	down
MSTRG.48243.1	26	19	61	6	5	0	0.430427	0.323385	0.961933	0.109614	0.083172	0	0.00233455	-2.89691	down
MSTRG.44428.2	30	26	51	5	0	7	0.254519	0.231779	0.426241	0.045588	0	0.060346	0.000873686	-2.89953	down
MSTRG.72241.6	15	17	12	3	0	1	0.261179	0.295036	0.191172	0.043047	0	0.003206	0.00354963	-2.90016	down
MSTRG.72416.1	62	15	145	16	3	0	0.283214	0.066755	0.632067	0.079508	0.01544	0	0.00812693	-2.90082	down
MSTRG.1809.15	47	41	59	9	0	8	0.455141	0.412055	0.550762	0.092102	0	0.085492	0.000236637	-2.93557	down
MSTRG.6190.11	176832	299052	296406	26756	17119	51327	7332.36	12782.8	11747.8	1218.21	849.738	2328.29	2.82543e-05	-2.93696	down
MSTRG.36435.1	30	47	85	6	0	11	0.201363	0.333124	0.556847	0.042443	0	0.080745	0.00108003	-2.94369	down
MSTRG.9750.1	7	16	10	2	0	0	0.147805	0.371331	0.215268	0.039989	0	0	0.00936232	-2.95102	down
MSTRG.70541.2	18	34	15	0	5	0	0.280591	0.567609	0.233986	0	0.094948	0	0.00518194	-2.95882	down
MSTRG.66339.1	20	9	14	3	0	0	0.494502	0.228925	0.319136	0.077597	0	0	0.00707992	-2.96536	down
MSTRG.71364.1	155	92	117	31	6	9	1.20384	0.736315	0.867551	0.257022	0.050426	0.073514	3.91897e-06	-2.96845	down
MSTRG.70355.1	7	24	47	4	1	2	0.094229	0.352502	0.639181	0.060896	0.007612	0.016469	0.00276263	-2.97077	down
MSTRG.94620.1	8	11	12	0	1	1	0.148217	0.214345	0.231283	0	0.01707	0.018957	0.0063187	-2.98993	down
MSTRG.26288.1	51	4	30	0	2	4	0.821741	0.053459	0.452496	0	0.038382	0.067091	0.00658364	-2.9919	down
MSTRG.52017.3	36	59	62	12	0	0	0.421117	0.715645	0.696658	0.149887	0	0	0.00518194	-2.99214	down
MSTRG.10254.1	39	17	27	5	0	3	0.519483	0.2339	0.339527	0.071069	0	0.032464	0.000733217	-3.01911	down
MSTRG.31044.1	16	16	25	2	3	0	0.228495	0.236151	0.346863	0.027662	0.042714	0	0.00120391	-3.03679	down
MSTRG.3012.1	6	27	19	0	3	0	0.108665	0.573743	0.368096	0	0.068196	0	0.00635074	-3.04428	down
MSTRG.91852.4	116	177	102	11	25	14	1.51152	2.38019	1.27483	0.156318	0.386246	0.190295	1.77036e-11	-3.05006	down
MSTRG.27657.40	8	27	30	0	4	0	0.078509	0.289092	0.289223	0	0.038241	0	0.00495435	-3.07093	down
MSTRG.64538.1	41	104	362	8	18	26	0.200321	0.530338	1.72064	0.040895	0.104144	0.140559	0.000183529	-3.083	down
MSTRG.23183.1	14	63	244	14	11	3	0.081715	0.374764	1.35877	0.089129	0.072742	0.017837	0.0012997	-3.08801	down
MSTRG.82618.1	169	107	128	26	0	13	0.88588	0.576036	0.639947	0.146363	0	0.071326	0.000235483	-3.0972	down
MSTRG.15187.1	12	8	17	0	0	2	0.576049	0.39742	0.831519	0	0	0.089327	0.00504307	-3.1103	down
MSTRG.6658.2	9	9	8	1	0	0	0.171477	0.162172	0.134058	0.014174	0	0	0.0070879	-3.12052	down
MSTRG.85752.2	32	56	73	11	0	0	0.232334	0.415684	0.503843	0.081027	0	0	0.00299501	-3.12492	down
MSTRG.42294.1	43	122	81	15	7	0	0.297432	0.873441	0.533983	0.114464	0.052648	0	0.000224587	-3.13612	down
MSTRG.40615.1	69	89	75	0	8	14	0.599225	0.804823	0.629107	0	0.075022	0.127124	3.56795e-05	-3.17091	down
MSTRG.14043.1	59	83	23	0	0	10	0.216824	0.314547	0.080996	0	0	0.040041	0.00244915	-3.18038	down
MSTRG.60698.2	53	33	44	9	0	0	0.465992	0.295754	0.373629	0.086055	0	0	0.00159078	-3.18377	down
MSTRG.67377.2	74	184	244	22	20	0	0.119562	0.308554	0.378416	0.038953	0.037002	0	0.000310331	-3.19143	down
MSTRG.58046.10	22	68	333	15	15	5	0.072352	0.238936	1.09039	0.056486	0.058962	0.01761	0.000441503	-3.21282	down
MSTRG.81410.1	11	10	2	0	0	0	0.409885	0.386691	0.067764	0	0	0	0.00992711	-3.22483	down
MSTRG.86346.1	6	17	8	0	0	1	0.094334	0.315518	0.12781	0	0	0.003917	0.00496555	-3.23004	down
MSTRG.9453.5	8	3	10	0	0	0	0.116557	0.032674	0.14086	0	0	0	0.00959325	-3.23045	down
MSTRG.85409.45	71	98	39	3	12	5	1.21156	1.73417	0.6371	0.05448	0.247772	0.081082	5.14885e-07	-3.24294	down
MSTRG.21949.1	3	14	6	0	0	0	0.053777	0.343276	0.123456	0	0	0	0.00878869	-3.25524	down
MSTRG.15775.1	13	5	4	0	0	0	0.516889	0.168839	0.144912	0	0	0	0.00869124	-3.25685	down
MSTRG.62383.1	2	11	11	0	0	0	0.028542	0.203765	0.190027	0	0	0	0.00861725	-3.26713	down
MSTRG.55305.1	11	8	3	0	0	0	0.470287	0.312993	0.112449	0	0	0	0.00836113	-3.26751	down
MSTRG.66636.1	8	5	7	0	0	0	0.296401	0.198904	0.260669	0	0	0	0.0080772	-3.27001	down
MSTRG.60988.3	12	7	11	0	1	0	0.196042	0.115898	0.160344	0	0.016942	0	0.00392319	-3.27064	down
MSTRG.31653.1	70	4	24	3	0	2	1.42382	0.07909	0.461203	0.059887	0	0.043166	0.00257059	-3.27248	down
MSTRG.72416.4	8	34	63	1	5	0	0.046433	0.20924	0.358881	0.003216	0.032828	0	0.0016064	-3.27613	down
MSTRG.63380.1	6	6	8	0	0	0	0.268859	0.233945	0.319374	0	0	0	0.007726	-3.27996	down
MSTRG.59550.1	5	2	22	0	0	0	0.091477	0.023652	0.449861	0	0	0	0.00869124	-3.28213	down
MSTRG.21299.1	4	9	8	0	0	0	0.112534	0.265657	0.214364	0	0	0	0.00761341	-3.28828	down
MSTRG.2979.1	9	15	7	0	0	1	0.364106	0.646915	0.269517	0	0	0.02327	0.0035447	-3.28879	down
MSTRG.86415.1	4	6	12	0	0	0	0.118898	0.196008	0.376811	0	0	0	0.00761843	-3.29428	down
MSTRG.16759.2	19	69	23	0	0	6	0.229895	0.88968	0.271353	0	0	0.078529	0.00131257	-3.30027	down
MSTRG.30307.1	39	38	30	7	0	0	0.30386	0.301441	0.216329	0.058303	0	0	0.000478851	-3.31341	down
MSTRG.63382.1	23	7	6	1	0	0	0.872276	0.259501	0.205994	0.043235	0	0	0.00400578	-3.31961	down
MSTRG.92446.20	11	2	13	0	0	0	0.307874	0.054293	0.347121	0	0	0	0.00678922	-3.34051	down
MSTRG.84510.1	7	6	8	0	0	0	0.091655	0.080856	0.102303	0	0	0	0.00612968	-3.34309	down
MSTRG.79068.3	26	2	5	0	0	0	0.303812	0.01887	0.053574	0	0	0	0.00699807	-3.3493	down
MSTRG.95244.1	3	9	12	0	0	0	0.057514	0.182149	0.215925	0	0	0	0.00619535	-3.35374	down
MSTRG.31786.3	44	42	45	5	6	0	0.582026	0.567659	0.566851	0.061952	0.093457	0	3.55178e-06	-3.36198	down
MSTRG.53812.1	9	5	8	0	0	0	0.213805	0.113579	0.175725	0	0	0	0.00544859	-3.37428	down
MSTRG.91942.2	8	9	5	0	0	0	0.174249	0.207094	0.090003	0	0	0	0.00536931	-3.37552	down
MSTRG.91101.1	8	9	5	0	0	0	0.216757	0.26241	0.128903	0	0	0	0.00536931	-3.37552	down
MSTRG.23252.2	45	30	9	0	0	4	1.18808	0.825973	0.22658	0	0	0.104302	0.00110314	-3.38138	down
MSTRG.11969.1	4	6	15	0	0	0	0.08397	0.146264	0.324811	0	0	0	0.00543626	-3.38985	down
MSTRG.74835.1	152	43	326	6	16	21	2.77877	0.799307	5.71597	0.112648	0.331442	0.421387	1.16473e-05	-3.39339	down
MSTRG.627.1	17	100	120	8	7	0	0.062971	0.395143	0.4398	0.033537	0.03108	0	0.000224658	-3.40976	down
MSTRG.74873.6	84	129	182	10	10	18	0.272482	0.433898	0.569854	0.032841	0.037298	0.061382	6.68344e-11	-3.41595	down
MSTRG.88748.2	14	4	7	0	0	0	0.173876	0.05147	0.086602	0	0	0	0.00481441	-3.41977	down
MSTRG.21846.8	177	303	154	25	15	23	0.296352	0.52354	0.245934	0.044839	0.029756	0.041321	1.41631e-18	-3.42346	down
MSTRG.85868.1	10	13	3	0	0	0	0.204976	0.26967	0.058182	0	0	0	0.00460477	-3.43013	down
MSTRG.63540.2	18	9	33	1	0	2	0.107305	0.057645	0.197463	0.000623	0	0.00985	0.000670163	-3.4314	down
MSTRG.30306.1	252	232	149	28	9	24	0.504743	0.478669	0.284628	0.059507	0.019554	0.051911	5.57657e-15	-3.44826	down
MSTRG.40611.1	11	19	35	3	0	0	0.256945	0.463693	0.794066	0.068248	0	0	0.000798639	-3.44844	down
MSTRG.7048.1	2	23	8	0	0	0	0.048448	0.788765	0.2385	0	0	0	0.00461075	-3.45135	down
MSTRG.73877.1	38	41	69	4	0	7	0.199079	0.219519	0.347967	0.023202	0	0.03919	9.3559e-06	-3.4604	down
MSTRG.15876.1	16	20	11	0	2	0	0.388513	0.512267	0.269774	0	0.047048	0	0.00064139	-3.4613	down
MSTRG.24456.1	8	8	7	0	0	0	0.169468	0.187198	0.140909	0	0	0	0.00378139	-3.46338	down
MSTRG.16091.1	15	2	13	0	0	0	0.510863	0.055804	0.391993	0	0	0	0.0042898	-3.46743	down
MSTRG.673.1	8	5	12	0	0	0	0.142007	0.085141	0.217821	0	0	0	0.00348631	-3.49358	down
MSTRG.95624.1	11	3	14	0	0	0	0.242047	0.05598	0.318178	0	0	0	0.00357612	-3.50055	down
MSTRG.637.1	21	2	10	0	0	0	0.251329	0.021855	0.117777	0	0	0	0.00378452	-3.50346	down
MSTRG.84599.1	43	4	2	0	0	0	0.662695	0.056592	0.028221	0	0	0	0.00408636	-3.51301	down
MSTRG.22879.1	12	20	14	1	0	1	0.160687	0.291072	0.184448	0.000686	0	0.004844	0.000372808	-3.51395	down
MSTRG.21416.2	3	10	16	0	0	0	0.031563	0.108427	0.16928	0	0	0	0.00336773	-3.51718	down
MSTRG.86333.1	26	45	60	4	0	5	0.238494	0.422573	0.528437	0.031808	0	0.050446	8.31418e-06	-3.52398	down
MSTRG.28131.1	15	11	3	0	0	0	0.314063	0.2383	0.063911	0	0	0	0.0031227	-3.52931	down
MSTRG.89074.1	5	7	15	0	0	0	0.124671	0.221479	0.436944	0	0	0	0.00305646	-3.53218	down
MSTRG.21280.2	4	10	13	0	0	0	0.03345	0.087645	0.103506	0	0	0	0.00300344	-3.53404	down
MSTRG.65528.5	8	26	20	2	0	0	0.190648	0.632496	0.462462	0.029872	0	0	0.000611959	-3.54152	down
MSTRG.31205.1	12	11	4	0	0	0	0.253748	0.235405	0.072804	0	0	0	0.00285436	-3.54252	down
MSTRG.82618.4	3	10	17	0	0	0	0.014459	0.067767	0.108036	0	0	0	0.00305985	-3.54268	down
MSTRG.50019.3	14	17	2	0	0	0	0.170931	0.218378	0.013262	0	0	0	0.00306276	-3.54583	down
MSTRG.49230.1	22	2	11	0	0	0	0.235784	0.021835	0.104735	0	0	0	0.00302367	-3.56099	down
MSTRG.25582.6	22	3	8	0	0	0	0.109779	0.012138	0.037752	0	0	0	0.00290874	-3.564	down
MSTRG.18921.1	6	12	8	0	0	0	0.126264	0.281842	0.176004	0	0	0	0.00245777	-3.5707	down
MSTRG.14399.1	5	27	4	0	0	0	0.058727	0.367158	0.046592	0	0	0	0.00284677	-3.57074	down
MSTRG.79057.3	24	39	10	3	0	0	0.173935	0.292105	0.069551	0.022339	0	0	0.000318573	-3.57271	down
MSTRG.23433.1	5	11	11	0	0	0	0.102362	0.245222	0.208362	0	0	0	0.0022839	-3.59185	down
MSTRG.54990.1	35	31	137	0	7	4	0.172508	0.157783	0.659151	0	0.03648	0.022126	8.29999e-05	-3.60464	down
MSTRG.8303.1	8	13	6	0	0	0	0.114122	0.188046	0.074097	0	0	0	0.00211893	-3.60527	down
MSTRG.37041.18	2	8	33	0	0	0	0.00814	0.038907	0.16387	0	0	0	0.00253616	-3.62275	down
MSTRG.73877.2	90	139	122	10	6	13	0.251685	0.400558	0.325962	0.030347	0.020156	0.038189	1.7554e-15	-3.64808	down
MSTRG.75978.1	13	6	9	0	0	0	0.265447	0.11432	0.16169	0	0	0	0.00176508	-3.64984	down
MSTRG.1593.2	12	2	25	0	0	0	0.191099	0.02049	0.383356	0	0	0	0.0021627	-3.65081	down
MSTRG.35216.1	71	29	73	6	3	3	0.408996	0.172419	0.401521	0.038017	0.019348	0.018022	2.01704e-07	-3.65117	down
MSTRG.4392.3	33	19	79	4	0	3	0.10901	0.065149	0.254853	0.013497	0	0.01111	4.36167e-05	-3.65433	down
MSTRG.79057.1	6	8	15	0	0	0	0.036168	0.05334	0.095726	0	0	0	0.00174946	-3.65815	down
MSTRG.84725.16	86	55	48	0	0	9	0.498582	0.324341	0.266918	0	0	0.05563	6.40384e-05	-3.67776	down
MSTRG.22178.1	8	7	14	0	0	0	0.14978	0.127673	0.246076	0	0	0	0.00145215	-3.69282	down
MSTRG.30308.1	8	49	15	2	0	0	0.069987	0.467825	0.129377	0.017413	0	0	0.000413466	-3.69451	down
MSTRG.30311.1	24	50	39	2	2	3	0.171597	0.367041	0.261865	0.010815	0.017171	0.021707	3.46553e-07	-3.69796	down
MSTRG.54703.6	13	4	15	0	0	0	0.370194	0.117816	0.404742	0	0	0	0.00150636	-3.69964	down
MSTRG.31407.16	6	6	22	0	0	0	0.029084	0.030689	0.114956	0	0	0	0.0015665	-3.70061	down
MSTRG.79570.2	21	9	13	1	0	0	0.314637	0.139704	0.174321	0.01147	0	0	0.000476177	-3.70369	down
MSTRG.60188.1	11	12	6	0	0	0	0.142256	0.162917	0.076831	0	0	0	0.00131668	-3.70642	down
MSTRG.79061.1	13	8	8	0	0	0	0.177041	0.099982	0.099236	0	0	0	0.00123676	-3.72243	down
MSTRG.21119.1	8	18	6	0	0	0	0.094212	0.219724	0.07185	0	0	0	0.00118407	-3.73964	down
MSTRG.39488.11	87	9	17	1	2	1	0.626601	0.061359	0.115414	0.000347	0.011235	1e-05	0.000152773	-3.75476	down
MSTRG.74216.44	9	11	9	0	0	0	0.129604	0.166797	0.11991	0	0	0	0.00101878	-3.75545	down
MSTRG.36168.1	9	8	13	0	0	0	0.159272	0.141766	0.211689	0	0	0	0.000987641	-3.76921	down
MSTRG.24345.4	89	4	5	1	0	0	0.297941	0.011708	0.014719	0.001327	0	0	0.00107678	-3.77469	down
MSTRG.15436.1	12	147	50	3	5	0	0.083964	1.11858	0.347937	0.024122	0.035716	0	5.69821e-05	-3.78902	down
MSTRG.48979.1	11	13	7	0	0	0	0.148548	0.172155	0.081336	0	0	0	0.000809953	-3.80576	down
MSTRG.12170.1	81	91	58	0	0	10	0.575451	0.664983	0.391276	0	0	0.070642	1.77645e-05	-3.82017	down
MSTRG.80551.2	32	5	7	0	0	0	0.287074	0.041644	0.054176	0	0	0	0.000857083	-3.84662	down
MSTRG.82865.1	85	52	78	0	4	8	4.44436	2.78407	3.9081	0	0.229435	0.459992	4.82132e-08	-3.87864	down
MSTRG.37082.12	9	23	6	0	0	0	0.080974	0.21825	0.045555	0	0	0	0.000592413	-3.88714	down
MSTRG.87762.2	8	17	9	0	0	0	0.091203	0.189005	0.097928	0	0	0	0.000543491	-3.88721	down
MSTRG.61592.2	7	10	18	0	0	0	0.119414	0.183063	0.303045	0	0	0	0.000579333	-3.88751	down
MSTRG.9234.4	10	53	2	0	0	0	0.126316	0.735702	0.018251	0	0	0	0.000798639	-3.89371	down
MSTRG.59826.1	10	8	16	0	0	0	0.166678	0.131041	0.267107	0	0	0	0.000534596	-3.89667	down
MSTRG.54990.2	15	14	6	0	0	0	0.247377	0.229611	0.089608	0	0	0	0.000518516	-3.90082	down
MSTRG.64839.1	30	70	18	0	0	4	0.135031	0.323417	0.074681	0	0	0.018396	2.35715e-05	-3.91171	down
MSTRG.9118.1	13	11	9	0	0	0	0.334558	0.291072	0.200913	0	0	0	0.000461061	-3.9119	down
MSTRG.69727.9	17	10	8	0	0	0	0.418863	0.263688	0.183948	0	0	0	0.00044359	-3.92797	down
MSTRG.22544.2	6	6	39	0	0	0	0.082445	0.089033	0.578805	0	0	0	0.000582265	-3.94183	down
MSTRG.36549.11	12	51	2	0	0	0	0.023274	0.102483	0.003116	0	0	0	0.000613347	-3.94378	down
MSTRG.17477.25	6	20	12	0	0	0	0.275325	1.07049	0.60167	0	0	0	0.000412152	-3.95077	down
MSTRG.14431.1	15	28	24	0	0	2	0.169959	0.329912	0.268274	0	0	0.025587	2.50847e-05	-3.95327	down
MSTRG.45360.1	14	17	6	0	0	0	0.786458	1.01109	0.335429	0	0	0	0.000396975	-3.9537	down
MSTRG.46101.1	15	25	4	0	0	0	0.16012	0.282022	0.037158	0	0	0	0.000405143	-3.97325	down
MSTRG.48673.1	13	9	13	0	0	0	0.154914	0.114989	0.146488	0	0	0	0.000332378	-3.97727	down
MSTRG.88087.2	77	29	34	4	2	0	0.399097	0.155963	0.169302	0.020723	0.010262	0	9.72294e-07	-3.98393	down
MSTRG.12112.1	43	66	6	2	1	0	0.300258	0.481604	0.035078	0.007895	0.004037	0	4.32565e-05	-3.98418	down
MSTRG.82872.1	343	676	682	37	35	43	1.48331	3.01429	2.81902	0.172195	0.180643	0.202228	1.47536e-27	-4.00026	down
MSTRG.51198.1	9	12	15	0	0	0	0.178671	0.240473	0.269615	0	0	0	0.000288705	-4.0038	down
MSTRG.12034.4	40	2	19	0	0	0	0.172169	0.007662	0.07628	0	0	0	0.00040767	-4.02315	down
MSTRG.93403.6	4	19	23	0	0	0	0.029078	0.161709	0.178949	0	0	0	0.00031549	-4.03013	down
MSTRG.24744.8	26	9	8	0	0	0	0.498225	0.175016	0.140794	0	0	0	0.000266221	-4.04574	down
MSTRG.29744.25	91	188	101	11	5	6	0.395121	0.842024	0.415618	0.050024	0.024218	0.026838	1.7554e-15	-4.0534	down
MSTRG.89591.1	22	27	3	0	0	0	0.729426	0.918903	0.076247	0	0	0	0.000288705	-4.05497	down
MSTRG.1203.1	82	41	50	4	4	0	0.479064	0.24656	0.27854	0.024192	0.025909	0	1.85605e-08	-4.06741	down
MSTRG.60010.2	84	17	28	3	0	1	0.642818	0.132864	0.204971	0.021698	0	0.000337	8.80056e-06	-4.06982	down
MSTRG.84731.1	4	24	20	0	0	0	0.065038	0.417651	0.326988	0	0	0	0.00025365	-4.07016	down
MSTRG.71999.4	8	23	32	0	0	1	0.090402	0.26932	0.354823	0	0	0.003273	6.74241e-05	-4.07571	down
MSTRG.25620.3	62	48	19	1	3	1	0.233746	0.187053	0.068113	0.000831	0.010786	0.001256	3.08512e-07	-4.07945	down
MSTRG.88385.3	75	24	52	5	0	0	0.331067	0.109561	0.21918	0.023953	0	0	5.17201e-06	-4.08425	down
MSTRG.17769.1	7	22	13	0	0	0	0.093999	0.313415	0.174201	0	0	0	0.00019689	-4.08808	down
MSTRG.36605.4	7	9	36	0	0	0	0.030079	0.040457	0.160568	0	0	0	0.000224587	-4.11385	down
MSTRG.55659.3	39	14	4	0	0	0	0.293761	0.108101	0.023904	0	0	0	0.000224658	-4.1168	down
MSTRG.28773.2	9	8	35	0	0	0	0.106917	0.101264	0.413607	0	0	0	0.000173342	-4.15414	down
MSTRG.94300.10	27	13	7	0	0	0	0.419783	0.19914	0.102624	0	0	0	0.00013841	-4.1625	down
MSTRG.12475.13	7	16	23	0	0	0	0.028033	0.068327	0.089973	0	0	0	0.000120986	-4.18285	down
MSTRG.24284.4	7	15	26	0	0	0	0.052248	0.131271	0.209224	0	0	0	0.000112924	-4.20083	down
MSTRG.32625.5	15	36	5	0	0	0	0.136294	0.331972	0.036244	0	0	0	0.00012418	-4.20178	down
MSTRG.25457.1	21	6	22	0	0	0	0.256698	0.074382	0.252657	0	0	0	0.000111949	-4.20797	down
MSTRG.19776.15	22	8	16	0	0	0	0.312542	0.108518	0.219624	0	0	0	9.27698e-05	-4.22258	down
MSTRG.45240.3	72	19	2	0	0	0	0.973709	0.258677	0.016976	0	0	0	0.000131717	-4.26634	down
MSTRG.43013.1	9	19	18	0	0	0	0.132836	0.286599	0.256938	0	0	0	6.21796e-05	-4.27458	down
MSTRG.7302.2	22	37	23	0	1	1	0.044399	0.078026	0.044954	0	0.001535	0	8.67756e-07	-4.29306	down
MSTRG.55051.1	21	13	12	0	0	0	0.189478	0.123469	0.097935	0	0	0	4.93998e-05	-4.30516	down
MSTRG.22879.5	36	17	6	0	0	0	0.453381	0.219313	0.067993	0	0	0	6.17767e-05	-4.32031	down
MSTRG.27628.1	22	15	11	0	0	0	0.324508	0.230739	0.144345	0	0	0	3.78154e-05	-4.3497	down
MSTRG.56265.1	258	44	179	7	4	8	0.903086	0.155561	0.59682	0.024867	0.012857	0.029632	3.93226e-10	-4.35394	down
MSTRG.38676.9	12	19	17	0	0	0	0.071245	0.120086	0.09649	0	0	0	2.82442e-05	-4.38525	down
MSTRG.78948.3	13	42	8	0	0	0	0.110277	0.386236	0.061846	0	0	0	3.91254e-05	-4.39012	down
MSTRG.73789.1	18	40	6	0	0	0	0.208518	0.489453	0.061499	0	0	0	3.9498e-05	-4.39119	down
MSTRG.17582.1	17	7	39	0	0	0	0.238437	0.097864	0.526008	0	0	0	4.04543e-05	-4.40192	down
MSTRG.1501.1	78	3	18	0	0	0	0.776501	0.023312	0.170158	0	0	0	6.07755e-05	-4.40455	down
MSTRG.11610.12	95	5	10	0	0	0	0.265367	0.01395	0.026718	0	0	0	5.23693e-05	-4.4387	down
MSTRG.54620.3	61	8	29	0	1	0	0.312816	0.037666	0.140862	0	0.003725	0	9.79225e-06	-4.4394	down
MSTRG.15796.1	15	70	14	1	0	0	0.244897	1.21655	0.216594	0.006867	0	0	6.74242e-06	-4.45924	down
MSTRG.45046.1	49	48	240	2	2	6	0.298355	0.30146	1.41283	0.008169	0.009447	0.034488	3.82003e-08	-4.46238	down
MSTRG.64139.3	54	7	15	0	0	0	0.317244	0.037047	0.081741	0	0	0	2.79916e-05	-4.47934	down
MSTRG.73993.10	15	43	9	0	0	0	0.048991	0.147119	0.026414	0	0	0	1.70234e-05	-4.51158	down
MSTRG.35719.2	22	16	15	0	0	0	0.142027	0.104034	0.091113	0	0	0	1.12268e-05	-4.51896	down
MSTRG.32625.6	22	12	21	0	0	0	0.163536	0.087575	0.151436	0	0	0	1.22878e-05	-4.52075	down
MSTRG.22544.1	12	8	68	0	0	0	0.092543	0.066512	0.520133	0	0	0	2.43231e-05	-4.53201	down
MSTRG.14043.11	40	20	8	0	0	0	0.119829	0.059576	0.023013	0	0	0	1.34013e-05	-4.54992	down
MSTRG.53289.5	357	353	165	14	15	0	1.36816	1.39565	0.604695	0.056501	0.067653	0	4.31765e-12	-4.566	down
MSTRG.71137.1	27	14	17	0	0	0	0.968773	0.493463	0.575308	0	0	0	7.65679e-06	-4.58686	down
MSTRG.30312.1	9	43	18	0	0	0	0.063618	0.339261	0.128821	0	0	0	1.00092e-05	-4.58764	down
MSTRG.17070.34	139	127	40	7	0	0	0.515735	0.485395	0.140526	0.024811	0	0	3.03899e-08	-4.59906	down
MSTRG.40792.1	11	18	37	0	0	0	0.133028	0.227209	0.432581	0	0	0	8.80056e-06	-4.6034	down
MSTRG.38469.1	39	5	48	0	0	0	2.19944	0.249265	2.59204	0	0	0	7.55834e-06	-4.69274	down
MSTRG.38387.5	50	3	63	0	0	0	0.381162	0.019307	0.459345	0	0	0	8.31418e-06	-4.71901	down
MSTRG.88001.5	418	109	52	4	8	0	0.960894	0.257707	0.113816	0.008886	0.021139	0	1.55975e-08	-4.71988	down
MSTRG.55065.1	33	17	16	0	0	0	0.512404	0.268	0.227997	0	0	0	2.99233e-06	-4.72477	down
MSTRG.69869.22	172	6	258	3	2	2	0.667654	0.023818	0.9572	0.012689	0.005754	0.005115	2.60512e-07	-4.73993	down
MSTRG.72713.1	349	629	926	8	10	43	0.747719	1.39117	1.89972	0.01736	0.024789	0.099699	9.78076e-15	-4.74159	down
MSTRG.63450.1	11	28	32	0	0	0	0.280038	0.778303	0.83228	0	0	0	2.88876e-06	-4.74833	down
MSTRG.32308.1	28	11	35	0	0	0	0.883471	0.341779	1.06047	0	0	0	2.73361e-06	-4.76989	down
MSTRG.27049.2	35	67	5	0	0	0	0.394276	0.774085	0.044214	0	0	0	3.83329e-06	-4.79129	down
MSTRG.84643.1	17	18	36	0	0	0	0.115976	0.128533	0.239894	0	0	0	1.94237e-06	-4.79484	down
MSTRG.58830.9	63	24	22	0	0	1	0.398316	0.152436	0.130531	0	0	0.006519	1.88454e-07	-4.82533	down
MSTRG.57374.2	29	20	19	0	0	0	0.221974	0.15202	0.137716	0	0	0	1.08495e-06	-4.83671	down
MSTRG.72227.1	22	34	18	0	0	0	0.350478	0.557155	0.273748	0	0	0	4.89247e-07	-4.92913	down
MSTRG.36605.1	52	29	11	0	0	0	0.407109	0.233474	0.082908	0	0	0	7.28895e-07	-4.94742	down
MSTRG.27049.1	26	252	186	4	0	4	0.227805	2.35087	1.60592	0.033082	0	0.029795	1.38416e-09	-4.95024	down
MSTRG.88984.10	2	87	94	0	0	0	0.007139	0.327809	0.326226	0	0	0	2.22718e-06	-4.95882	down
MSTRG.72838.2	22	36	19	0	0	0	0.081767	0.143455	0.069401	0	0	0	3.36375e-07	-4.97601	down
MSTRG.2896.3	75	53	25	1	0	1	0.367227	0.268588	0.113906	0.002331	0	0.003953	1.41784e-09	-5.02024	down
MSTRG.72999.1	180	165	78	4	6	0	0.927659	0.8724	0.381033	0.01866	0.035062	0	2.99624e-16	-5.04006	down
MSTRG.39819.2	30	20	33	0	0	0	0.387281	0.267588	0.411911	0	0	0	1.62452e-07	-5.07536	down
MSTRG.95353.1	67	36	25	1	0	0	0.272526	0.14909	0.097497	2e-06	0	0	8.42212e-09	-5.11008	down
MSTRG.26071.5	33	15	50	0	0	0	0.243389	0.111481	0.352754	0	0	0	1.88454e-07	-5.11208	down
MSTRG.88984.2	58	11	41	0	0	0	0.141062	0.025347	0.095945	0	0	0	2.38711e-07	-5.11393	down
MSTRG.889.3	648	382	770	6	0	0	1.07197	0.650479	1.21733	0.009879	0	0	6.95576e-07	-5.13539	down
MSTRG.74876.3	64	22	20	0	0	0	0.546899	0.188811	0.159586	0	0	0	1.23661e-07	-5.16451	down
MSTRG.13697.3	413	295	707	10	12	14	1.16839	0.858304	1.91157	0.029771	0.039144	0.042245	5.9147e-28	-5.25394	down
MSTRG.24899.4	41	55	15	0	0	0	0.22209	0.307778	0.076521	0	0	0	3.58729e-08	-5.2773	down
MSTRG.26071.8	33	47	20	0	0	0	0.170798	0.249219	0.097339	0	0	0	2.49302e-08	-5.28105	down
MSTRG.76659.1	48	20	36	0	0	0	0.192608	0.08341	0.136221	0	0	0	2.99303e-08	-5.28826	down
MSTRG.73872.1	26	35	35	0	0	0	0.336696	0.480854	0.448125	0	0	0	1.62996e-08	-5.30866	down
MSTRG.13723.1	32	65	18	0	0	0	0.207766	0.44423	0.110148	0	0	0	2.51044e-08	-5.31768	down
MSTRG.76254.1	26	33	50	0	0	0	0.305972	0.408703	0.57194	0	0	0	9.46876e-09	-5.39686	down
MSTRG.69727.10	38	21	61	0	0	0	0.282129	0.158381	0.438891	0	0	0	1.33042e-08	-5.4043	down
MSTRG.44820.19	14	50	78	0	0	0	0.092155	0.35378	0.517423	0	0	0	1.98829e-08	-5.41258	down
MSTRG.36605.7	58	19	45	0	0	0	0.204377	0.067289	0.152607	0	0	0	1.18147e-08	-5.41559	down
MSTRG.12297.2	30	14	166	0	0	0	0.466597	0.223098	2.47128	0	0	0	4.26024e-08	-5.44131	down
MSTRG.80203.1	71	27	33	0	0	0	0.691484	0.267111	0.310721	0	0	0	3.3561e-09	-5.53042	down
MSTRG.66827.1	80	94	166	0	3	1	1.75131	2.11273	3.47881	0	0.073796	0.019703	1.7554e-15	-5.63856	down
MSTRG.15144.3	86	27	41	0	0	0	0.559209	0.178978	0.25059	0	0	0	8.71977e-10	-5.68291	down
MSTRG.64139.2	59	22	82	0	0	0	0.317853	0.122121	0.421145	0	0	0	8.88534e-10	-5.70648	down
MSTRG.55557.1	31	43	70	0	0	0	0.152531	0.221784	0.336513	0	0	0	4.58199e-10	-5.70908	down
MSTRG.32785.2	92	19	74	0	0	0	0.203961	0.04315	0.155281	0	0	0	6.58232e-10	-5.76627	down
MSTRG.68108.1	39	38	73	0	0	0	0.297421	0.298519	0.535404	0	0	0	2.28636e-10	-5.77347	down
MSTRG.3392.21	62	27	70	0	0	0	0.216595	0.094019	0.231119	0	0	0	2.66058e-10	-5.783	down
MSTRG.25620.2	112	43	27	0	0	0	0.76745	0.298344	0.171564	0	0	0	3.95898e-10	-5.78817	down
MSTRG.80203.4	135	16	84	0	0	0	0.797768	0.097636	0.47547	0	0	0	4.49476e-10	-5.86446	down
MSTRG.88984.4	20	75	229	0	0	0	0.048786	0.192811	0.552632	0	0	0	8.43777e-11	-6.08341	down
MSTRG.26071.11	49	45	123	0	0	0	0.146157	0.137054	0.349431	0	0	0	1.02808e-11	-6.10064	down
MSTRG.72413.1	83	62	41	0	0	0	0.637123	0.48738	0.301163	0	0	0	2.80348e-12	-6.10393	down
MSTRG.93560.29	21	265	67	0	0	0	0.019984	0.260659	0.060544	0	0	0	4.35713e-11	-6.12876	down
MSTRG.10157.9	72	60	59	0	0	0	0.216363	0.186283	0.168708	0	0	0	4.28326e-13	-6.22023	down
MSTRG.58824.3	65	52	97	0	0	0	0.234205	0.194538	0.335706	0	0	0	5.62806e-13	-6.2561	down
MSTRG.66712.2	93	49	71	0	0	0	0.260363	0.141032	0.189628	0	0	0	4.5135e-13	-6.26394	down
MSTRG.16979.4	37	81	147	0	0	0	0.109767	0.250373	0.422213	0	0	0	1.34639e-12	-6.28681	down
MSTRG.30253.8	101	40	113	0	0	0	0.417643	0.168295	0.448642	0	0	0	4.68491e-13	-6.33449	down
MSTRG.86356.1	52	84	114	0	0	0	0.242354	0.399961	0.508287	0	0	0	6.55453e-14	-6.42508	down
MSTRG.88984.7	133	33	152	0	0	0	0.417626	0.105914	0.458044	0	0	0	3.99971e-13	-6.43028	down
MSTRG.57802.20	75	133	85	0	0	0	0.169776	0.313423	0.185479	0	0	0	4.62727e-16	-6.71671	down
MSTRG.4372.4	88	110	83	0	0	0	0.303926	0.389439	0.272624	0	0	0	2.66534e-16	-6.72665	down
MSTRG.13697.1	336	90	195	0	0	0	2.73322	0.751602	1.51629	0	0	0	2.59369e-19	-7.36943	down
MSTRG.29512.12	221	181	375	0	0	0	0.434972	0.367832	0.7074	0	0	0	9.97909e-24	-7.83212	down	61.3422

## Sheet: Table S3c
Table S3c. 149 differentially expressed miRNAs (DE miRNAs).
miRNA-ID	YH1_Count	YH2_Count	YH3_Count	TH1_Count	TH2_Count	TH3_Count	YH1_TPM	YH2_TPM	YH3_TPM	TH1_TPM	TH2_TPM	TH3_TPM	P value	log2FoldChange	regulated
novel_miR_212	0	0	0	66	88	40	0	0	0	6.40855	8.1694	4.74665	2.08739e-09	8.06191	up
novel_miR_104	0	1	0	29	57	32	0	0.135592	0	2.81588	5.29155	3.79732	3.1461e-06	6.37914	up
novel_miR_668	1	0	0	11	43	18	0.103302	0	0	1.06809	3.99187	2.13599	0.00019613	5.65194	up
novel_miR_160	0	0	0	1	12	13	0	0	0	0.0970993	1.11401	1.54266	0.0137272	5.16007	up
ssc-miR-7136-5p	30	53	79	1774	3961	1979	3.09907	7.18638	10.2227	172.254	367.716	234.841	1.43259e-20	5.11264	up
novel_miR_710	0	0	0	16	4	4	0	0	0	1.55359	0.371336	0.474665	0.0104572	5.0828	up
novel_miR_760	0	0	0	16	4	4	0	0	0	1.55359	0.371336	0.474665	0.0104572	5.0828	up
novel_miR_87	0	0	0	14	4	4	0	0	0	1.35939	0.371336	0.474665	0.0130082	4.95524	up
ssc-miR-7136-3p	10	9	19	294	544	229	1.03302	1.22033	2.45862	28.5472	50.5018	27.1746	1.067e-14	4.3719	up
novel_miR_242	0	1	0	9	7	7	0	0.135592	0	0.873894	0.649839	0.830664	0.0159164	4.04171	up
novel_miR_158	43	60	10	1311	481	443	4.442	8.13552	1.29401	127.297	44.6532	52.5692	1.7551e-08	3.99259	up
novel_miR_351	2	0	0	17	7	7	0.206605	0	0	1.65069	0.649839	0.830664	0.0215637	3.65501	up
ssc-miR-21-3p	2	4	2	23	68	27	0.206605	0.542368	0.258802	2.23328	6.31272	3.20399	6.51674e-05	3.47474	up
ssc-miR-7857-3p	0	2	1	7	22	7	0	0.271184	0.129401	0.679695	2.04235	0.830664	0.0210346	3.14953	up
novel_miR_367	2	1	1	16	14	15	0.206605	0.135592	0.129401	1.55359	1.29968	1.77999	0.00303029	3.12994	up
novel_miR_443	2	1	0	14	10	9	0.206605	0.135592	0	1.35939	0.928341	1.068	0.0145393	3.12945	up
novel_miR_599	2	1	1	11	14	15	0.206605	0.135592	0.129401	1.06809	1.29968	1.77999	0.00624795	2.95595	up
novel_miR_34	2	0	3	10	14	19	0.206605	0	0.388204	0.970993	1.29968	2.25466	0.0178144	2.69968	up
ssc-miR-132	68	63	62	312	1108	223	7.02456	8.5423	8.02287	30.295	102.86	26.4626	2.37943e-05	2.66237	up
ssc-miR-146b	1348	739	531	3413	14628	3278	139.251	100.203	68.712	331.4	1357.98	388.988	4.45966e-05	2.64558	up
ssc-miR-212	21	8	15	79	218	57	2.16935	1.08474	1.94102	7.67085	20.2378	6.76398	0.000141604	2.60148	up
novel_miR_355	7	8	5	76	45	31	0.723116	1.08474	0.647006	7.37955	4.17754	3.67866	0.00012177	2.56084	up
ssc-miR-499-3p	26	15	15	140	140	134	2.68586	2.03388	1.94102	13.5939	12.9968	15.9013	2.78988e-10	2.52302	up
ssc-miR-365-5p	2	4	1	17	28	6	0.206605	0.542368	0.129401	1.65069	2.59936	0.711998	0.0200292	2.47723	up
ssc-miR-21-5p	146937	120942	78149	624714	1356847	508129	15178.9	16398.8	10112.6	60659.3	125962	60297.8	2.71421e-08	2.46797	up
ssc-miR-296-3p	50	27	16	215	237	194	5.16511	3.66099	2.07042	20.8764	22.0017	23.0213	2.44896e-08	2.45802	up
ssc-miR-27b-5p	46	23	28	232	228	127	4.75191	3.11862	3.62323	22.527	21.1662	15.0706	9.19388e-07	2.22916	up
ssc-miR-20b	34	40	18	116	296	129	3.51228	5.42368	2.32922	11.2635	27.4789	15.308	4.65531e-05	2.17287	up
ssc-miR-142-3p	493	411	558	1317	4558	2308	50.928	55.7283	72.2059	127.88	423.138	273.882	4.45832e-05	2.05643	up
novel_miR_71	4	5	2	22	21	14	0.413209	0.67796	0.258802	2.13618	1.94952	1.66133	0.0126153	2.00758	up
ssc-miR-106a	72	47	44	144	465	204	7.43777	6.37283	5.69365	13.9823	43.1679	24.2079	0.000231234	1.92697	up
novel_miR_657	16	36	15	201	75	51	1.65284	4.88131	1.94102	19.517	6.96256	6.05198	0.00727754	1.92445	up
ssc-miR-296-5p	14	7	5	39	38	47	1.44623	0.949144	0.647006	3.78687	3.5277	5.57732	0.00144688	1.91108	up
ssc-miR-144	53	77	84	201	381	485	5.47502	10.4406	10.8697	19.517	35.3698	57.5532	0.000111887	1.90377	up
ssc-miR-1307	694	676	314	2900	1796	2225	71.6918	91.6602	40.632	281.588	166.73	264.032	2.23742e-05	1.70434	up
ssc-miR-363	364	250	286	711	2040	1094	37.602	33.898	37.0087	69.0376	189.382	129.821	0.00015507	1.69375	up
novel_miR_143	10	9	11	39	42	41	1.03302	1.22033	1.42341	3.78687	3.89903	4.86532	0.00201598	1.63579	up
ssc-miR-423-3p	3709	2417	1780	12754	7600	10289	383.148	327.726	230.334	1238.4	705.539	1220.96	1.80335e-05	1.62063	up
ssc-miR-2320-5p	44	42	18	144	125	130	4.5453	5.69487	2.32922	13.9823	11.6043	15.4266	0.000186167	1.5953	up
ssc-miR-32	98	105	187	315	722	531	10.1236	14.2372	24.198	30.5863	67.0262	63.0118	0.00217998	1.56081	up
ssc-miR-9841-3p	24	24	9	44	128	44	2.47926	3.25421	1.16461	4.27237	11.8828	5.22132	0.0185083	1.54682	up
ssc-miR-671-5p	19	21	16	66	70	75	1.96274	2.84743	2.07042	6.40855	6.49839	8.89997	0.000265306	1.53762	up
ssc-miR-18a	41	29	42	90	222	114	4.23539	3.93217	5.43485	8.73894	20.6092	13.528	0.00234556	1.51308	up
ssc-miR-574-5p	80	55	20	157	264	136	8.26418	7.45756	2.58802	15.2446	24.5082	16.1386	0.00515171	1.50616	up
ssc-miR-223	325	316	82	478	1607	543	33.5732	42.8471	10.6109	46.4135	149.184	64.4358	0.0198511	1.50304	up
ssc-miR-222	579	288	97	973	1454	575	59.812	39.0505	12.5519	94.4776	134.981	68.2331	0.0334307	1.32175	up
ssc-miR-370	89	61	77	189	115	389	9.1939	8.27111	9.96389	18.3518	10.6759	46.1612	0.0271342	1.24925	up
ssc-miR-331-3p	530	369	206	1332	857	1003	54.7502	50.0335	26.6566	129.336	79.5588	119.022	0.00312999	1.20355	up
ssc-miR-7-5p	4206	3229	4027	9432	15752	9242	434.489	437.827	521.099	915.841	1462.32	1096.71	0.000395452	1.1824	up
ssc-miR-92a	4497	3051	1566	9786	7860	8266	464.55	413.691	202.642	950.214	729.676	980.896	0.00287272	1.18225	up
novel_miR_638	105	80	88	300	391	112	10.8467	10.8474	11.3873	29.1298	36.2981	13.2906	0.0251967	1.15859	up
ssc-miR-10b	4541	4629	2652	12948	10401	8631	469.096	627.656	343.172	1257.24	965.568	1024.21	0.000884616	1.08031	up
ssc-miR-183	89	50	46	108	285	111	9.1939	6.7796	5.95245	10.4867	26.4577	13.172	0.0424083	1.06551	up
ssc-miR-17-5p	2491	1947	1861	4538	7571	4497	257.326	263.998	240.816	440.637	702.847	533.642	0.000895743	1.01105	up
ssc-miR-99a-3p	885	713	495	417	466	410	91.4225	96.6771	64.0536	40.4904	43.2607	48.6532	6.67271e-05	-1.05303	down
ssc-miR-16	5514	4714	2810	2320	3075	2573	569.609	639.181	363.617	225.27	285.465	305.328	0.000293468	-1.06668	down
ssc-miR-361-3p	3394	3682	3825	2603	2157	1991	350.608	358.066	360.157	252.749	200.243	236.265	0.000240578	-1.08475	down
ssc-miR-194a-5p	2093	901	507	475	573	787	216.212	122.168	65.6064	46.1222	53.194	93.3904	0.0181254	-1.2378	down
ssc-miR-29b	1009	857	562	457	543	237	104.232	116.202	72.7235	44.3744	50.4089	28.1239	0.000846237	-1.34024	down
ssc-miR-195	2417	2054	1830	844	1345	969	249.682	278.506	236.804	81.9518	124.862	114.988	2.49771e-07	-1.38055	down
ssc-miR-451	29546	62016	46712	20491	22666	22610	3052.17	8408.88	6044.59	1989.66	2104.18	2683.04	0.000217271	-1.47943	down
ssc-miR-582-5p	2401	1551	1206	855	775	552	248.029	210.303	156.058	83.0199	71.9464	65.5038	2.91498e-06	-1.59139	down
novel_miR_723	22	13	19	10	4	9	2.27265	1.7627	2.45862	0.970993	0.371336	1.068	0.0286249	-1.59856	down
novel_miR_80	12	13	15	6	6	5	1.23963	1.7627	1.94102	0.582596	0.557005	0.593331	0.0277023	-1.63311	down
ssc-miR-9843-3p	130	172	105	32	83	55	13.4293	23.3218	13.5871	3.10718	7.70523	6.52665	0.000356944	-1.65159	down
novel_miR_139	96	127	58	33	38	42	9.91702	17.2202	7.50527	3.20428	3.5277	4.98398	0.000116692	-1.67516	down
ssc-miR-10383	101	116	41	28	35	35	10.4335	15.7287	5.30545	2.71878	3.24919	4.15332	0.00043353	-1.74276	down
ssc-miR-10a-3p	14	43	9	9	5	11	1.44623	5.83046	1.16461	0.873894	0.464171	1.30533	0.0427522	-1.74958	down
novel_miR_59	54	275	67	41	53	56	5.57832	37.2878	8.66988	3.98107	4.92021	6.64531	0.0115074	-1.78168	down
ssc-miR-204	146	117	17	37	11	38	15.0821	15.8643	2.19982	3.59267	1.02118	4.50932	0.0168469	-1.97904	down
novel_miR_195	30	73	18	7	29	4	3.09907	9.89822	2.32922	0.679695	2.69219	0.474665	0.0268076	-2.00155	down
ssc-miR-4331-3p	4	57	10	4	7	9	0.413209	7.72875	1.29401	0.388397	0.649839	1.068	0.0426829	-2.21332	down
novel_miR_106	5	99	19	4	22	9	0.516511	13.4236	2.45862	0.388397	2.04235	1.068	0.0451343	-2.23687	down
novel_miR_1	2	56	19	4	10	7	0.206605	7.59315	2.45862	0.388397	0.928341	0.830664	0.0404933	-2.30041	down
novel_miR_427	2	56	19	4	10	7	0.206605	7.59315	2.45862	0.388397	0.928341	0.830664	0.0404933	-2.30041	down
novel_miR_162	27	20	25	0	7	12	2.78916	2.71184	3.23503	0	0.649839	1.424	0.0235191	-2.31266	down
ssc-miR-1285	214	1900	1056	40	288	454	22.1067	257.625	136.648	3.88397	26.7362	53.8745	0.00934894	-2.44927	down
novel_miR_202	146	131	197	0	52	56	15.0821	17.7626	25.492	0	4.82737	6.64531	0.0218447	-2.56417	down
novel_miR_532	1241	1905	1079	74	875	20	128.198	258.303	139.624	7.18535	81.2299	2.37333	0.014795	-2.57617	down
novel_miR_694	2	49	12	2	7	5	0.206605	6.64401	1.55281	0.194199	0.649839	0.593331	0.0307815	-2.58504	down
ssc-miR-452	7	5	7	2	2	0	0.723116	0.67796	0.905808	0.194199	0.185668	0	0.0422544	-2.64813	down
ssc-miR-31	48	8	8	5	1	6	4.95851	1.08474	1.03521	0.485497	0.0928341	0.711998	0.0139423	-2.67883	down
novel_miR_540	5	56	26	5	8	5	0.516511	7.59315	3.36443	0.485497	0.742673	0.593331	0.00573034	-2.70086	down
novel_miR_328	5	79	23	2	4	14	0.516511	10.7118	2.97623	0.194199	0.371336	1.66133	0.0144193	-2.80656	down
novel_miR_273	3	36	9	1	3	5	0.309907	4.88131	1.16461	0.0970993	0.278502	0.593331	0.0205067	-2.80826	down
novel_miR_123	9	91	18	5	9	8	0.929721	12.3389	2.32922	0.485497	0.835507	0.94933	0.0039656	-2.81472	down
novel_miR_161	2	32	10	2	3	3	0.206605	4.33895	1.29401	0.194199	0.278502	0.355999	0.0171048	-2.86617	down
novel_miR_11	3	27	4	0	2	4	0.309907	3.66099	0.517605	0	0.185668	0.474665	0.0474271	-2.87814	down
novel_miR_110	5	21	4	2	1	2	0.516511	2.84743	0.517605	0.194199	0.0928341	0.237333	0.0170653	-2.94401	down
novel_miR_538	6	528	60	5	9	81	0.619814	71.5926	7.76407	0.485497	0.835507	9.61197	0.0290823	-2.99644	down
novel_miR_68	1	23	7	1	3	1	0.103302	3.11862	0.905808	0.0970993	0.278502	0.118666	0.0303247	-3.059	down
ssc-miR-200b	531	241	23	27	4	81	54.8535	32.6777	2.97623	2.62168	0.371336	9.61197	0.005954	-3.06156	down
ssc-miR-4331-5p	142	116	123	54	1	2	14.6689	15.7287	15.9163	5.24336	0.0928341	0.237333	0.00936849	-3.08108	down
novel_miR_403	2	26	5	0	1	4	0.206605	3.52539	0.647006	0	0.0928341	0.474665	0.0436259	-3.09694	down
novel_miR_546	3	18	6	1	2	1	0.309907	2.44066	0.776407	0.0970993	0.185668	0.118666	0.0151612	-3.15935	down
novel_miR_20	10	3	8	2	0	1	1.03302	0.406776	1.03521	0.194199	0	0.118666	0.0264049	-3.16601	down
novel_miR_251	4	32	11	1	4	2	0.413209	4.33895	1.42341	0.0970993	0.371336	0.237333	0.00643163	-3.16638	down
novel_miR_132	5	28	40	4	1	6	0.516511	3.79658	5.17605	0.388397	0.0928341	0.711998	0.0036978	-3.17438	down
novel_miR_557	11	122	98	0	23	12	1.13633	16.5422	12.6813	0	2.13518	1.424	0.00938794	-3.20888	down
novel_miR_652	4	15	3	1	1	1	0.413209	2.03388	0.388204	0.0970993	0.0928341	0.118666	0.0204832	-3.24257	down
novel_miR_137	6	146	32	4	14	7	0.619814	19.7964	4.14084	0.388397	1.29968	0.830664	0.00240343	-3.29934	down
novel_miR_717	2	23	7	0	1	3	0.206605	3.11862	0.905808	0	0.0928341	0.355999	0.0230373	-3.39353	down
novel_miR_375	2	30	8	2	2	1	0.206605	4.06776	1.03521	0.194199	0.185668	0.118666	0.00946508	-3.40179	down
novel_miR_410	60	26	45	6	4	6	6.19814	3.52539	5.82305	0.582596	0.371336	0.711998	3.51156e-07	-3.40233	down
novel_miR_459	1	9	6	1	0	1	0.103302	1.22033	0.776407	0.0970993	0	0.118666	0.0471439	-3.40816	down
novel_miR_17	13	6	8	0	1	2	1.34293	0.813552	1.03521	0	0.0928341	0.237333	0.00677194	-3.53364	down
novel_miR_586	13	6	8	0	1	2	1.34293	0.813552	1.03521	0	0.0928341	0.237333	0.00677194	-3.53364	down
novel_miR_624	3	23	1	0	2	1	0.309907	3.11862	0.129401	0	0.185668	0.118666	0.0363618	-3.55155	down
novel_miR_629	2	19	13	0	3	1	0.206605	2.57625	1.68222	0	0.278502	0.118666	0.0133241	-3.55291	down
novel_miR_482	13	187	39	1	14	11	1.34293	25.3557	5.04665	0.0970993	1.29968	1.30533	0.00117189	-3.61318	down
novel_miR_746	2	12	5	0	0	2	0.206605	1.6271	0.647006	0	0	0.237333	0.0418978	-3.62991	down
novel_miR_326	3	12	4	0	1	1	0.309907	1.6271	0.517605	0	0.0928341	0.118666	0.0225783	-3.64271	down
novel_miR_357	2	33	47	0	4	5	0.206605	4.47454	6.08186	0	0.371336	0.593331	0.00649593	-3.67918	down
novel_miR_136	11	11	8	0	2	1	1.13633	1.49151	1.03521	0	0.185668	0.118666	0.00288242	-3.7094	down
novel_miR_171	2	7	10	0	1	1	0.206605	0.949144	1.29401	0	0.0928341	0.118666	0.0214064	-3.70942	down
novel_miR_340	453	124	17	9	1	42	46.7959	16.8134	2.19982	0.873894	0.0928341	4.98398	0.00235976	-3.73316	down
novel_miR_258	6	33	13	1	1	3	0.619814	4.47454	1.68222	0.0970993	0.0928341	0.355999	0.00112291	-3.7689	down
novel_miR_306	2	14	5	0	0	2	0.206605	1.89829	0.647006	0	0	0.237333	0.0341251	-3.7707	down
novel_miR_728	2	14	5	0	0	2	0.206605	1.89829	0.647006	0	0	0.237333	0.0341251	-3.7707	down
novel_miR_241	11	16	15	0	1	3	1.13633	2.16947	1.94102	0	0.0928341	0.355999	0.000965856	-3.79017	down
novel_miR_451	2	11	8	0	0	2	0.206605	1.49151	1.03521	0	0	0.237333	0.0287618	-3.79995	down
novel_miR_233	2	31	9	1	2	1	0.206605	4.20335	1.16461	0.0970993	0.185668	0.118666	0.00502954	-3.80465	down
novel_miR_227	2	23	8	0	0	3	0.206605	3.11862	1.03521	0	0	0.355999	0.0230037	-3.8392	down
novel_miR_518	2	50	5	1	3	1	0.206605	6.7796	0.647006	0.0970993	0.278502	0.118666	0.00619433	-3.9089	down
novel_miR_741	4	63	5	5	1	0	0.413209	8.5423	0.647006	0.485497	0.0928341	0	0.0093203	-3.93528	down
novel_miR_488	7	29	2	1	0	2	0.723116	3.93217	0.258802	0.0970993	0	0.237333	0.00882883	-3.98854	down
novel_miR_311	1	7	5	1	0	0	0.103302	0.949144	0.647006	0.0970993	0	0	0.0418084	-4.02538	down
novel_miR_735	6	5	3	0	0	1	0.619814	0.67796	0.388204	0	0	0.118666	0.0240193	-4.05679	down
novel_miR_264	2	20	4	0	0	2	0.206605	2.71184	0.517605	0	0	0.237333	0.0245364	-4.06338	down
novel_miR_598	9	3	3	0	0	1	0.929721	0.406776	0.388204	0	0	0.118666	0.0245063	-4.1318	down
novel_miR_147	4	21	3	0	0	2	0.413209	2.84743	0.388204	0	0	0.237333	0.0171916	-4.15316	down
novel_miR_172	1	12	2	0	1	0	0.103302	1.6271	0.258802	0	0.0928341	0	0.042511	-4.18402	down
novel_miR_247	1	11	3	0	0	1	0.103302	1.49151	0.388204	0	0	0.118666	0.0367249	-4.19747	down
novel_miR_38	1	11	3	0	0	1	0.103302	1.49151	0.388204	0	0	0.118666	0.0367249	-4.19747	down
novel_miR_646	2	37	5	0	2	1	0.206605	5.01691	0.647006	0	0.185668	0.118666	0.00683491	-4.27891	down
novel_miR_178	8	365	63	2	12	15	0.826418	49.4911	8.15227	0.194199	1.11401	1.77999	0.000282478	-4.30965	down
ssc-miR-215	1612	158	8	20	54	27	166.523	21.4235	1.03521	1.94199	5.01304	3.20399	0.00033459	-4.39161	down
novel_miR_396	3	50	13	1	0	3	0.309907	6.7796	1.68222	0.0970993	0	0.355999	0.00199564	-4.41662	down
novel_miR_465	1	28	20	0	1	2	0.103302	3.79658	2.58802	0	0.0928341	0.237333	0.00375194	-4.47546	down
ssc-miR-429	35	10	0	0	0	2	3.61558	1.35592	0	0	0	0.237333	0.0232597	-4.71767	down
novel_miR_35	1	6	4	0	0	0	0.103302	0.813552	0.517605	0	0	0	0.0375635	-4.74168	down
novel_miR_180	0	18	6	0	0	1	0	2.44066	0.776407	0	0	0.118666	0.0279622	-4.8955	down
novel_miR_731	2	10	1	0	0	0	0.206605	1.35592	0.129401	0	0	0	0.0341126	-4.91632	down
ssc-miR-375	42	9	1	1	0	1	4.3387	1.22033	0.129401	0.0970993	0	0.118666	0.00321281	-4.93446	down
ssc-miR-141	463	103	7	4	2	15	47.829	13.966	0.905808	0.388397	0.185668	1.77999	3.49445e-05	-4.98987	down
novel_miR_353	4	9	1	0	0	0	0.413209	1.22033	0.129401	0	0	0	0.0232403	-5.00516	down
novel_miR_275	2	10	2	0	0	0	0.206605	1.35592	0.258802	0	0	0	0.0210938	-5.03855	down
novel_miR_208	1	32	5	0	0	1	0.103302	4.33895	0.647006	0	0	0.118666	0.00412499	-5.52986	down
novel_miR_526	16	11	5	0	0	0	1.65284	1.49151	0.647006	0	0	0	0.000202087	-6.18827	down
