# Supplementary material for: Comprehensive transcriptome analysis reveals MSTRG.19853.1/ssc-miR-361-3p/NPPA axis is related to hypoxic adaptation in Tibetan pigs
Source: BMC Genomics. 2025 Jul 1;26:595. doi: 10.1186/s12864-025-11783-8 (PMC12211723; doi:10.1186/s12864-025-11783-8)
Supplement: Supplementary file 4 — Supplementary Material 4: Table S4. GO and KEGG enrichment of differentially expressed lncRNA (DE lncRNA) and DE miRNA target genes. [file 12864_2025_11783_MOESM4_ESM.xlsx]

## Sheet: Table S4a
Table S4a. GO and KEGG enrichment of differentially expressed lncRNA (DE lncRNA) target genes.
Term	Database	ID	Input number	Background number	P-Value	Corrected P-Value	Input	Hyperlink	Enrich_ratio
Metabolic pathways	KEGG PATHWAY	ssc01100	128	1388	2.80201533466e-11	1.03051897308e-08	CD38|PCK1|TM7SF2|ADCY5|PCCA|HIBADH|SQLE|B3GNT5|SELENBP1|DHRS3|PLA2G7|PYGB|HMGCLL1|MTMR7|GOT1|ENTPD4|LIPG|TREH|HMGCL|EXTL1|SCD5|AMACR|HMGCR|GPT|SHMT2|SHMT1|NME1|MLYCD|HOGA1|ADCY6|ADCY1|ACYP2|ACSL4|MGAM2|ALDH5A1|NNT|NIT2|MGAT3|ACADL|PANK1|NT5M|MGAM|DGAT2|PAICS|GUCY1A2|LSS|AMT|PIGK|DLD|ADA2|UCK2|EBP|PGM3|DDO|TK1|COX7A1|ACO2|HADH|PAFAH2|GSTO1|ALDH4A1|MTHFD2|ARG1|G6PD|AMY2|CYP27A1|GPX3|ESD|ELOVL1|POMT…	http://www.genome.jp/kegg-bin/show_pathway?ssc01100/ssc:100516656%09red/ssc:100526144%09red/ssc:100154650%09red/ssc:100521281%09red/ssc:100517478%09red/ssc:100512419%09red/ssc:397439%09red/ssc:100152303%09red/ssc:100516794%09red/ssc:100621536%09red/ssc:100738870%09red/ssc:100622986%09red/ssc:100157072%09red/ssc:100312968%09red/ssc:100312969%09red/ssc:100515177%09red/ssc:100525292%09red/ssc:100153…	0.0922190201729107
Dilated cardiomyopathy (DCM)	KEGG PATHWAY	ssc05414	21	93	5.64549552096e-08	1.33475644103e-05	ITGB1|ADCY5|ADCY6|TGFB2|ITGB5|ITGB4|ATP2A2|SGCG|ITGB8|ITGA2|TPM4|ITGA5|SGCA|CACNB4|ITGA3|CACNA2D2|CACNA2D3|DES|ACTG1|CACNG6|ADCY1	http://www.genome.jp/kegg-bin/show_pathway?ssc05414/ssc:100521988%09red/ssc:100517053%09red/ssc:100155970%09red/ssc:100623668%09red/ssc:100624934%09red/ssc:100134977%09red/ssc:100037284%09red/ssc:397608%09red/ssc:396725%09red/ssc:397084%09red/ssc:100153986%09red/ssc:100517557%09red/ssc:397653%09red/ssc:396875%09red/ssc:100522613%09red/ssc:396585%09red/ssc:397019%09red/ssc:100519779%09red/ssc:1001…	0.225806451612903
DNA replication	KEGG PATHWAY	ssc03030	13	35	1.79096341434e-07	3.12004679024e-05	POLA2|DNA2|RFC4|MCM5|MCM7|MCM6|POLE|MCM4|FEN1|LIG1|PRIM2|MCM3|MCM2	http://www.genome.jp/kegg-bin/show_pathway?ssc03030/ssc:110259871%09red/ssc:100624915%09red/ssc:100517749%09red/ssc:100156398%09red/ssc:106504063%09red/ssc:100156829%09red/ssc:100519111%09red/ssc:100513971%09red/ssc:100620959%09red/ssc:100154824%09red/ssc:100153906%09red/ssc:110257107%09red/ssc:100520434%09red	0.371428571428571
PPAR signaling pathway	KEGG PATHWAY	ssc03320	18	75	2.27609706767e-07	3.58756252094e-05	AQP7|PCK1|ACOX2|RXRG|SCP2|CD36|SCD5|CYP27A1|FABP4|LPL|ACSL4|UBC|PLIN4|SLC27A6|ACADL|APOA1|ADIPOQ|PLIN1	http://www.genome.jp/kegg-bin/show_pathway?ssc03320/ssc:100524667%09red/ssc:448980%09red/ssc:100516877%09red/ssc:100517271%09red/ssc:100144531%09red/ssc:397691%09red/ssc:445465%09red/ssc:397537%09red/ssc:654411%09red/ssc:397439%09red/ssc:396931%09red/ssc:100135661%09red/ssc:733702%09red/ssc:100126282%09red/ssc:100126283%09red/ssc:399533%09red/ssc:396966%09red/ssc:397660%09red	0.24
Hypertrophic cardiomyopathy (HCM)	KEGG PATHWAY	ssc05410	19	89	5.04566464124e-07	6.95881248438e-05	ITGB1|TGFB2|DES|ITGB5|ITGB4|ACE|SGCG|ITGB8|ITGA2|TPM4|ITGA5|SGCA|CACNB4|ITGA3|ATP2A2|CACNA2D2|CACNA2D3|CACNG6|ACTG1	http://www.genome.jp/kegg-bin/show_pathway?ssc05410/ssc:100521988%09red/ssc:100517053%09red/ssc:100623668%09red/ssc:100134977%09red/ssc:100037284%09red/ssc:397608%09red/ssc:396725%09red/ssc:397084%09red/ssc:100153986%09red/ssc:100517557%09red/ssc:613133%09red/ssc:397653%09red/ssc:396875%09red/ssc:396585%09red/ssc:397019%09red/ssc:100519779%09red/ssc:100155091%09red/ssc:397483%09red/ssc:100240723%…	0.213483146067416
Pathways in cancer	KEGG PATHWAY	ssc05200	53	506	7.22101044036e-07	9.28709621046e-05	ITGB1|TGFB2|RASGRP1|ITGA2|ITGA3|EGFR|HIF1A|FLT4|STAT4|FZD5|FZD7|GADD45A|IL12RB2|PTGER3|JAG2|MYC|HEY1|DAPK3|DAPK2|TXNRD1|IGF2|TCF7|BRCA2|FN1|GNB5|RXRG|IL2RB|CAMK2A|VEGFD|COL4A5|GSTO1|CSF3R|CXCL12|HEY2|FGF1|BMP2|NFKBIA|ADCY5|ADCY6|BMP4|ESR2|CASP3|E2F1|COL4A6|GSTM3|ADCY1|NOTCH3|MET|RUNX1|RAD51|HSP90AA1|WNT5A|HHIP	http://www.genome.jp/kegg-bin/show_pathway?ssc05200/ssc:448810%09red/ssc:100620724%09red/ssc:396811%09red/ssc:100621776%09red/ssc:396681%09red/ssc:100624934%09red/ssc:396916%09red/ssc:100514231%09red/ssc:100622336%09red/ssc:100157103%09red/ssc:100113425%09red/ssc:100522613%09red/ssc:397497%09red/ssc:100517053%09red/ssc:100519058%09red/ssc:494460%09red/ssc:100155670%09red/ssc:733669%09red/ssc:3972…	0.104743083003953
Cell cycle	KEGG PATHWAY	ssc04110	22	121	7.29500004447e-07	9.28709621046e-05	TGFB2|BUB1B|CDKN1C|CDC6|GADD45A|ANAPC11|MYC|CHEK1|BUB1|RBL2|CDC25B|ORC1|MCM7|MCM6|MCM5|MCM4|MCM3|MCM2|WEE1|E2F1|CDC20|CDC45	http://www.genome.jp/kegg-bin/show_pathway?ssc04110/ssc:448810%09red/ssc:100624915%09red/ssc:100522031%09red/ssc:100519111%09red/ssc:100520746%09red/ssc:102164975%09red/ssc:110259871%09red/ssc:397379%09red/ssc:100151862%09red/ssc:733669%09red/ssc:110259225%09red/ssc:100153846%09red/ssc:100329127%09red/ssc:100620851%09red/ssc:397084%09red/ssc:100154824%09red/ssc:100627715%09red/ssc:100511709%09red…	0.181818181818182
Proteoglycans in cancer	KEGG PATHWAY	ssc05205	29	200	9.44907923925e-07	0.00011335190478	ITGB1|TGFB2|ACTG1|PLAUR|ITGA2|EGFR|ITGA5|HIF1A|MSN|MAPK12|CTSL|FZD5|FZD7|HBEGF|MYC|IGF2|ITGB5|CD44|CAMK2A|PLAU|VTN|GPC3|FLNB|CASP3|FN1|TLR2|MET|WNT5A|FLNC	http://www.genome.jp/kegg-bin/show_pathway?ssc05205/ssc:448810%09red/ssc:396916%09red/ssc:100627056%09red/ssc:397192%09red/ssc:397653%09red/ssc:100519058%09red/ssc:100515919%09red/ssc:397244%09red/ssc:396985%09red/ssc:396623%09red/ssc:100514491%09red/ssc:100155091%09red/ssc:654328%09red/ssc:100516171%09red/ssc:574062%09red/ssc:397084%09red/ssc:397019%09red/ssc:100521017%09red/ssc:396696%09red/ssc…	0.145
Arrhythmogenic right ventricular cardiomyopathy (ARVC)	KEGG PATHWAY	ssc05412	17	75	9.73346535916e-07	0.00011335190478	ITGB1|TCF7|ITGA3|ITGB5|ITGB4|ATP2A2|SGCG|ITGB8|ITGA2|DES|ITGA5|SGCA|CACNB4|CACNA2D2|CACNA2D3|CACNG6|ACTG1	http://www.genome.jp/kegg-bin/show_pathway?ssc05412/ssc:100521988%09red/ssc:100623668%09red/ssc:100512951%09red/ssc:100517053%09red/ssc:100037284%09red/ssc:100134977%09red/ssc:396725%09red/ssc:100153986%09red/ssc:100517557%09red/ssc:397653%09red/ssc:396875%09red/ssc:396585%09red/ssc:397019%09red/ssc:100519779%09red/ssc:100155091%09red/ssc:397483%09red/ssc:100240723%09red	0.226666666666667
ECM-receptor interaction	KEGG PATHWAY	ssc04512	17	84	3.7275167987e-06	0.00039800260012	ITGB1|ITGB5|ITGB4|FN1|CD44|ITGA2|ITGA3|TNXB|ITGA5|CD36|VTN|COL4A6|COL4A5|SPP1|TNC|ITGB8|COL6A5	http://www.genome.jp/kegg-bin/show_pathway?ssc04512/ssc:100521988%09red/ssc:397620%09red/ssc:100620724%09red/ssc:445520%09red/ssc:100517053%09red/ssc:397460%09red/ssc:100737091%09red/ssc:100037284%09red/ssc:100134977%09red/ssc:397087%09red/ssc:397192%09red/ssc:100525150%09red/ssc:733702%09red/ssc:397019%09red/ssc:100515967%09red/ssc:100155091%09red/ssc:397483%09red	0.202380952380952
Focal adhesion	KEGG PATHWAY	ssc04510	27	194	4.39914386331e-06	0.000441247460229	ACTG1|ITGA2|ITGA3|EGFR|ITGA5|FLT4|TNXB|ITGB1|PDGFC|ITGB5|ITGB4|ITGB8|VTN|COL4A6|COL4A5|TNC|VASP|ACTN1|FN1|VEGFD|MYLK|MET|SPP1|FLNB|FLNC|COL6A5|PAK3	http://www.genome.jp/kegg-bin/show_pathway?ssc04510/ssc:100620724%09red/ssc:654328%09red/ssc:110261011%09red/ssc:100515267%09red/ssc:397192%09red/ssc:397653%09red/ssc:100517053%09red/ssc:100521988%09red/ssc:100155670%09red/ssc:445520%09red/ssc:396848%09red/ssc:100514491%09red/ssc:100155091%09red/ssc:100513412%09red/ssc:397087%09red/ssc:397019%09red/ssc:100624533%09red/ssc:397483%09red/ssc:397620%…	0.139175257731959
Hematopoietic cell lineage	KEGG PATHWAY	ssc04640	17	88	6.41813548825e-06	0.000599336569482	CD38|SLA-DOA|CD2|CD5|CD44|ITGA2|ITGA3|ITGA5|CD36|IL1R2|CD1.1|CD8A|CD14|CSF3R|MME|CD3D|CD3E	http://www.genome.jp/kegg-bin/show_pathway?ssc04640/ssc:100157996%09red/ssc:100517053%09red/ssc:100628112%09red/ssc:100511536%09red/ssc:100037938%09red/ssc:396662%09red/ssc:397455%09red/ssc:396785%09red/ssc:100622336%09red/ssc:100525150%09red/ssc:100513336%09red/ssc:396627%09red/ssc:733702%09red/ssc:396661%09red/ssc:100511702%09red/ssc:100155091%09red/ssc:397483%09red	0.193181818181818
Complement and coagulation cascades	KEGG PATHWAY	ssc04610	16	80	8.1369651021e-06	0.00068725843115	VTN|F5|CFH|CFI|PLAUR|CFD|MASP1|PLAU|FGA|SERPING1|C4A|TFPI|C3|SERPINB2|SERPINE1|FGB	http://www.genome.jp/kegg-bin/show_pathway?ssc04610/ssc:397217%09red/ssc:100514354%09red/ssc:397072%09red/ssc:100519286%09red/ssc:100152125%09red/ssc:396877%09red/ssc:100626178%09red/ssc:397192%09red/ssc:445467%09red/ssc:397525%09red/ssc:100144304%09red/ssc:396985%09red/ssc:100516921%09red/ssc:100155068%09red/ssc:396945%09red/ssc:100521017%09red	0.2
Glyoxylate and dicarboxylate metabolism	KEGG PATHWAY	ssc00630	10	30	1.03712968882e-05	0.000817356969044	HOGA1|DLD|HYI|PCCA|SHMT2|CAT|ACAT2|ACO2|AMT|SHMT1	http://www.genome.jp/kegg-bin/show_pathway?ssc00630/ssc:397181%09red/ssc:100152303%09red/ssc:100153961%09red/ssc:100524103%09red/ssc:100626911%09red/ssc:397568%09red/ssc:396679%09red/ssc:397129%09red/ssc:100517478%09red/ssc:396999%09red	0.333333333333333
PI3K-Akt signaling pathway	KEGG PATHWAY	ssc04151	37	335	1.1546548705e-05	0.000888815725895	ITGB1|PCK1|CSF3R|ITGA2|ITGA3|EGFR|ITGA5|FLT4|TEK|TNXB|NTRK2|MAGI1|MYC|ANGPT1|ANGPT4|IGF2|PDGFC|ITGB5|ITGB4|RBL2|GNB5|ITGB8|VTN|VEGFD|COL4A5|TNC|FGF1|IL2RB|FN1|SGK1|COL4A6|IRS1|TLR2|MET|SPP1|HSP90AA1|COL6A5	http://www.genome.jp/kegg-bin/show_pathway?ssc04151/ssc:448810%09red/ssc:100620724%09red/ssc:100621776%09red/ssc:396916%09red/ssc:100622336%09red/ssc:397192%09red/ssc:397497%09red/ssc:100517053%09red/ssc:100521988%09red/ssc:396729%09red/ssc:100155670%09red/ssc:100157949%09red/ssc:445520%09red/ssc:396623%09red/ssc:397009%09red/ssc:397028%09red/ssc:654328%09red/ssc:100515978%09red/ssc:100144531%09r…	0.11044776119403
Phagosome	KEGG PATHWAY	ssc04145	21	143	2.42383656325e-05	0.00167143729674	ITGB1|NCF2|SLA-DOA|TUBA8|ITGB5|ACTG1|TUBB6|TUBA1B|ITGA2|ITGA5|CD36|TUBB|TLR2|SLA-2|CD14|C3|CTSL|MSR1|SEC61B|SEC61A1|TUBB2B	http://www.genome.jp/kegg-bin/show_pathway?ssc04145/ssc:100157996%09red/ssc:100515919%09red/ssc:100623583%09red/ssc:100518253%09red/ssc:397072%09red/ssc:733594%09red/ssc:100511665%09red/ssc:733686%09red/ssc:100135031%09red/ssc:100153507%09red/ssc:100134977%09red/ssc:100142665%09red/ssc:100511362%09red/ssc:397653%09red/ssc:396623%09red/ssc:733702%09red/ssc:397019%09red/ssc:100155306%09red/ssc:1001…	0.146853146853147
Carbon metabolism	KEGG PATHWAY	ssc01200	18	112	3.17048734061e-05	0.00209886261949	AMT|GOT1|ENO3|DLD|G6PD|PCCA|ALDH6A1|SHMT2|CAT|ENO1|ACAT2|ESD|GPT|SDHC|ACO2|SDHD|SHMT1|PFKM	http://www.genome.jp/kegg-bin/show_pathway?ssc01200/ssc:397181%09red/ssc:100524676%09red/ssc:100152303%09red/ssc:100622986%09red/ssc:100524103%09red/ssc:692156%09red/ssc:100626911%09red/ssc:396967%09red/ssc:397568%09red/ssc:733601%09red/ssc:100738870%09red/ssc:397127%09red/ssc:397129%09red/ssc:100153301%09red/ssc:396679%09red/ssc:100048954%09red/ssc:396999%09red/ssc:100524618%09red	0.160714285714286
Regulation of lipolysis in adipocytes	KEGG PATHWAY	ssc04923	12	55	5.2063471375e-05	0.00319129796761	AQP7|ADCY6|LIPE|ADCY1|ADCY5|NPY1R|MGLL|IRS1|PTGER3|FABP4|NPPA|PLIN1	http://www.genome.jp/kegg-bin/show_pathway?ssc04923/ssc:100233193%09red/ssc:396811%09red/ssc:100155970%09red/ssc:100624934%09red/ssc:100512686%09red/ssc:654411%09red/ssc:397583%09red/ssc:100522613%09red/ssc:100126283%09red/ssc:397547%09red/ssc:399533%09red/ssc:397496%09red	0.218181818181818
MAPK signaling pathway	KEGG PATHWAY	ssc04010	31	286	7.86407212572e-05	0.00433834645602	TGFB2|RASGRP1|EGFR|MAP4K2|MAPK12|FLT4|CACNA1H|MAP3K8|TEK|GADD45A|MAP3K6|NTRK2|CACNB4|DUSP5|MYC|ANGPT1|ANGPT4|IGF2|PDGFC|CDC25B|VEGFD|CACNA2D2|CACNA2D3|DUSP10|FGF1|CASP3|MET|CD14|FLNB|FLNC|CACNG6	http://www.genome.jp/kegg-bin/show_pathway?ssc04010/ssc:448810%09red/ssc:100517416%09red/ssc:100037938%09red/ssc:654328%09red/ssc:396916%09red/ssc:100515267%09red/ssc:100517557%09red/ssc:397497%09red/ssc:396729%09red/ssc:110259950%09red/ssc:100155670%09red/ssc:733669%09red/ssc:100153986%09red/ssc:397244%09red/ssc:100515978%09red/ssc:100622217%09red/ssc:396585%09red/ssc:397009%09red/ssc:100523716%…	0.108391608391608
Valine, leucine and isoleucine degradation	KEGG PATHWAY	ssc00280	11	50	9.94497620628e-05	0.00514866075385	HADH|DLD|HMGCL|PCCA|ALDH6A1|ALDH2|ACAA2|ACAT2|BCKDHB|HMGCLL1|HIBADH	http://www.genome.jp/kegg-bin/show_pathway?ssc00280/ssc:397604%09red/ssc:100142669%09red/ssc:100152303%09red/ssc:100524103%09red/ssc:100312959%09red/ssc:100516656%09red/ssc:100621218%09red/ssc:733685%09red/ssc:100627473%09red/ssc:397129%09red/ssc:100153301%09red	0.22
Peroxisome	KEGG PATHWAY	ssc04146	14	84	0.000166184249789	0.0080892627471	MLYCD|HMGCL|SCP2|PRDX1|NUDT7|NUDT12|AMACR|DDO|ACSL4|HMGCLL1|ACOX2|PXMP2|CAT|GSTK1	http://www.genome.jp/kegg-bin/show_pathway?ssc04146/ssc:497060%09red/ssc:448980%09red/ssc:100516877%09red/ssc:397439%09red/ssc:100738827%09red/ssc:100512459%09red/ssc:110256846%09red/ssc:100512476%09red/ssc:100521480%09red/ssc:100621218%09red/ssc:397568%09red/ssc:100627473%09red/ssc:100037287%09red/ssc:100512020%09red	0.166666666666667
Pyrimidine metabolism	KEGG PATHWAY	ssc00240	11	54	0.000179788762734	0.00862464934276	ENTPD4|NT5M|NME1|CTPS1|NUDT2|UCK2|TYMS|RRM2|NT5C1A|TK1|CAD	http://www.genome.jp/kegg-bin/show_pathway?ssc00240/ssc:100513046%09red/ssc:100316853%09red/ssc:100155254%09red/ssc:100525292%09red/ssc:100142626%09red/ssc:100516203%09red/ssc:110260302%09red/ssc:100627209%09red/ssc:100624530%09red/ssc:397577%09red/ssc:110255958%09red	0.203703703703704
Regulation of actin cytoskeleton	KEGG PATHWAY	ssc04810	24	207	0.000196333499085	0.00915301242215	ACTG1|CYFIP2|ITGA2|ITGA3|EGFR|ITGA5|MSN|WASF1|ITGB1|PDGFC|ITGB5|ITGB4|FGD3|DIAPH3|ITGB8|CFL1|CXCL12|FGF1|ACTN1|FN1|ABI2|MYLK|ITGAL|PAK3	http://www.genome.jp/kegg-bin/show_pathway?ssc04810/ssc:100515267%09red/ssc:397653%09red/ssc:397497%09red/ssc:100517053%09red/ssc:100521988%09red/ssc:100154562%09red/ssc:494460%09red/ssc:396848%09red/ssc:100155091%09red/ssc:100513412%09red/ssc:100627431%09red/ssc:733681%09red/ssc:100624533%09red/ssc:100523290%09red/ssc:397483%09red/ssc:100514879%09red/ssc:397620%09red/ssc:100737986%09red/ssc:3970…	0.115942028985507
Human T-cell leukemia virus 1 infection	KEGG PATHWAY	ssc05166	24	220	0.000442076265836	0.0164412633699	SLA-DOA|BUB1B|NFKBIA|TGFB2|IL1R2|EGR2|ANAPC11|MYC|RANBP1|CHEK1|ADCY6|SLC25A5|CD3E|SLA-2|TNFRSF13C|ADCY5|IL2RB|ADCY1|E2F1|CDC20|RAN|ITGAL|CD3D|LCK	http://www.genome.jp/kegg-bin/show_pathway?ssc05166/ssc:448810%09red/ssc:100621776%09red/ssc:100624934%09red/ssc:100158185%09red/ssc:102164975%09red/ssc:397655%09red/ssc:100522613%09red/ssc:100157996%09red/ssc:397379%09red/ssc:100233188%09red/ssc:396661%09red/ssc:397455%09red/ssc:100153846%09red/ssc:100620851%09red/ssc:733681%09red/ssc:397084%09red/ssc:100151896%09red/ssc:100155970%09red/ssc:1005…	0.109090909090909
FoxO signaling pathway	KEGG PATHWAY	ssc04068	17	130	0.000474881582436	0.0172731652512	TGFB2|PCK1|MAPK12|RBL2|SGK1|GADD45A|PLK3|PLK2|EGFR|IRS1|CAT|AGAP2|FBXO32|FOXO4|GABARAPL1|CCNG2|BNIP3	http://www.genome.jp/kegg-bin/show_pathway?ssc04068/ssc:100625739%09red/ssc:100462751%09red/ssc:397070%09red/ssc:733669%09red/ssc:397251%09red/ssc:397250%09red/ssc:397084%09red/ssc:100512686%09red/ssc:397568%09red/ssc:733705%09red/ssc:574062%09red/ssc:100624868%09red/ssc:100523979%09red/ssc:100144531%09red/ssc:100622675%09red/ssc:733657%09red/ssc:100627715%09red	0.130769230769231
Viral myocarditis	KEGG PATHWAY	ssc05416	11	63	0.000574513659809	0.0200172654102	CXADR|SLA-DOA|CASP3|SGCG|EIF4G1|SGCA|SLA-2|ITGAL|PRF1|ABL2|ACTG1	http://www.genome.jp/kegg-bin/show_pathway?ssc05416/ssc:100157996%09red/ssc:100623668%09red/ssc:100627019%09red/ssc:733681%09red/ssc:100135031%09red/ssc:449528%09red/ssc:397244%09red/ssc:397653%09red/ssc:396595%09red/ssc:397333%09red/ssc:100240723%09red	0.174603174603175
One carbon pool by folate	KEGG PATHWAY	ssc00670	6	18	0.000637607869136	0.0208958618499	MTFMT|MTHFD2|SHMT2|TYMS|AMT|SHMT1	http://www.genome.jp/kegg-bin/show_pathway?ssc00670/ssc:397181%09red/ssc:100513511%09red/ssc:100626911%09red/ssc:100737806%09red/ssc:396679%09red/ssc:100627209%09red	0.333333333333333
Oxytocin signaling pathway	KEGG PATHWAY	ssc04921	18	148	0.000713710484168	0.0229357446854	CD38|ADCY5|ADCY6|ADCY1|KCNJ4|CAMK1|MYLK|EGFR|CAMK4|CAMK2A|CACNB4|CAMKK2|GUCY1A2|CACNA2D2|CACNA2D3|ACTG1|CACNG6|NPPA	http://www.genome.jp/kegg-bin/show_pathway?ssc04921/ssc:100157312%09red/ssc:100515364%09red/ssc:100155970%09red/ssc:100624934%09red/ssc:100626014%09red/ssc:397070%09red/ssc:100523060%09red/ssc:100153986%09red/ssc:100517557%09red/ssc:397653%09red/ssc:100522091%09red/ssc:100522613%09red/ssc:396585%09red/ssc:100519779%09red/ssc:100511702%09red/ssc:397496%09red/ssc:100156272%09red/ssc:396848%09red	0.121621621621622
Cytokine-cytokine receptor interaction	KEGG PATHWAY	ssc04060	26	259	0.000820138006239	0.0242380071487	CCL2|TGFB2|IL10RA|CCL5|TNFSF18|LIF|CCR1|IL1R2|TNFRSF19|IL12RB2|XCR1|CCL21|IL31RA|BMP5|CLCF1|BMP4|CSF3R|CXCL12|TNFRSF13C|IL2RB|EDA|CCL14|BMP2|CXCL9|IL27RA|ACKR3	http://www.genome.jp/kegg-bin/show_pathway?ssc04060/ssc:100621776%09red/ssc:100516223%09red/ssc:100622336%09red/ssc:100515346%09red/ssc:100521146%09red/ssc:100157103%09red/ssc:100516458%09red/ssc:100525654%09red/ssc:399503%09red/ssc:414374%09red/ssc:414375%09red/ssc:100513263%09red/ssc:494460%09red/ssc:448797%09red/ssc:100135681%09red/ssc:100518887%09red/ssc:100522044%09red/ssc:397084%09red/ssc:1…	0.1003861003861
Human papillomavirus infection	KEGG PATHWAY	ssc05165	30	318	0.00086485675866	0.0253334147891	ITGA2|ITGA3|EGFR|ITGA5|DLG2|FZD5|FZD7|PARD6G|TNXB|MAGI1|ITGB1|TCF7|ITGB5|ITGB4|RBL2|ITGB8|FN1|VTN|COL4A6|SLA-2|TNC|HEY2|HEY1|CASP3|E2F1|COL4A5|NOTCH3|SPP1|WNT5A|COL6A5	http://www.genome.jp/kegg-bin/show_pathway?ssc05165/ssc:100620724%09red/ssc:100134977%09red/ssc:100627056%09red/ssc:397192%09red/ssc:100522059%09red/ssc:100517053%09red/ssc:100519058%09red/ssc:100521988%09red/ssc:100157952%09red/ssc:100135031%09red/ssc:445520%09red/ssc:397244%09red/ssc:100513691%09red/ssc:100155091%09red/ssc:100153846%09red/ssc:102158881%09red/ssc:100512951%09red/ssc:397087%09red…	0.0943396226415094
Ribosome biogenesis in eukaryotes	KEGG PATHWAY	ssc03008	12	78	0.000895876485076	0.0257856623096	GNL3|WDR43|GNL3L|HEATR1|RAN|NOP56|POP1|REXO2|NHP2|DKC1|NOL6|FBL	http://www.genome.jp/kegg-bin/show_pathway?ssc03008/ssc:100512446%09red/ssc:100521120%09red/ssc:100216430%09red/ssc:100522629%09red/ssc:100154560%09red/ssc:100519832%09red/ssc:100526157%09red/ssc:397655%09red/ssc:100739449%09red/ssc:100511276%09red/ssc:100155235%09red/ssc:100626002%09red	0.153846153846154
Fatty acid metabolism	KEGG PATHWAY	ssc01212	10	57	0.000977560926119	0.0271495040882	HADH|CBR4|SCP2|ACSL4|SCD5|ACAA2|ACAT2|ELOVL1|FADS1|ACADL	http://www.genome.jp/kegg-bin/show_pathway?ssc01212/ssc:397604%09red/ssc:448980%09red/ssc:397439%09red/ssc:100152303%09red/ssc:100312959%09red/ssc:100312969%09red/ssc:444995%09red/ssc:100135661%09red/ssc:396931%09red/ssc:100153608%09red	0.175438596491228
Tight junction	KEGG PATHWAY	ssc04530	19	166	0.000999116355974	0.0271495040882	ITGB1|DLG2|ACTN1|TUBA8|ACTG1|HSPA4|PARD6G|TUBA1B|MICALL2|EPB41L4B|TJP2|CD1.1|MSN|VASP|RUNX1|MAGI1|RAB13|ACTR3|MYH11	http://www.genome.jp/kegg-bin/show_pathway?ssc04530/ssc:100513412%09red/ssc:100510946%09red/ssc:100518253%09red/ssc:100154707%09red/ssc:733594%09red/ssc:396738%09red/ssc:110261011%09red/ssc:100513065%09red/ssc:100520932%09red/ssc:396785%09red/ssc:100524853%09red/ssc:100516384%09red/ssc:494458%09red/ssc:100627924%09red/ssc:397019%09red/ssc:397653%09red/ssc:100522059%09red/ssc:100512633%09red/ssc:1…	0.114457831325301
Cholesterol metabolism	KEGG PATHWAY	ssc04979	9	47	0.00100887885283	0.0271495040882	LRP2|NCEH1|LIPG|CD36|CYP27A1|LPL|MYLIP|ABCA1|APOA1	http://www.genome.jp/kegg-bin/show_pathway?ssc04979/ssc:100154209%09red/ssc:733702%09red/ssc:100152112%09red/ssc:397537%09red/ssc:397691%09red/ssc:100155736%09red/ssc:100155795%09red/ssc:100126282%09red/ssc:100519689%09red	0.191489361702128
Amoebiasis	KEGG PATHWAY	ssc05146	13	91	0.00103133733145	0.0275300529604	SERPINB9|ACTN1|CASP3|FN1|CD14|SERPINB10|TGFB2|TLR2|COL4A6|COL4A5|ARG1|IL1R2|ADCY1	http://www.genome.jp/kegg-bin/show_pathway?ssc05146/ssc:100513412%09red/ssc:100620724%09red/ssc:100628112%09red/ssc:100037938%09red/ssc:100624934%09red/ssc:100737091%09red/ssc:397620%09red/ssc:397084%09red/ssc:100154994%09red/ssc:397244%09red/ssc:397115%09red/ssc:396623%09red/ssc:100126851%09red	0.142857142857143
Purine metabolism	KEGG PATHWAY	ssc00230	16	129	0.00114312201453	0.0295586744855	ADCY5|ADCY6|ENTPD4|NT5M|ADCY1|NUDT2|PDE1A|IMPDH1|PAICS|GUCY1A2|RRM2|NT5C1A|PDE4A|PDE4C|ADA2|NME1	http://www.genome.jp/kegg-bin/show_pathway?ssc00230/ssc:100037970%09red/ssc:100513046%09red/ssc:100155970%09red/ssc:100624934%09red/ssc:100520873%09red/ssc:100316853%09red/ssc:100155254%09red/ssc:397079%09red/ssc:100142626%09red/ssc:100516203%09red/ssc:100522091%09red/ssc:100522613%09red/ssc:100152819%09red/ssc:100521281%09red/ssc:397577%09red/ssc:396825%09red	0.124031007751938
Th17 cell differentiation	KEGG PATHWAY	ssc04659	14	107	0.00144244643242	0.0343489042541	IL2RB|NFKBIA|TBX21|IL27RA|RORC|SLA-DOA|HIF1A|LCK|RUNX1|MAPK12|HSP90AA1|RXRG|CD3D|CD3E	http://www.genome.jp/kegg-bin/show_pathway?ssc04659/ssc:100157996%09red/ssc:100511742%09red/ssc:100621776%09red/ssc:397028%09red/ssc:100233188%09red/ssc:100518804%09red/ssc:574062%09red/ssc:445465%09red/ssc:100622477%09red/ssc:396696%09red/ssc:396661%09red/ssc:100512633%09red/ssc:397455%09red/ssc:406188%09red	0.130841121495327
Glutathione metabolism	KEGG PATHWAY	ssc00480	9	51	0.00166911187721	0.0375236791739	GSTO1|G6PD|GSTM3|SMS|GPX3|RRM2|GGT5|ODC1|GSTK1	http://www.genome.jp/kegg-bin/show_pathway?ssc00480/ssc:100316853%09red/ssc:100622986%09red/ssc:100514231%09red/ssc:100157523%09red/ssc:100521480%09red/ssc:100153052%09red/ssc:414408%09red/ssc:397117%09red/ssc:396598%09red	0.176470588235294
Gap junction	KEGG PATHWAY	ssc04540	12	85	0.00173529433487	0.0382921616562	ADCY5|ADCY6|TUBA8|ADCY1|TUBB6|TUBA1B|EGFR|TUBB|GUCY1A2|HTR2B|PDGFC|TUBB2B	http://www.genome.jp/kegg-bin/show_pathway?ssc04540/ssc:100518253%09red/ssc:100155970%09red/ssc:733594%09red/ssc:100624934%09red/ssc:100623583%09red/ssc:100153507%09red/ssc:397070%09red/ssc:733686%09red/ssc:100515267%09red/ssc:396837%09red/ssc:100522613%09red/ssc:100522091%09red	0.141176470588235
Propanoate metabolism	KEGG PATHWAY	ssc00640	7	33	0.0021852471209	0.0460711335681	MLYCD|DLD|PCCA|ALDH6A1|ACAT2|BCKDHB|LDHA	http://www.genome.jp/kegg-bin/show_pathway?ssc00640/ssc:497060%09red/ssc:100142669%09red/ssc:100152303%09red/ssc:100524103%09red/ssc:397129%09red/ssc:100153301%09red/ssc:407245%09red	0.212121212121212
Butanoate metabolism	KEGG PATHWAY	ssc00650	6	24	0.00221860331468	0.0461418954726	HADH|HMGCL|ACAT2|HMGCLL1|ALDH5A1|BDH1	http://www.genome.jp/kegg-bin/show_pathway?ssc00650/ssc:397604%09red/ssc:100511473%09red/ssc:100152303%09red/ssc:100157072%09red/ssc:100621218%09red/ssc:100627473%09red	0.25
Synthesis and degradation of ketone bodies	KEGG PATHWAY	ssc00072	4	9	0.00233515222619	0.0465624	HMGCL|ACAT2|BDH1|HMGCLL1	http://www.genome.jp/kegg-bin/show_pathway?ssc00072/ssc:100511473%09red/ssc:100627473%09red/ssc:100621218%09red/ssc:100152303%09red	0.444444444444444
Rap1 signaling pathway	KEGG PATHWAY	ssc04015	21	211	0.00272143942942	0.0526781550373	ITGB1|ADCY5|ADCY6|TEK|ADCY1|MET|PARD6G|SKAP1|EGFR|RAPGEF4|VEGFD|MAPK12|PDGFC|ITGAL|ANGPT4|MAGI1|FLT4|ANGPT1|VASP|FGF1|ACTG1	http://www.genome.jp/kegg-bin/show_pathway?ssc04015/ssc:396729%09red/ssc:100515978%09red/ssc:100518179%09red/ssc:100155670%09red/ssc:397070%09red/ssc:100521471%09red/ssc:100155970%09red/ssc:110261011%09red/ssc:654328%09red/ssc:733681%09red/ssc:100520932%09red/ssc:100515267%09red/ssc:574062%09red/ssc:100511786%09red/ssc:397653%09red/ssc:100522613%09red/ssc:397019%09red/ssc:100522059%09red/ssc:3970…	0.0995260663507109
Small cell lung cancer	KEGG PATHWAY	ssc05222	12	91	0.00289169237941	0.0546942958621	ITGB1|RXRG|NFKBIA|CASP3|E2F1|GADD45A|ITGA2|ITGA3|FN1|COL4A6|COL4A5|MYC	http://www.genome.jp/kegg-bin/show_pathway?ssc05222/ssc:448810%09red/ssc:397620%09red/ssc:100153846%09red/ssc:733669%09red/ssc:100737091%09red/ssc:100620724%09red/ssc:445465%09red/ssc:397244%09red/ssc:397019%09red/ssc:100517053%09red/ssc:397483%09red/ssc:406188%09red	0.131868131868132
Th1 and Th2 cell differentiation	KEGG PATHWAY	ssc04658	12	91	0.00289169237941	0.0546942958621	IL2RB|STAT4|NFKBIA|TBX21|IL12RB2|SLA-DOA|NOTCH3|LCK|MAPK12|JAG2|CD3D|CD3E	http://www.genome.jp/kegg-bin/show_pathway?ssc04658/ssc:100157996%09red/ssc:574062%09red/ssc:100621776%09red/ssc:102158881%09red/ssc:397178%09red/ssc:100522743%09red/ssc:406188%09red/ssc:100233188%09red/ssc:100518804%09red/ssc:397261%09red/ssc:396661%09red/ssc:397455%09red	0.131868131868132
Breast cancer	KEGG PATHWAY	ssc05224	16	145	0.00335701825366	0.0591049490406	TCF7|BRCA2|ESR2|FZD5|E2F1|FZD7|GADD45A|EGFR|WNT5A|NOTCH3|JAG2|MYC|HEY2|FLT4|FGF1|HEY1	http://www.genome.jp/kegg-bin/show_pathway?ssc05224/ssc:448810%09red/ssc:100153846%09red/ssc:100518179%09red/ssc:102158881%09red/ssc:397070%09red/ssc:100522743%09red/ssc:733669%09red/ssc:100627056%09red/ssc:100157952%09red/ssc:100512951%09red/ssc:100513691%09red/ssc:396697%09red/ssc:397497%09red/ssc:100519058%09red/ssc:100624979%09red/ssc:100152404%09red	0.110344827586207
Pyruvate metabolism	KEGG PATHWAY	ssc00620	7	37	0.00382622803319	0.0639632687812	PCK1|ACYP2|DLD|ALDH2|ACAT2|LDHD|LDHA	http://www.genome.jp/kegg-bin/show_pathway?ssc00620/ssc:100152303%09red/ssc:100144531%09red/ssc:100516794%09red/ssc:100523064%09red/ssc:397129%09red/ssc:733685%09red/ssc:407245%09red	0.189189189189189
Alanine, aspartate and glutamate metabolism	KEGG PATHWAY	ssc00250	7	37	0.00382622803319	0.0639632687812	NIT2|ALDH4A1|DDO|GPT|ALDH5A1|GOT1|CAD	http://www.genome.jp/kegg-bin/show_pathway?ssc00250/ssc:100820830%09red/ssc:100037287%09red/ssc:100625406%09red/ssc:100157072%09red/ssc:100624530%09red/ssc:396967%09red/ssc:100524618%09red	0.189189189189189
Protein processing in endoplasmic reticulum	KEGG PATHWAY	ssc04141	17	161	0.00384552582703	0.0639632687812	BAG1|HSPH1|HSPA5|SEC23B|HYOU1|CRYAB|DNAJC5G|VCP|SEC24D|DNAJB11|SSR3|SSR4|HSP90AA1|RRBP1|SEC61B|SEC61A1|CKAP4	http://www.genome.jp/kegg-bin/show_pathway?ssc04141/ssc:100048931%09red/ssc:100523300%09red/ssc:100154945%09red/ssc:397524%09red/ssc:397028%09red/ssc:100152894%09red/ssc:100524115%09red/ssc:100511362%09red/ssc:100625983%09red/ssc:100519789%09red/ssc:100523493%09red/ssc:100516870%09red/ssc:407060%09red/ssc:110260046%09red/ssc:100155306%09red/ssc:100739491%09red/ssc:100513225%09red	0.105590062111801
HIF-1 signaling pathway	KEGG PATHWAY	ssc04066	13	108	0.00402895426019	0.0666791930062	TEK|TIMP1|EGFR|CAMK2A|HIF1A|LDHA|ENO1|PFKM|ENO3|ANGPT1|SERPINE1|ANGPT4|NPPA	http://www.genome.jp/kegg-bin/show_pathway?ssc04066/ssc:396729%09red/ssc:692156%09red/ssc:397496%09red/ssc:100515978%09red/ssc:397070%09red/ssc:733601%09red/ssc:100738870%09red/ssc:396862%09red/ssc:396696%09red/ssc:396945%09red/ssc:397009%09red/ssc:407245%09red/ssc:100626014%09red	0.12037037037037
Viral protein interaction with cytokine and cytokine receptor	KEGG PATHWAY	ssc04061	11	84	0.00445460122614	0.0714987888467	CCL2|IL2RB|CCL14|IL10RA|CCL5|CXCL9|XCR1|ACKR3|CCR1|CCL21|CXCL12	http://www.genome.jp/kegg-bin/show_pathway?ssc04061/ssc:100621776%09red/ssc:414374%09red/ssc:414375%09red/ssc:397422%09red/ssc:396613%09red/ssc:100516223%09red/ssc:100515346%09red/ssc:494460%09red/ssc:448797%09red/ssc:100135681%09red/ssc:100525654%09red	0.130952380952381
Hippo signaling pathway	KEGG PATHWAY	ssc04390	16	150	0.00453010227195	0.0714987888467	TGFB2|BMP4|BMP2|FZD7|PARD6G|WNT5A|WWC1|TCF7|FZD5|DLG2|BMP5|MYC|ACTG1|SERPINE1|FGF1|TEAD4	http://www.genome.jp/kegg-bin/show_pathway?ssc04390/ssc:448810%09red/ssc:100152085%09red/ssc:100151964%09red/ssc:100512951%09red/ssc:397653%09red/ssc:100627056%09red/ssc:100513827%09red/ssc:397084%09red/ssc:100113425%09red/ssc:100516384%09red/ssc:100157103%09red/ssc:100513691%09red/ssc:100519058%09red/ssc:396945%09red/ssc:100522059%09red/ssc:397497%09red	0.106666666666667
Nicotinate and nicotinamide metabolism	KEGG PATHWAY	ssc00760	6	29	0.00498215722982	0.0759951171921	CD38|NNT|NT5M|NUDT12|NT5C1A|NADK2	http://www.genome.jp/kegg-bin/show_pathway?ssc00760/ssc:100513046%09red/ssc:100512459%09red/ssc:100526144%09red/ssc:100511702%09red/ssc:100515177%09red/ssc:100516203%09red	0.206896551724138
Fatty acid degradation	KEGG PATHWAY	ssc00071	7	41	0.00626612081073	0.0905714405393	HADH|ALDH2|ACAA2|ACAT2|ACSL4|ACADL|GCDH	http://www.genome.jp/kegg-bin/show_pathway?ssc00071/ssc:397604%09red/ssc:448980%09red/ssc:100522477%09red/ssc:100152303%09red/ssc:100312959%09red/ssc:733685%09red/ssc:396931%09red	0.170731707317073
Staphylococcus aureus infection	KEGG PATHWAY	ssc05150	8	53	0.00687599439868	0.0932768092608	SLA-DOA|CFH|CFI|CFD|MASP1|ITGAL|C4A|C3	http://www.genome.jp/kegg-bin/show_pathway?ssc05150/ssc:100157996%09red/ssc:397072%09red/ssc:100152125%09red/ssc:733681%09red/ssc:445467%09red/ssc:397525%09red/ssc:396877%09red/ssc:100516921%09red	0.150943396226415
Legionellosis	KEGG PATHWAY	ssc05134	8	54	0.00758216223947	0.0997777492727	VCP|CASP3|NFKBIA|TLR2|CD14|TLR5|C3|BNIP3	http://www.genome.jp/kegg-bin/show_pathway?ssc05134/ssc:397072%09red/ssc:397244%09red/ssc:397524%09red/ssc:100624868%09red/ssc:396623%09red/ssc:100144476%09red/ssc:406188%09red/ssc:100037938%09red	0.148148148148148
Chagas disease (American trypanosomiasis)	KEGG PATHWAY	ssc05142	12	107	0.00918078814615	0.110695	CCL2|TGFB2|ADCY1|ACE|CCL5|NFKBIA|CD3E|TLR2|MAPK12|C3|CD3D|SERPINE1	http://www.genome.jp/kegg-bin/show_pathway?ssc05142/ssc:574062%09red/ssc:397072%09red/ssc:100624934%09red/ssc:406188%09red/ssc:397422%09red/ssc:396613%09red/ssc:397084%09red/ssc:613133%09red/ssc:396623%09red/ssc:396661%09red/ssc:396945%09red/ssc:397455%09red	0.11214953271028
p53 signaling pathway	KEGG PATHWAY	ssc04115	9	69	0.0098467993595	0.115517	CASP3|GADD45A|CCNG1|CCNG2|RRM2|SIAH1|STEAP3|SERPINE1|CHEK1	http://www.genome.jp/kegg-bin/show_pathway?ssc04115/ssc:396945%09red/ssc:100511709%09red/ssc:733669%09red/ssc:397244%09red/ssc:100620912%09red/ssc:595110%09red/ssc:100523979%09red/ssc:100520614%09red/ssc:100316853%09red	0.130434782608696
Platelet activation	KEGG PATHWAY	ssc04611	13	122	0.00996924416028	0.115783	ITGB1|ADCY5|ADCY6|RASGRP1|ADCY1|ITGA2|MYLK|GUCY1A2|MAPK12|VASP|FGA|FGB|ACTG1	http://www.genome.jp/kegg-bin/show_pathway?ssc04611/ssc:100522721%09red/ssc:574062%09red/ssc:100155970%09red/ssc:100624934%09red/ssc:110261011%09red/ssc:100626178%09red/ssc:397653%09red/ssc:396848%09red/ssc:100522613%09red/ssc:397019%09red/ssc:397483%09red/ssc:100522091%09red/ssc:100514354%09red	0.10655737704918
Biosynthesis of amino acids	KEGG PATHWAY	ssc01230	9	70	0.0106693457678	0.121778	GOT1|ARG1|ENO1|PFKM|ENO3|GPT|ACO2|SHMT2|SHMT1	http://www.genome.jp/kegg-bin/show_pathway?ssc01230/ssc:397181%09red/ssc:692156%09red/ssc:100626911%09red/ssc:397115%09red/ssc:733601%09red/ssc:100738870%09red/ssc:396967%09red/ssc:396999%09red/ssc:100524618%09red	0.128571428571429
Leukocyte transendothelial migration	KEGG PATHWAY	ssc04670	12	110	0.0110825323203	0.12393	ITGB1|NCF2|ACTN1|TXK|ITK|RAPGEF4|MSN|ITGAL|MAPK12|VASP|CXCL12|ACTG1	http://www.genome.jp/kegg-bin/show_pathway?ssc04670/ssc:100513412%09red/ssc:574062%09red/ssc:110261011%09red/ssc:733681%09red/ssc:100142665%09red/ssc:494460%09red/ssc:444993%09red/ssc:100511786%09red/ssc:397653%09red/ssc:494458%09red/ssc:100523474%09red/ssc:397019%09red	0.109090909090909
Adipocytokine signaling pathway	KEGG PATHWAY	ssc04920	9	71	0.0115423804902	0.126508	PCK1|SOCS3|NFKBIA|IRS1|CD36|CAMKK2|ACSL4|RXRG|ADIPOQ	http://www.genome.jp/kegg-bin/show_pathway?ssc04920/ssc:100157312%09red/ssc:448980%09red/ssc:100144531%09red/ssc:100512686%09red/ssc:733702%09red/ssc:445465%09red/ssc:493186%09red/ssc:397660%09red/ssc:406188%09red	0.126760563380282
Drug metabolism - other enzymes	KEGG PATHWAY	ssc00983	8	59	0.0119576322739	0.126539	UCK2|NME1|GSTM3|IMPDH1|CES1|GSTO1|RRM2|TK1	http://www.genome.jp/kegg-bin/show_pathway?ssc00983/ssc:100520873%09red/ssc:110260302%09red/ssc:100514231%09red/ssc:100142626%09red/ssc:397117%09red/ssc:100316853%09red/ssc:397478%09red/ssc:110255958%09red	0.135593220338983
Glycerolipid metabolism	KEGG PATHWAY	ssc00561	8	59	0.0119576322739	0.126539	PLPP3|PLPP4|LIPG|DGAT2|MGLL|ALDH2|LPL|DGKD	http://www.genome.jp/kegg-bin/show_pathway?ssc00561/ssc:100233193%09red/ssc:100512419%09red/ssc:397537%09red/ssc:100526190%09red/ssc:733685%09red/ssc:100152806%09red/ssc:100155736%09red/ssc:100294675%09red	0.135593220338983
Arginine and proline metabolism	KEGG PATHWAY	ssc00330	7	48	0.0130757611797	0.132232	HOGA1|ALDH4A1|ARG1|SMS|ALDH2|GOT1|ODC1	http://www.genome.jp/kegg-bin/show_pathway?ssc00330/ssc:100820830%09red/ssc:397115%09red/ssc:100153961%09red/ssc:733685%09red/ssc:100153052%09red/ssc:414408%09red/ssc:396967%09red	0.145833333333333
Pertussis	KEGG PATHWAY	ssc05133	9	73	0.0134470831015	0.134471	ITGB1|CASP3|CD14|ITGA5|MAPK12|SERPING1|C4A|CFL1|C3	http://www.genome.jp/kegg-bin/show_pathway?ssc05133/ssc:574062%09red/ssc:397072%09red/ssc:445467%09red/ssc:397244%09red/ssc:100144304%09red/ssc:445532%09red/ssc:397019%09red/ssc:100155091%09red/ssc:100037938%09red	0.123287671232877
Fanconi anemia pathway	KEGG PATHWAY	ssc03460	7	49	0.0143636036384	0.141725	BRCA2|FANCD2|ATRIP|FANCC|RAD51|FAAP24|FANCI	http://www.genome.jp/kegg-bin/show_pathway?ssc03460/ssc:100156260%09red/ssc:100522343%09red/ssc:100141309%09red/ssc:100621643%09red/ssc:102158362%09red/ssc:100523399%09red/ssc:100624979%09red	0.142857142857143
Cell adhesion molecules (CAMs)	KEGG PATHWAY	ssc04514	14	143	0.0144981272197	0.141725	ITGB1|SELL|SLA-DOA|NRCAM|ITGB8|NEGR1|SLA-2|CD226|CD2|CD8A|ITGAL|CDH3|MPZ|NCAM1	http://www.genome.jp/kegg-bin/show_pathway?ssc04514/ssc:100157996%09red/ssc:100517508%09red/ssc:100520970%09red/ssc:733681%09red/ssc:100037284%09red/ssc:100135031%09red/ssc:100127147%09red/ssc:106507646%09red/ssc:100153273%09red/ssc:396627%09red/ssc:100187727%09red/ssc:397019%09red/ssc:396662%09red/ssc:100515564%09red	0.0979020979020979
Primary bile acid biosynthesis	KEGG PATHWAY	ssc00120	4	17	0.0145578670661	0.141725	ACOX2|AMACR|SCP2|CYP27A1	http://www.genome.jp/kegg-bin/show_pathway?ssc00120/ssc:100126282%09red/ssc:100512020%09red/ssc:100516877%09red/ssc:397439%09red	0.235294117647059
Bladder cancer	KEGG PATHWAY	ssc05219	6	38	0.0152492610273	0.142283	E2F1|EGFR|HBEGF|MYC|DAPK3|DAPK2	http://www.genome.jp/kegg-bin/show_pathway?ssc05219/ssc:448810%09red/ssc:100153846%09red/ssc:397070%09red/ssc:100155578%09red/ssc:100624415%09red/ssc:397564%09red	0.157894736842105
Progesterone-mediated oocyte maturation	KEGG PATHWAY	ssc04914	10	88	0.0153309305343	0.142283	ADCY5|ADCY6|BUB1|ADCY1|CDC25B|ANAPC11|CPEB3|KIF22|MAPK12|HSP90AA1	http://www.genome.jp/kegg-bin/show_pathway?ssc04914/ssc:574062%09red/ssc:100623146%09red/ssc:100329127%09red/ssc:100155970%09red/ssc:100620851%09red/ssc:100624934%09red/ssc:100152117%09red/ssc:100522613%09red/ssc:100627208%09red/ssc:397028%09red	0.113636363636364
Antigen processing and presentation	KEGG PATHWAY	ssc04612	8	62	0.0153426599928	0.142283	CD74|SLA-DOA|CTSL|LGMN|HSPA4|SLA-2|CD8A|HSP90AA1	http://www.genome.jp/kegg-bin/show_pathway?ssc04612/ssc:100157996%09red/ssc:100515919%09red/ssc:100135031%09red/ssc:100524853%09red/ssc:396627%09red/ssc:396660%09red/ssc:100154477%09red/ssc:397028%09red	0.129032258064516
Glycolysis / Gluconeogenesis	KEGG PATHWAY	ssc00010	8	62	0.0153426599928	0.142283	PCK1|DLD|ALDH2|ENO1|PFKM|ENO3|LDHA|ALDH1A3	http://www.genome.jp/kegg-bin/show_pathway?ssc00010/ssc:692156%09red/ssc:100144531%09red/ssc:733685%09red/ssc:733601%09red/ssc:100738870%09red/ssc:397129%09red/ssc:407245%09red/ssc:102162530%09red	0.129032258064516
Hepatocellular carcinoma	KEGG PATHWAY	ssc05225	15	160	0.0162662902904	0.145125	IGF2|TGFB2|GSTO1|ACTG1|E2F1|FZD7|GADD45A|GSTM3|EGFR|TCF7|MET|FZD5|MYC|WNT5A|TXNRD1	http://www.genome.jp/kegg-bin/show_pathway?ssc05225/ssc:448810%09red/ssc:654328%09red/ssc:100153846%09red/ssc:100627056%09red/ssc:397070%09red/ssc:100512951%09red/ssc:733669%09red/ssc:100514231%09red/ssc:397084%09red/ssc:397117%09red/ssc:100513691%09red/ssc:396681%09red/ssc:396916%09red/ssc:397653%09red/ssc:100519058%09red	0.09375
Rheumatoid arthritis	KEGG PATHWAY	ssc05323	10	89	0.0163694389267	0.145262	CCL2|SLA-DOA|TEK|CTSL|ANGPT1|CCL5|TGFB2|TLR2|ITGAL|CXCL12	http://www.genome.jp/kegg-bin/show_pathway?ssc05323/ssc:100157996%09red/ssc:396729%09red/ssc:733681%09red/ssc:100515919%09red/ssc:397422%09red/ssc:396613%09red/ssc:397084%09red/ssc:494460%09red/ssc:396623%09red/ssc:397009%09red	0.112359550561798
Basal cell carcinoma	KEGG PATHWAY	ssc05217	8	63	0.0166113397522	0.147015	TCF7|BMP4|BMP2|FZD7|GADD45A|FZD5|WNT5A|HHIP	http://www.genome.jp/kegg-bin/show_pathway?ssc05217/ssc:100512951%09red/ssc:733669%09red/ssc:100627056%09red/ssc:100113425%09red/ssc:100513691%09red/ssc:100157103%09red/ssc:100525059%09red/ssc:100519058%09red	0.126984126984127
Parathyroid hormone synthesis, secretion and action	KEGG PATHWAY	ssc04928	11	104	0.0177193	0.151945	PTH1R|ADCY5|ADCY6|VDR|ADCY1|RXRG|EGFR|HBEGF|MMP25|PDE4A|PDE4C	http://www.genome.jp/kegg-bin/show_pathway?ssc04928/ssc:100037970%09red/ssc:100155970%09red/ssc:100624934%09red/ssc:397070%09red/ssc:396628%09red/ssc:396825%09red/ssc:100522613%09red/ssc:397675%09red/ssc:445465%09red/ssc:397564%09red/ssc:100626072%09red	0.105769230769231
Endocrine resistance	KEGG PATHWAY	ssc01522	10	91	0.0186014	0.158869	ADCY5|ADCY6|ESR2|ADCY1|E2F1|EGFR|NOTCH3|HBEGF|MAPK12|JAG2	http://www.genome.jp/kegg-bin/show_pathway?ssc01522/ssc:100153846%09red/ssc:574062%09red/ssc:100155970%09red/ssc:102158881%09red/ssc:100624934%09red/ssc:100522743%09red/ssc:397070%09red/ssc:100522613%09red/ssc:396697%09red/ssc:397564%09red	0.10989010989011
Malaria	KEGG PATHWAY	ssc05144	7	52	0.0187667218779	0.158869	CCL2|TGFB2|KLRK1|CD36|TLR2|MET|ITGAL	http://www.genome.jp/kegg-bin/show_pathway?ssc05144/ssc:654328%09red/ssc:396737%09red/ssc:733702%09red/ssc:397422%09red/ssc:733681%09red/ssc:397084%09red/ssc:396623%09red	0.134615384615385
Apelin signaling pathway	KEGG PATHWAY	ssc04371	13	134	0.0191989878156	0.159698	ADCY5|ADCY6|LIPE|ADCY1|GNB5|MYLK|CAMK4|SPHK1|NOTCH3|SPP1|GABARAPL1|SERPINE1|PLIN1	http://www.genome.jp/kegg-bin/show_pathway?ssc04371/ssc:100515364%09red/ssc:100155970%09red/ssc:102158881%09red/ssc:100624934%09red/ssc:100462751%09red/ssc:397087%09red/ssc:654411%09red/ssc:397583%09red/ssc:396848%09red/ssc:100522613%09red/ssc:100157949%09red/ssc:396945%09red/ssc:100519210%09red	0.0970149253731343
Citrate cycle (TCA cycle)	KEGG PATHWAY	ssc00020	5	29	0.0192133326234	0.159698	PCK1|SDHC|ACO2|SDHD|DLD	http://www.genome.jp/kegg-bin/show_pathway?ssc00020/ssc:397129%09red/ssc:100144531%09red/ssc:100524676%09red/ssc:100048954%09red/ssc:396999%09red	0.172413793103448
Inflammatory bowel disease (IBD)	KEGG PATHWAY	ssc05321	8	65	0.0193723769177	0.159698	SLA-DOA|STAT4|TBX21|IL12RB2|RORC|TGFB2|TLR2|TLR5	http://www.genome.jp/kegg-bin/show_pathway?ssc05321/ssc:100157996%09red/ssc:100622477%09red/ssc:397178%09red/ssc:100518804%09red/ssc:397084%09red/ssc:397261%09red/ssc:396623%09red/ssc:100144476%09red	0.123076923076923
Steroid biosynthesis	KEGG PATHWAY	ssc00100	4	19	0.0200226112404	0.159698	LSS|EBP|SQLE|TM7SF2	http://www.genome.jp/kegg-bin/show_pathway?ssc00100/ssc:100625138%09red/ssc:100113409%09red/ssc:100312968%09red/ssc:100514510%09red	0.210526315789474
Leishmaniasis	KEGG PATHWAY	ssc05140	8	66	0.020869	0.165427	ITGB1|NCF2|SLA-DOA|NFKBIA|TGFB2|TLR2|MAPK12|C3	http://www.genome.jp/kegg-bin/show_pathway?ssc05140/ssc:100157996%09red/ssc:574062%09red/ssc:397072%09red/ssc:397084%09red/ssc:100142665%09red/ssc:396623%09red/ssc:397019%09red/ssc:406188%09red	0.121212121212121
Calcium signaling pathway	KEGG PATHWAY	ssc04020	17	196	0.0208907446081	0.165427	CD38|CACNA1H|SPHK1|ADCY1|ATP2A2|CAMK1|PDE1A|MYLK|EGFR|CAMK4|SLC25A5|PTGER3|CAMK2A|HTR2B|MCU|P2RX4|HRC	http://www.genome.jp/kegg-bin/show_pathway?ssc04020/ssc:110259950%09red/ssc:100515364%09red/ssc:100153794%09red/ssc:100525465%09red/ssc:100157723%09red/ssc:100624934%09red/ssc:100626014%09red/ssc:397070%09red/ssc:100158185%09red/ssc:100511702%09red/ssc:396811%09red/ssc:396837%09red/ssc:396875%09red/ssc:100152819%09red/ssc:100519210%09red/ssc:100156272%09red/ssc:396848%09red	0.086734693877551
PD-L1 expression and PD-1 checkpoint pathway in cancer	KEGG PATHWAY	ssc05235	10	93	0.0210490788256	0.165571	RASGRP1|NFKBIA|EGFR|HIF1A|LCK|TLR2|MAPK12|BATF3|CD3D|CD3E	http://www.genome.jp/kegg-bin/show_pathway?ssc05235/ssc:100522721%09red/ssc:574062%09red/ssc:396696%09red/ssc:397070%09red/ssc:100621683%09red/ssc:100233188%09red/ssc:396623%09red/ssc:396661%09red/ssc:397455%09red/ssc:406188%09red	0.10752688172043
Aldosterone synthesis and secretion	KEGG PATHWAY	ssc04925	10	93	0.0210490788256	0.165571	CACNA1H|ADCY5|ADCY6|LIPE|ADCY1|CAMK1|ATP1B2|CAMK4|CAMK2A|NPPA	http://www.genome.jp/kegg-bin/show_pathway?ssc04925/ssc:110259950%09red/ssc:100515364%09red/ssc:100155970%09red/ssc:100624934%09red/ssc:100522212%09red/ssc:397583%09red/ssc:100626014%09red/ssc:100522613%09red/ssc:397496%09red/ssc:100156272%09red	0.10752688172043
TNF signaling pathway	KEGG PATHWAY	ssc04668	11	107	0.0210590691977	0.165571	CCL2|LIF|NFKBIA|CASP3|SOCS3|CCL5|JUNB|MAP3K8|VEGFD|MAPK12|MLKL	http://www.genome.jp/kegg-bin/show_pathway?ssc04668/ssc:100736836%09red/ssc:100523358%09red/ssc:574062%09red/ssc:100155670%09red/ssc:399503%09red/ssc:406188%09red/ssc:397422%09red/ssc:396613%09red/ssc:397244%09red/ssc:100622217%09red/ssc:493186%09red	0.102803738317757
cAMP signaling pathway	KEGG PATHWAY	ssc04024	18	212	0.0212906661894	0.166601	NFKBIA|ADCY5|ADCY6|PDE4C|LIPE|ADCY1|ATP2A2|GRIA3|NPY1R|ATP1B2|CAMK4|CAMK2A|PTGER3|RAPGEF4|HTR1D|PDE4A|HHIP|NPPA	http://www.genome.jp/kegg-bin/show_pathway?ssc04024/ssc:100515364%09red/ssc:100037970%09red/ssc:396811%09red/ssc:100155970%09red/ssc:100624934%09red/ssc:100626014%09red/ssc:100522212%09red/ssc:100525059%09red/ssc:397309%09red/ssc:100511786%09red/ssc:397547%09red/ssc:396875%09red/ssc:100522613%09red/ssc:397583%09red/ssc:100519996%09red/ssc:397496%09red/ssc:406188%09red/ssc:396825%09red	0.0849056603773585
Thermogenesis	KEGG PATHWAY	ssc04714	19	229	0.0223632676781	0.173762	ADCY5|ADCY6|NDUFA5|LIPE|ADCY1|KLB|MGLL|NPPA|ACSL4|NDUFS1|NDUFAF1|MAPK12|ND1|COX7A1|SDHC|PLIN1|ACTG1|SDHD|ND6	http://www.genome.jp/kegg-bin/show_pathway?ssc04714/ssc:100233193%09red/ssc:808501%09red/ssc:100525825%09red/ssc:448980%09red/ssc:100624934%09red/ssc:100155970%09red/ssc:574062%09red/ssc:100525371%09red/ssc:654411%09red/ssc:808512%09red/ssc:397583%09red/ssc:100522613%09red/ssc:100524355%09red/ssc:399685%09red/ssc:100524676%09red/ssc:397653%09red/ssc:397496%09red/ssc:100048954%09red/ssc:100516402%…	0.0829694323144105
Transcriptional misregulation in cancer	KEGG PATHWAY	ssc05202	15	170	0.0254347988763	0.187922	IL2RB|ETV4|GADD45A|LMO2|RXRG|HMGA2|PLAU|MET|CD14|RUNX1|TSPAN7|GRIA3|MYC|DOT1L|IL1R2	http://www.genome.jp/kegg-bin/show_pathway?ssc05202/ssc:448810%09red/ssc:654328%09red/ssc:100516755%09red/ssc:100628112%09red/ssc:100621776%09red/ssc:100037938%09red/ssc:733669%09red/ssc:100513206%09red/ssc:445465%09red/ssc:100526026%09red/ssc:396985%09red/ssc:100738665%09red/ssc:100512825%09red/ssc:100519996%09red/ssc:100512633%09red	0.0882352941176471
Bile secretion	KEGG PATHWAY	ssc04976	8	69	0.0258472376017	0.190544	ADCY5|ADCY6|ADCY1|AQP1|ATP1B2|NCEH1|AQP9|HMGCR	http://www.genome.jp/kegg-bin/show_pathway?ssc04976/ssc:100155970%09red/ssc:100154209%09red/ssc:100624934%09red/ssc:100127153%09red/ssc:100522212%09red/ssc:100144446%09red/ssc:407773%09red/ssc:100522613%09red	0.115942028985507
Adrenergic signaling in cardiomyocytes	KEGG PATHWAY	ssc04261	13	143	0.0295255590651	0.201892	ADCY5|ADCY6|ADCY1|ATP2A2|TPM4|ATP1B2|CAMK2A|CACNB4|RAPGEF4|MAPK12|CACNA2D2|CACNA2D3|CACNG6	http://www.genome.jp/kegg-bin/show_pathway?ssc04261/ssc:574062%09red/ssc:100155970%09red/ssc:100624934%09red/ssc:100522212%09red/ssc:397608%09red/ssc:100153986%09red/ssc:100517557%09red/ssc:100511786%09red/ssc:396875%09red/ssc:100522613%09red/ssc:396585%09red/ssc:100519779%09red/ssc:100626014%09red	0.0909090909090909
Tryptophan metabolism	KEGG PATHWAY	ssc00380	6	45	0.0296788080444	0.201892	HADH|DLD|ALDH2|CAT|ACAT2|GCDH	http://www.genome.jp/kegg-bin/show_pathway?ssc00380/ssc:397604%09red/ssc:100522477%09red/ssc:100152303%09red/ssc:733685%09red/ssc:397568%09red/ssc:397129%09red	0.133333333333333
beta-Alanine metabolism	KEGG PATHWAY	ssc00410	5	33	0.0298115273864	0.201892	MLYCD|ALDH6A1|SMS|ALDH2|ALDH1A3	http://www.genome.jp/kegg-bin/show_pathway?ssc00410/ssc:100153052%09red/ssc:100153301%09red/ssc:102162530%09red/ssc:497060%09red/ssc:733685%09red	0.151515151515152
Starch and sucrose metabolism	KEGG PATHWAY	ssc00500	5	33	0.0298115273864	0.201892	TREH|MGAM|PYGB|MGAM2|AMY2	http://www.genome.jp/kegg-bin/show_pathway?ssc00500/ssc:100623094%09red/ssc:102160115%09red/ssc:397397%09red/ssc:100621536%09red/ssc:100623494%09red	0.151515151515152
Cardiac muscle contraction	KEGG PATHWAY	ssc04260	9	85	0.0300406197502	0.201892	ATP2A2|TPM4|ATP1B2|CACNB4|HRC|COX7A1|CACNA2D2|CACNA2D3|CACNG6	http://www.genome.jp/kegg-bin/show_pathway?ssc04260/ssc:100525465%09red/ssc:397608%09red/ssc:100153986%09red/ssc:100517557%09red/ssc:100522212%09red/ssc:396875%09red/ssc:396585%09red/ssc:399685%09red/ssc:100519779%09red	0.105882352941176
Lysine degradation	KEGG PATHWAY	ssc00310	7	58	0.0302455380152	0.201892	HADH|COLGALT1|DLD|ALDH2|ACAT2|DOT1L|GCDH	http://www.genome.jp/kegg-bin/show_pathway?ssc00310/ssc:397604%09red/ssc:100522477%09red/ssc:100152303%09red/ssc:733685%09red/ssc:100738665%09red/ssc:100517457%09red/ssc:397129%09red	0.120689655172414
Proximal tubule bicarbonate reclamation	KEGG PATHWAY	ssc04964	4	22	0.0303143314927	0.201892	PCK1|ATP1B2|SLC38A3|AQP1	http://www.genome.jp/kegg-bin/show_pathway?ssc04964/ssc:100144531%09red/ssc:100522212%09red/ssc:407773%09red/ssc:100156039%09red	0.181818181818182
AGE-RAGE signaling pathway in diabetic complications	KEGG PATHWAY	ssc04933	10	100	0.0314650546876	0.208716	CCL2|TGFB2|CASP3|FN1|COL4A6|NOX1|VEGFD|COL4A5|MAPK12|SERPINE1	http://www.genome.jp/kegg-bin/show_pathway?ssc04933/ssc:100620724%09red/ssc:574062%09red/ssc:100155670%09red/ssc:100737091%09red/ssc:397620%09red/ssc:397084%09red/ssc:397244%09red/ssc:100739822%09red/ssc:396945%09red/ssc:397422%09red	0.1
Primary immunodeficiency	KEGG PATHWAY	ssc05340	5	34	0.0329362947902	0.213777	CD8A|CD3D|CD3E|TNFRSF13C|LCK	http://www.genome.jp/kegg-bin/show_pathway?ssc05340/ssc:396661%09red/ssc:110260624%09red/ssc:396627%09red/ssc:397455%09red/ssc:100233188%09red	0.147058823529412
Protein export	KEGG PATHWAY	ssc03060	4	23	0.0343218131134	0.213777	SRP72|SEC61B|SEC61A1|HSPA5	http://www.genome.jp/kegg-bin/show_pathway?ssc03060/ssc:100511362%09red/ssc:100155306%09red/ssc:407060%09red/ssc:100520920%09red	0.173913043478261
MicroRNAs in cancer	KEGG PATHWAY	ssc05206	19	244	0.0375822355551	0.213777	TGFB2|TNXB|CASP3|E2F1|CCNG1|CD44|CDC25B|HMGA2|ITGA5|PLAU|IRS1|MET|KIF23|TNC|CDCA5|MYC|NOTCH3|SLC7A1|EGFR	http://www.genome.jp/kegg-bin/show_pathway?ssc05206/ssc:448810%09red/ssc:654328%09red/ssc:100153846%09red/ssc:102158881%09red/ssc:100329127%09red/ssc:397460%09red/ssc:445520%09red/ssc:100513206%09red/ssc:397084%09red/ssc:100525150%09red/ssc:397244%09red/ssc:397070%09red/ssc:503545%09red/ssc:396985%09red/ssc:595110%09red/ssc:100522116%09red/ssc:100512686%09red/ssc:100155091%09red/ssc:100519128%09r…	0.0778688524590164
Ras signaling pathway	KEGG PATHWAY	ssc04014	18	229	0.0392172428091	0.21671	IGF2|RASGRP1|ANGPT1|PDGFC|MET|GNB5|EGFR|RIN1|ANGPT4|NTRK2|VEGFD|TEK|PLA1A|FOXO4|FLT4|ABL2|FGF1|PAK3	http://www.genome.jp/kegg-bin/show_pathway?ssc04014/ssc:100522721%09red/ssc:396729%09red/ssc:100518179%09red/ssc:100155670%09red/ssc:100519209%09red/ssc:100627019%09red/ssc:396916%09red/ssc:654328%09red/ssc:397070%09red/ssc:100515267%09red/ssc:733705%09red/ssc:100157949%09red/ssc:100520715%09red/ssc:100624533%09red/ssc:100515978%09red/ssc:100154368%09red/ssc:397497%09red/ssc:397009%09red	0.0786026200873362
Axon guidance	KEGG PATHWAY	ssc04360	15	182	0.0409616788932	0.221106	ITGB1|PLXNC1|EPHB6|SEMA3D|MET|PARD6G|ROBO1|CAMK2A|RGMA|TRPC3|CFL1|WNT5A|CXCL12|SEMA4D|PAK3	http://www.genome.jp/kegg-bin/show_pathway?ssc04360/ssc:654328%09red/ssc:100627056%09red/ssc:397210%09red/ssc:100523915%09red/ssc:100152598%09red/ssc:100511727%09red/ssc:494460%09red/ssc:100519487%09red/ssc:100517310%09red/ssc:100156429%09red/ssc:100624533%09red/ssc:445532%09red/ssc:397019%09red/ssc:100522059%09red/ssc:100626014%09red	0.0824175824175824
Human cytomegalovirus infection	KEGG PATHWAY	ssc05163	17	215	0.0422744418716	0.225328	CCL2|ADCY5|ADCY6|CASP3|E2F1|CCL5|GNB5|NFKBIA|EGFR|PTGER3|IL10RA|CCR1|SLA-2|MAPK12|MYC|CXCL12|ADCY1	http://www.genome.jp/kegg-bin/show_pathway?ssc05163/ssc:448810%09red/ssc:494460%09red/ssc:100153846%09red/ssc:396811%09red/ssc:100155970%09red/ssc:100624934%09red/ssc:414374%09red/ssc:100525654%09red/ssc:397422%09red/ssc:396613%09red/ssc:100135031%09red/ssc:574062%09red/ssc:397244%09red/ssc:397070%09red/ssc:100522613%09red/ssc:100157949%09red/ssc:406188%09red	0.0790697674418605
Central carbon metabolism in cancer	KEGG PATHWAY	ssc05230	7	63	0.0428284302284	0.225978	G6PD|EGFR|HIF1A|MET|PFKM|MYC|LDHA	http://www.genome.jp/kegg-bin/show_pathway?ssc05230/ssc:448810%09red/ssc:654328%09red/ssc:397070%09red/ssc:100622986%09red/ssc:733601%09red/ssc:396696%09red/ssc:407245%09red	0.111111111111111
T cell receptor signaling pathway	KEGG PATHWAY	ssc04660	10	106	0.0429123	0.225978	MAP3K8|RASGRP1|ITK|NFKBIA|LCK|MAPK12|CD8A|CD3D|CD3E|PAK3	http://www.genome.jp/kegg-bin/show_pathway?ssc04660/ssc:100522721%09red/ssc:574062%09red/ssc:406188%09red/ssc:100233188%09red/ssc:396627%09red/ssc:100624533%09red/ssc:100523474%09red/ssc:100622217%09red/ssc:396661%09red/ssc:397455%09red	0.0943396226415094
AMPK signaling pathway	KEGG PATHWAY	ssc04152	11	121	0.0429248224579	0.225978	MLYCD|PCK1|LIPE|IRS1|CD36|SCD5|CAMKK2|PFKM|STRADB|HMGCR|ADIPOQ	http://www.genome.jp/kegg-bin/show_pathway?ssc04152/ssc:497060%09red/ssc:100157312%09red/ssc:100511661%09red/ssc:100144531%09red/ssc:100512686%09red/ssc:100144446%09red/ssc:733601%09red/ssc:397583%09red/ssc:100135661%09red/ssc:733702%09red/ssc:397660%09red	0.0909090909090909
Fat digestion and absorption	KEGG PATHWAY	ssc04975	5	37	0.0434971837666	0.227091	PLPP3|DGAT2|APOA1|CD36|ABCA1	http://www.genome.jp/kegg-bin/show_pathway?ssc04975/ssc:733702%09red/ssc:100294675%09red/ssc:100152112%09red/ssc:100512419%09red/ssc:397691%09red	0.135135135135135
Mitophagy - animal	KEGG PATHWAY	ssc04137	7	64	0.0456959244993	0.229518	FUNDC1|GABARAPL1|E2F1|HIF1A|OPTN|PINK1|BNIP3	http://www.genome.jp/kegg-bin/show_pathway?ssc04137/ssc:100153846%09red/ssc:100462751%09red/ssc:100515613%09red/ssc:397011%09red/ssc:100624868%09red/ssc:396696%09red/ssc:100518350%09red	0.109375
Cellular senescence	KEGG PATHWAY	ssc04218	13	154	0.0470112	0.229518	TGFB2|RBL2|E2F1|GADD45A|SLC25A5|HIPK2|SLA-2|MAPK12|MYC|MYBL2|MCU|SERPINE1|CHEK1	http://www.genome.jp/kegg-bin/show_pathway?ssc04218/ssc:448810%09red/ssc:100153846%09red/ssc:574062%09red/ssc:100153794%09red/ssc:100157175%09red/ssc:733669%09red/ssc:100135031%09red/ssc:100158185%09red/ssc:397084%09red/ssc:100627515%09red/ssc:100511709%09red/ssc:396945%09red/ssc:100627715%09red	0.0844155844155844
Wnt signaling pathway	KEGG PATHWAY	ssc04310	13	155	0.0488940889905	0.229518	PRICKLE2|NKD2|RUVBL1|SIAH1|SFRP5|DAAM2|FZD7|TCF7|CAMK2A|MYC|WNT5A|ROR1|FZD5	http://www.genome.jp/kegg-bin/show_pathway?ssc04310/ssc:448810%09red/ssc:100520050%09red/ssc:100512951%09red/ssc:100153176%09red/ssc:100627056%09red/ssc:100519058%09red/ssc:100513691%09red/ssc:100520620%09red/ssc:100520614%09red/ssc:100155713%09red/ssc:110257348%09red/ssc:100626014%09red/ssc:100518219%09red	0.0838709677419355
Osteoclast differentiation	KEGG PATHWAY	ssc04380	11	124	0.0491158826402	0.229518	NCF2|TGFB2|JUNB|NFKBIA|SOCS3|FOSL2|CAMK4|NOX1|MAPK12|TREM2|LCK	http://www.genome.jp/kegg-bin/show_pathway?ssc04380/ssc:100515364%09red/ssc:406188%09red/ssc:100233188%09red/ssc:100737974%09red/ssc:397084%09red/ssc:100142665%09red/ssc:100739822%09red/ssc:100623777%09red/ssc:100523358%09red/ssc:574062%09red/ssc:493186%09red	0.0887096774193548

## Sheet: Table S4b
Table S4b. GO and KEGG enrichment of differentially expressed miRNA (DE miRNA) target genes.
Term	Database	ID	Input number	Background number	P-Value	Corrected P-Value	Input	Hyperlink	Enrich_ratio
Hematopoietic cell lineage	KEGG PATHWAY	ssc04640	15	88	5.70272968125e-08	4.3796963952e-05	CD38|IL2RA|SLA-DOA|SLA-DQB1|CD44|ITGA3|ITGA5|CD8A|CD5|CD14|SLA-DRA|CD2|MME|CD3D|CD3E	http://www.genome.jp/kegg-bin/show_pathway?ssc04640/ssc:100157996%09red/ssc:396662%09red/ssc:100511536%09red/ssc:396814%09red/ssc:100037921%09red/ssc:100517053%09red/ssc:100511702%09red/ssc:100513336%09red/ssc:100135040%09red/ssc:396627%09red/ssc:397455%09red/ssc:396661%09red/ssc:100525150%09red/ssc:100155091%09red/ssc:100037938%09red	0.170454545454545
Metabolic pathways	KEGG PATHWAY	ssc01100	72	1388	7.86199936326e-08	4.52851163324e-05	CD38|PCK1|ALDH1A3|ADCY5|CKM|PCCA|CDO1|IMPDH1|MGST2|ACSBG1|COX7A1|HADH|ODC1|GCDH|CAD|LIPG|ACAA2|CBR4|MGAM|DGAT2|ACAT2|PNPLA3|PLA2G7|PFKM|LSS|NT5C1A|LDHD|BST1|CYP3A22|AMT|DGKD|NME1|PLPP3|ENTPD4|B3GALT2|DLD|SGMS2|QDPR|ADA2|UCK2|PAFAH2|SCD5|MTMR7|MGAT3|DDO|GGT5|FADS1|ST6GALNAC6|SHMT1|ADCY1|MLYCD|HOGA1|ADCY6|NNT|DHTKD1|MTHFD2|GSTK1|G6PD|ACSL6|ALDH2|LDHA|GPX1|ENO1|ESD|RDH10|NDUFS7|NUDT16|ALDH5A1|SDHC|P…	http://www.genome.jp/kegg-bin/show_pathway?ssc01100/ssc:100520873%09red/ssc:100155254%09red/ssc:100144468%09red/ssc:100312959%09red/ssc:100522126%09red/ssc:100625969%09red/ssc:100624934%09red/ssc:100523532%09red/ssc:100155736%09red/ssc:100521480%09red/ssc:397619%09red/ssc:399685%09red/ssc:100127136%09red/ssc:100522613%09red/ssc:397079%09red/ssc:407245%09red/ssc:100049690%09red/ssc:100625138%09red…	0.0518731988472622
Phagosome	KEGG PATHWAY	ssc04145	17	143	8.06255618995e-07	0.000232201618271	ITGB1|NCF2|SLA-DOA|TUBA8|CTSL|SLA-DQB1|TUBB6|TUBA1B|ITGA5|TUBB|TLR2|SLA-2|SLA-DRA|SLA-6|CD14|SEC61A1|MSR1	http://www.genome.jp/kegg-bin/show_pathway?ssc04145/ssc:100157996%09red/ssc:100515919%09red/ssc:100518253%09red/ssc:100142665%09red/ssc:100037938%09red/ssc:733594%09red/ssc:100511665%09red/ssc:100623583%09red/ssc:733686%09red/ssc:100135037%09red/ssc:100135031%09red/ssc:100037921%09red/ssc:397019%09red/ssc:396623%09red/ssc:100135040%09red/ssc:100155306%09red/ssc:100155091%09red	0.118881118881119
Th1 and Th2 cell differentiation	KEGG PATHWAY	ssc04658	12	91	1.29632759653e-05	0.00175690516612	IL2RA|SLA-DOA|STAT4|SLA-DQB1|TBX21|IL12RB2|NOTCH3|SLA-DRA|MAPK12|JAG2|CD3D|CD3E	http://www.genome.jp/kegg-bin/show_pathway?ssc04658/ssc:100157996%09red/ssc:574062%09red/ssc:102158881%09red/ssc:397178%09red/ssc:100522743%09red/ssc:396814%09red/ssc:100518804%09red/ssc:100037921%09red/ssc:100135040%09red/ssc:397261%09red/ssc:396661%09red/ssc:397455%09red	0.131868131868132
Antigen processing and presentation	KEGG PATHWAY	ssc04612	10	62	1.43560056653e-05	0.00183751730639	CD74|SLA-DOA|CTSL|SLA-DQB1|LGMN|HSPA4|SLA-2|SLA-DRA|SLA-6|CD8A	http://www.genome.jp/kegg-bin/show_pathway?ssc04612/ssc:100157996%09red/ssc:100515919%09red/ssc:100135037%09red/ssc:100135031%09red/ssc:396627%09red/ssc:100037921%09red/ssc:100524853%09red/ssc:100135040%09red/ssc:396660%09red/ssc:100154477%09red	0.161290322580645
Viral myocarditis	KEGG PATHWAY	ssc05416	10	63	1.62579155676e-05	0.00187291187339	CXADR|SLA-DOA|SLA-DQB1|SGCA|SLA-2|ITGAL|SLA-DRA|SLA-6|ABL2|PRF1	http://www.genome.jp/kegg-bin/show_pathway?ssc05416/ssc:100157996%09red/ssc:100627019%09red/ssc:100135037%09red/ssc:733681%09red/ssc:100135031%09red/ssc:100037921%09red/ssc:396595%09red/ssc:100135040%09red/ssc:397333%09red/ssc:100240723%09red	0.158730158730159
Regulation of lipolysis in adipocytes	KEGG PATHWAY	ssc04923	9	55	3.47309442928e-05	0.0034791345935	AQP7|ADCY6|LIPE|ADCY1|ADCY5|NPY1R|PTGER3|FABP4|NPPA	http://www.genome.jp/kegg-bin/show_pathway?ssc04923/ssc:396811%09red/ssc:100155970%09red/ssc:100624934%09red/ssc:399533%09red/ssc:397583%09red/ssc:100522613%09red/ssc:100126283%09red/ssc:397547%09red/ssc:397496%09red	0.163636363636364
Inflammatory bowel disease (IBD)	KEGG PATHWAY	ssc05321	9	65	0.000111116041142	0.00894265689278	SLA-DOA|STAT4|SLA-DQB1|TBX21|IL12RB2|RORC|TLR2|SLA-DRA|TLR5	http://www.genome.jp/kegg-bin/show_pathway?ssc05321/ssc:100157996%09red/ssc:100622477%09red/ssc:397178%09red/ssc:100518804%09red/ssc:100037921%09red/ssc:397261%09red/ssc:396623%09red/ssc:100135040%09red/ssc:100144476%09red	0.138461538461538
Graft-versus-host disease	KEGG PATHWAY	ssc05332	7	37	0.000116440844958	0.00894265689278	SLA-DOA|SLA-DQB1|GZMB|SLA-2|SLA-DRA|SLA-6|PRF1	http://www.genome.jp/kegg-bin/show_pathway?ssc05332/ssc:100157996%09red/ssc:100233184%09red/ssc:100135037%09red/ssc:100135031%09red/ssc:100037921%09red/ssc:396595%09red/ssc:100135040%09red	0.189189189189189
Fatty acid degradation	KEGG PATHWAY	ssc00071	7	41	0.00020481128143	0.0127537	HADH|ACSL6|ALDH2|ACAA2|ACAT2|ACSBG1|GCDH	http://www.genome.jp/kegg-bin/show_pathway?ssc00071/ssc:397604%09red/ssc:100522126%09red/ssc:100522477%09red/ssc:100152303%09red/ssc:100312959%09red/ssc:733685%09red/ssc:100156446%09red	0.170731707317073
Allograft rejection	KEGG PATHWAY	ssc05330	7	41	0.00020481128143	0.0127537	SLA-DOA|SLA-DQB1|GZMB|SLA-2|SLA-DRA|SLA-6|PRF1	http://www.genome.jp/kegg-bin/show_pathway?ssc05330/ssc:100157996%09red/ssc:100233184%09red/ssc:100135037%09red/ssc:100135031%09red/ssc:100037921%09red/ssc:396595%09red/ssc:100135040%09red	0.170731707317073
Th17 cell differentiation	KEGG PATHWAY	ssc04659	11	107	0.00022642976839	0.0133642895694	IL2RA|SLA-DOA|SLA-DQB1|TBX21|IL27RA|RORC|RUNX1|SLA-DRA|MAPK12|CD3D|CD3E	http://www.genome.jp/kegg-bin/show_pathway?ssc04659/ssc:100157996%09red/ssc:100511742%09red/ssc:396814%09red/ssc:100518804%09red/ssc:574062%09red/ssc:100037921%09red/ssc:100135040%09red/ssc:100622477%09red/ssc:396661%09red/ssc:100512633%09red/ssc:397455%09red	0.102803738317757
Fatty acid metabolism	KEGG PATHWAY	ssc01212	8	57	0.000244661426316	0.0137487786886	HADH|CBR4|ACSL6|SCD5|ACAA2|ACAT2|ACSBG1|FADS1	http://www.genome.jp/kegg-bin/show_pathway?ssc01212/ssc:397604%09red/ssc:100522126%09red/ssc:100152303%09red/ssc:100312959%09red/ssc:444995%09red/ssc:100135661%09red/ssc:100156446%09red/ssc:100153608%09red	0.140350877192982
Glyoxylate and dicarboxylate metabolism	KEGG PATHWAY	ssc00630	6	30	0.000276445183509	0.0148123186699	HOGA1|DLD|PCCA|ACAT2|AMT|SHMT1	http://www.genome.jp/kegg-bin/show_pathway?ssc00630/ssc:397181%09red/ssc:100152303%09red/ssc:100153961%09red/ssc:100524103%09red/ssc:396679%09red/ssc:397129%09red	0.2
Type I diabetes mellitus	KEGG PATHWAY	ssc04940	7	47	0.000431605186452	0.0202942520324	SLA-DOA|SLA-DQB1|GZMB|SLA-2|SLA-DRA|SLA-6|PRF1	http://www.genome.jp/kegg-bin/show_pathway?ssc04940/ssc:100157996%09red/ssc:100233184%09red/ssc:100135037%09red/ssc:100135031%09red/ssc:100037921%09red/ssc:396595%09red/ssc:100135040%09red	0.148936170212766
Autoimmune thyroid disease	KEGG PATHWAY	ssc05320	7	50	0.000603168899409	0.0262207763064	SLA-DOA|SLA-DQB1|GZMB|SLA-2|SLA-DRA|SLA-6|PRF1	http://www.genome.jp/kegg-bin/show_pathway?ssc05320/ssc:100157996%09red/ssc:100233184%09red/ssc:100135037%09red/ssc:100135031%09red/ssc:100037921%09red/ssc:396595%09red/ssc:100135040%09red	0.14
Cell adhesion molecules (CAMs)	KEGG PATHWAY	ssc04514	12	143	0.000661730634784	0.0281105394523	ITGB1|SLA-DOA|CD2|NRXN1|SLA-2|CD226|SLA-DRA|SLA-6|CD8A|ITGAL|MPZ|SLA-DQB1	http://www.genome.jp/kegg-bin/show_pathway?ssc04514/ssc:100157996%09red/ssc:100517508%09red/ssc:100519087%09red/ssc:100153273%09red/ssc:100135037%09red/ssc:733681%09red/ssc:100135031%09red/ssc:100037921%09red/ssc:397019%09red/ssc:396627%09red/ssc:100135040%09red/ssc:396662%09red	0.0839160839160839
Glutathione metabolism	KEGG PATHWAY	ssc00480	7	51	0.000671041523383	0.0281105394523	GPX1|G6PD|MGST2|RRM2|GGT5|ODC1|GSTK1	http://www.genome.jp/kegg-bin/show_pathway?ssc00480/ssc:100316853%09red/ssc:100622986%09red/ssc:100157523%09red/ssc:100521480%09red/ssc:100622296%09red/ssc:414408%09red/ssc:397403%09red	0.137254901960784
Pyruvate metabolism	KEGG PATHWAY	ssc00620	6	37	0.000743701681447	0.0302067	PCK1|DLD|ALDH2|ACAT2|LDHD|LDHA	http://www.genome.jp/kegg-bin/show_pathway?ssc00620/ssc:100152303%09red/ssc:100144531%09red/ssc:733685%09red/ssc:100523064%09red/ssc:397129%09red/ssc:407245%09red	0.162162162162162
Human T-cell leukemia virus 1 infection	KEGG PATHWAY	ssc05166	15	220	0.00113051679253	0.0400724721535	IL2RA|ADCY6|SLA-DQB1|ADCY5|RAN|RANBP1|SLA-DOA|TNFRSF13C|SLA-2|ITGAL|SLA-DRA|SLA-6|CD3D|CD3E|ADCY1	http://www.genome.jp/kegg-bin/show_pathway?ssc05166/ssc:100157996%09red/ssc:110260624%09red/ssc:100155970%09red/ssc:396814%09red/ssc:100624934%09red/ssc:100135037%09red/ssc:733681%09red/ssc:100135031%09red/ssc:100151896%09red/ssc:100135040%09red/ssc:397655%09red/ssc:100522613%09red/ssc:396661%09red/ssc:100037921%09red/ssc:397455%09red	0.0681818181818182
Carbon metabolism	KEGG PATHWAY	ssc01200	10	112	0.00118098895137	0.0403165	G6PD|DLD|PCCA|PFKM|ENO1|ACAT2|ESD|SDHC|AMT|SHMT1	http://www.genome.jp/kegg-bin/show_pathway?ssc01200/ssc:397181%09red/ssc:100524676%09red/ssc:100152303%09red/ssc:100622986%09red/ssc:100524103%09red/ssc:733601%09red/ssc:396679%09red/ssc:100738870%09red/ssc:397127%09red/ssc:397129%09red	0.0892857142857143
Dilated cardiomyopathy (DCM)	KEGG PATHWAY	ssc05414	9	93	0.00122489418865	0.0403165	ITGB1|ADCY5|ADCY6|ITGA3|ADCY1|DES|ITGA5|SGCA|CACNA2D2	http://www.genome.jp/kegg-bin/show_pathway?ssc05414/ssc:100155970%09red/ssc:100624934%09red/ssc:100155091%09red/ssc:396725%09red/ssc:100517557%09red/ssc:100522613%09red/ssc:397019%09red/ssc:100517053%09red/ssc:100240723%09red	0.0967741935483871
Aldosterone synthesis and secretion	KEGG PATHWAY	ssc04925	9	93	0.00122489418865	0.0403165	ADCY5|ADCY6|LIPE|ADCY1|KCNJ5|ATP1B2|CAMK4|CAMK2A|NPPA	http://www.genome.jp/kegg-bin/show_pathway?ssc04925/ssc:100515364%09red/ssc:100155970%09red/ssc:100624934%09red/ssc:397448%09red/ssc:100522212%09red/ssc:397583%09red/ssc:100522613%09red/ssc:397496%09red/ssc:100626014%09red	0.0967741935483871
PPAR signaling pathway	KEGG PATHWAY	ssc03320	8	75	0.00128021191567	0.0415437782213	AQP7|PCK1|ACSL6|SCD5|FABP4|ACSBG1|UBC|ADIPOQ	http://www.genome.jp/kegg-bin/show_pathway?ssc03320/ssc:100522126%09red/ssc:100144531%09red/ssc:100135661%09red/ssc:100126283%09red/ssc:399533%09red/ssc:396966%09red/ssc:100156446%09red/ssc:397660%09red	0.106666666666667
Lysine degradation	KEGG PATHWAY	ssc00310	7	58	0.0013324876361	0.0420555001859	HADH|COLGALT1|DLD|ALDH2|DHTKD1|ACAT2|GCDH	http://www.genome.jp/kegg-bin/show_pathway?ssc00310/ssc:397604%09red/ssc:102166829%09red/ssc:100522477%09red/ssc:100152303%09red/ssc:733685%09red/ssc:100517457%09red/ssc:397129%09red	0.120689655172414
Tryptophan metabolism	KEGG PATHWAY	ssc00380	6	45	0.0018491784209	0.0525152292052	HADH|DLD|ALDH2|DHTKD1|ACAT2|GCDH	http://www.genome.jp/kegg-bin/show_pathway?ssc00380/ssc:397604%09red/ssc:102166829%09red/ssc:100522477%09red/ssc:100152303%09red/ssc:733685%09red/ssc:397129%09red	0.133333333333333
Glycolysis / Gluconeogenesis	KEGG PATHWAY	ssc00010	7	62	0.00189182466321	0.0525152292052	PCK1|DLD|ALDH2|ENO1|PFKM|LDHA|ALDH1A3	http://www.genome.jp/kegg-bin/show_pathway?ssc00010/ssc:100144531%09red/ssc:733685%09red/ssc:733601%09red/ssc:100738870%09red/ssc:397129%09red/ssc:407245%09red/ssc:102162530%09red	0.112903225806452
One carbon pool by folate	KEGG PATHWAY	ssc00670	4	18	0.00214516786848	0.0581466678704	MTFMT|AMT|SHMT1|MTHFD2	http://www.genome.jp/kegg-bin/show_pathway?ssc00670/ssc:100737806%09red/ssc:396679%09red/ssc:397181%09red/ssc:100513511%09red	0.222222222222222
Leishmaniasis	KEGG PATHWAY	ssc05140	7	66	0.0026178683707	0.0693283761621	ITGB1|NCF2|SLA-DOA|SLA-DQB1|TLR2|SLA-DRA|MAPK12	http://www.genome.jp/kegg-bin/show_pathway?ssc05140/ssc:100157996%09red/ssc:574062%09red/ssc:100037921%09red/ssc:397019%09red/ssc:396623%09red/ssc:100135040%09red/ssc:100142665%09red	0.106060606060606
Propanoate metabolism	KEGG PATHWAY	ssc00640	5	33	0.00268609241819	0.0703267833125	MLYCD|ACAT2|PCCA|LDHA|DLD	http://www.genome.jp/kegg-bin/show_pathway?ssc00640/ssc:397129%09red/ssc:497060%09red/ssc:100524103%09red/ssc:407245%09red/ssc:100152303%09red	0.151515151515152
Fanconi anemia pathway	KEGG PATHWAY	ssc03460	6	49	0.00273162240707	0.0707152587179	FANCD2|FANCC|FANCI|RAD51|FAAP24|RMI2	http://www.genome.jp/kegg-bin/show_pathway?ssc03460/ssc:100518832%09red/ssc:100156260%09red/ssc:100522343%09red/ssc:100141309%09red/ssc:100621643%09red/ssc:102158362%09red	0.122448979591837
Valine, leucine and isoleucine degradation	KEGG PATHWAY	ssc00280	6	50	0.00299451380938	0.0716266473141	HADH|DLD|PCCA|ALDH2|ACAA2|ACAT2	http://www.genome.jp/kegg-bin/show_pathway?ssc00280/ssc:397604%09red/ssc:100152303%09red/ssc:100312959%09red/ssc:100524103%09red/ssc:733685%09red/ssc:397129%09red	0.12
Purine metabolism	KEGG PATHWAY	ssc00230	10	129	0.00310879545634	0.0716266473141	ADCY5|ADCY6|ENTPD4|ADCY1|ADA2|IMPDH1|NUDT16|RRM2|NT5C1A|NME1	http://www.genome.jp/kegg-bin/show_pathway?ssc00230/ssc:100152693%09red/ssc:100155970%09red/ssc:100624934%09red/ssc:100520873%09red/ssc:100316853%09red/ssc:100155254%09red/ssc:397079%09red/ssc:100142626%09red/ssc:100516203%09red/ssc:100522613%09red	0.0775193798449612
FoxO signaling pathway	KEGG PATHWAY	ssc04068	10	130	0.00327332575167	0.0725726437958	PCK1|MAPK12|RBL2|SGK1|PLK3|AGAP2|FBXO32|FOXO4|GABARAPL1|BNIP3	http://www.genome.jp/kegg-bin/show_pathway?ssc04068/ssc:100625739%09red/ssc:100144531%09red/ssc:733657%09red/ssc:397250%09red/ssc:733705%09red/ssc:100622675%09red/ssc:574062%09red/ssc:100624868%09red/ssc:100627715%09red/ssc:100462751%09red	0.0769230769230769
Staphylococcus aureus infection	KEGG PATHWAY	ssc05150	6	53	0.00389695908427	0.0800674612186	SLA-DOA|SLA-DQB1|CFH|MASP1|ITGAL|SLA-DRA	http://www.genome.jp/kegg-bin/show_pathway?ssc05150/ssc:100157996%09red/ssc:100152125%09red/ssc:733681%09red/ssc:100037921%09red/ssc:397525%09red/ssc:100135040%09red	0.113207547169811
Proximal tubule bicarbonate reclamation	KEGG PATHWAY	ssc04964	4	22	0.00404400283554	0.0810207	PCK1|ATP1B2|SLC38A3|AQP1	http://www.genome.jp/kegg-bin/show_pathway?ssc04964/ssc:100144531%09red/ssc:100522212%09red/ssc:407773%09red/ssc:100156039%09red	0.181818181818182
Pyrimidine metabolism	KEGG PATHWAY	ssc00240	6	54	0.00423830120786	0.0841814308872	ENTPD4|NME1|UCK2|RRM2|NT5C1A|CAD	http://www.genome.jp/kegg-bin/show_pathway?ssc00240/ssc:110260302%09red/ssc:100155254%09red/ssc:100142626%09red/ssc:100516203%09red/ssc:100316853%09red/ssc:100624530%09red	0.111111111111111
Arrhythmogenic right ventricular cardiomyopathy (ARVC)	KEGG PATHWAY	ssc05412	7	75	0.00502046941312	0.0955963762631	ITGB1|TCF7|ITGA3|DES|ITGA5|SGCA|CACNA2D2	http://www.genome.jp/kegg-bin/show_pathway?ssc05412/ssc:100512951%09red/ssc:100155091%09red/ssc:396725%09red/ssc:100517557%09red/ssc:397019%09red/ssc:100517053%09red/ssc:100240723%09red	0.0933333333333333
Drug metabolism - other enzymes	KEGG PATHWAY	ssc00983	6	59	0.00628439630895	0.106681	CES1|NME1|UCK2|IMPDH1|MGST2|RRM2	http://www.genome.jp/kegg-bin/show_pathway?ssc00983/ssc:100520873%09red/ssc:110260302%09red/ssc:100622296%09red/ssc:100142626%09red/ssc:100316853%09red/ssc:397478%09red	0.101694915254237
Glycerolipid metabolism	KEGG PATHWAY	ssc00561	6	59	0.00628439630895	0.106681	PLPP3|LIPG|DGAT2|ALDH2|PNPLA3|DGKD	http://www.genome.jp/kegg-bin/show_pathway?ssc00561/ssc:100049690%09red/ssc:100526190%09red/ssc:733685%09red/ssc:100155736%09red/ssc:100294675%09red/ssc:100512419%09red	0.101694915254237
AMPK signaling pathway	KEGG PATHWAY	ssc04152	9	121	0.00629714471322	0.106681	MLYCD|PCK1|LIPE|SCD5|CAMKK2|PFKM|STRADB|LEPR|ADIPOQ	http://www.genome.jp/kegg-bin/show_pathway?ssc04152/ssc:497060%09red/ssc:100157312%09red/ssc:100511661%09red/ssc:100144531%09red/ssc:396836%09red/ssc:733601%09red/ssc:397583%09red/ssc:100135661%09red/ssc:397660%09red	0.0743801652892562
Oxytocin signaling pathway	KEGG PATHWAY	ssc04921	10	148	0.00760688324604	0.123006	CD38|ADCY5|ADCY6|ADCY1|KCNJ5|CAMK4|CAMK2A|CAMKK2|CACNA2D2|NPPA	http://www.genome.jp/kegg-bin/show_pathway?ssc04921/ssc:100157312%09red/ssc:100515364%09red/ssc:100155970%09red/ssc:100624934%09red/ssc:100511702%09red/ssc:100517557%09red/ssc:397448%09red/ssc:100522613%09red/ssc:397496%09red/ssc:100626014%09red	0.0675675675675676
Proteoglycans in cancer	KEGG PATHWAY	ssc05205	12	200	0.00869163591184	0.130886	ITGB1|IGF2|CTSL|MET|CD44|ITGA5|CAMK2A|VTN|TLR2|HBEGF|MAPK12|FLNC	http://www.genome.jp/kegg-bin/show_pathway?ssc05205/ssc:100515919%09red/ssc:574062%09red/ssc:654328%09red/ssc:396916%09red/ssc:397192%09red/ssc:100525150%09red/ssc:397019%09red/ssc:396623%09red/ssc:100518997%09red/ssc:100155091%09red/ssc:397564%09red/ssc:100626014%09red	0.06
Insulin secretion	KEGG PATHWAY	ssc04911	7	84	0.0087924290612	0.131544	ADCY5|ADCY6|ADCY1|ATP1B2|CAMK2A|KCNN3|CCK	http://www.genome.jp/kegg-bin/show_pathway?ssc04911/ssc:100522613%09red/ssc:100624934%09red/ssc:397045%09red/ssc:100522212%09red/ssc:397468%09red/ssc:100155970%09red/ssc:100626014%09red	0.0833333333333333
Gap junction	KEGG PATHWAY	ssc04540	7	85	0.00931272647931	0.137542	ADCY5|ADCY6|TUBA8|ADCY1|TUBB6|TUBA1B|TUBB	http://www.genome.jp/kegg-bin/show_pathway?ssc04540/ssc:100518253%09red/ssc:100155970%09red/ssc:733594%09red/ssc:100624934%09red/ssc:100623583%09red/ssc:733686%09red/ssc:100522613%09red	0.0823529411764706
Nicotinate and nicotinamide metabolism	KEGG PATHWAY	ssc00760	4	29	0.00961705790001	0.139357	CD38|NNT|BST1|NT5C1A	http://www.genome.jp/kegg-bin/show_pathway?ssc00760/ssc:100516203%09red/ssc:100625942%09red/ssc:100526144%09red/ssc:100511702%09red	0.137931034482759
Pathways in cancer	KEGG PATHWAY	ssc05200	23	506	0.00998924828567	0.141434	RASGRP2|IGF2|ITGA3|MGST2|FLT4|STAT4|IL12RB2|PTGER3|JAG2|DAPK3|DAPK2|ITGB1|TCF7|ADCY5|CAMK2A|FGF1|IL2RA|ADCY6|ADCY1|NOTCH3|MET|RUNX1|RAD51	http://www.genome.jp/kegg-bin/show_pathway?ssc05200/ssc:396811%09red/ssc:396814%09red/ssc:100624934%09red/ssc:396916%09red/ssc:100626093%09red/ssc:100522613%09red/ssc:397497%09red/ssc:100517053%09red/ssc:397261%09red/ssc:100512633%09red/ssc:654328%09red/ssc:102158881%09red/ssc:100512951%09red/ssc:100622296%09red/ssc:100155970%09red/ssc:100624415%09red/ssc:100518179%09red/ssc:397178%09red/ssc:1005…	0.0454545454545455
Cytokine-cytokine receptor interaction	KEGG PATHWAY	ssc04060	14	259	0.0110544469101	0.14695	IL2RA|LIF|IL12RB2|IL31RA|IL27RA|XCR1|BMP5|LEPR|CCR1|CLCF1|EDA|TNFRSF13C|CCL24|TNFRSF19	http://www.genome.jp/kegg-bin/show_pathway?ssc04060/ssc:100518887%09red/ssc:780407%09red/ssc:396836%09red/ssc:100511742%09red/ssc:397178%09red/ssc:399503%09red/ssc:414374%09red/ssc:414375%09red/ssc:396814%09red/ssc:100513263%09red/ssc:100522044%09red/ssc:100521146%09red/ssc:110260624%09red/ssc:100151964%09red	0.0540540540540541
Axon guidance	KEGG PATHWAY	ssc04360	11	182	0.0111567168983	0.14695	EPHB2|ITGB1|SEMA3G|NTN1|PLXNC1|CAMK2A|MET|CFL1|RGMA|SEMA4D|PAK3	http://www.genome.jp/kegg-bin/show_pathway?ssc04360/ssc:654328%09red/ssc:100157653%09red/ssc:100519487%09red/ssc:100519549%09red/ssc:733599%09red/ssc:100152598%09red/ssc:100156429%09red/ssc:100624533%09red/ssc:445532%09red/ssc:397019%09red/ssc:100626014%09red	0.0604395604395604
Rheumatoid arthritis	KEGG PATHWAY	ssc05323	7	89	0.0116207715055	0.14695	SLA-DOA|TEK|CTSL|SLA-DQB1|TLR2|ITGAL|SLA-DRA	http://www.genome.jp/kegg-bin/show_pathway?ssc05323/ssc:100157996%09red/ssc:100515919%09red/ssc:396729%09red/ssc:733681%09red/ssc:100037921%09red/ssc:396623%09red/ssc:100135040%09red	0.0786516853932584
Rap1 signaling pathway	KEGG PATHWAY	ssc04015	12	211	0.0126285376706	0.14695	RASGRP2|ITGB1|ADCY6|TEK|ADCY1|ADCY5|MET|ITGAL|MAPK12|FLT4|VASP|FGF1	http://www.genome.jp/kegg-bin/show_pathway?ssc04015/ssc:396729%09red/ssc:574062%09red/ssc:100518179%09red/ssc:100155970%09red/ssc:654328%09red/ssc:110261011%09red/ssc:733681%09red/ssc:100624934%09red/ssc:100626093%09red/ssc:100522613%09red/ssc:397019%09red/ssc:397497%09red	0.0568720379146919
Pancreatic secretion	KEGG PATHWAY	ssc04972	7	91	0.0129180961718	0.14798	CD38|ADCY5|ADCY6|ADCY1|ATP1B2|BST1|CCK	http://www.genome.jp/kegg-bin/show_pathway?ssc04972/ssc:100155970%09red/ssc:100624934%09red/ssc:100625942%09red/ssc:100511702%09red/ssc:100522212%09red/ssc:397468%09red/ssc:100522613%09red	0.0769230769230769
Endocrine resistance	KEGG PATHWAY	ssc01522	7	91	0.0129180961718	0.14798	ADCY5|ADCY6|ADCY1|NOTCH3|HBEGF|MAPK12|JAG2	http://www.genome.jp/kegg-bin/show_pathway?ssc01522/ssc:574062%09red/ssc:100155970%09red/ssc:102158881%09red/ssc:100624934%09red/ssc:100522743%09red/ssc:100522613%09red/ssc:397564%09red	0.0769230769230769
Tuberculosis	KEGG PATHWAY	ssc05152	10	163	0.0138223865548	0.151651	CD74|SLA-DOA|VDR|SLA-DQB1|PLK3|CAMK2A|TLR2|CD14|SLA-DRA|MAPK12	http://www.genome.jp/kegg-bin/show_pathway?ssc05152/ssc:100157996%09red/ssc:574062%09red/ssc:100037938%09red/ssc:397250%09red/ssc:100037921%09red/ssc:396623%09red/ssc:100135040%09red/ssc:396660%09red/ssc:396628%09red/ssc:100626014%09red	0.0613496932515337
Adipocytokine signaling pathway	KEGG PATHWAY	ssc04920	6	71	0.0139783920296	0.152057	PCK1|ACSL6|LEPR|CAMKK2|ACSBG1|ADIPOQ	http://www.genome.jp/kegg-bin/show_pathway?ssc04920/ssc:100522126%09red/ssc:100157312%09red/ssc:100144531%09red/ssc:396836%09red/ssc:100156446%09red/ssc:397660%09red	0.0845070422535211
Tight junction	KEGG PATHWAY	ssc04530	10	166	0.0154240337125	0.157156	ITGB1|DLG2|TUBA8|HSPA4|TUBA1B|TJP2|RUNX1|RAB13|ACTR3|VASP	http://www.genome.jp/kegg-bin/show_pathway?ssc04530/ssc:100518253%09red/ssc:100154707%09red/ssc:733594%09red/ssc:396738%09red/ssc:110261011%09red/ssc:100513065%09red/ssc:100524853%09red/ssc:100516384%09red/ssc:397019%09red/ssc:100512633%09red	0.0602409638554217
Fatty acid biosynthesis	KEGG PATHWAY	ssc00061	3	18	0.015695	0.157156	CBR4|ACSL6|ACSBG1	http://www.genome.jp/kegg-bin/show_pathway?ssc00061/ssc:100522126%09red/ssc:100156446%09red/ssc:100153608%09red	0.166666666666667
Primary immunodeficiency	KEGG PATHWAY	ssc05340	4	34	0.0156996556873	0.157156	CD8A|CD3D|CD3E|TNFRSF13C	http://www.genome.jp/kegg-bin/show_pathway?ssc05340/ssc:396661%09red/ssc:110260624%09red/ssc:396627%09red/ssc:397455%09red	0.117647058823529
Epstein-Barr virus infection	KEGG PATHWAY	ssc05169	11	195	0.0173844964666	0.162161	SLA-DOA|MAPK12|SLA-DQB1|CD44|TLR2|SLA-2|ITGAL|SLA-DRA|SLA-6|CD3D|CD3E	http://www.genome.jp/kegg-bin/show_pathway?ssc05169/ssc:100157996%09red/ssc:574062%09red/ssc:100135037%09red/ssc:733681%09red/ssc:100135031%09red/ssc:100525150%09red/ssc:100135040%09red/ssc:396623%09red/ssc:396661%09red/ssc:100037921%09red/ssc:397455%09red	0.0564102564102564
Salivary secretion	KEGG PATHWAY	ssc04970	6	75	0.0175819726996	0.163342	CD38|ADCY5|ADCY6|ADCY1|ATP1B2|BST1	http://www.genome.jp/kegg-bin/show_pathway?ssc04970/ssc:100522613%09red/ssc:100625942%09red/ssc:100624934%09red/ssc:100511702%09red/ssc:100522212%09red/ssc:100155970%09red	0.08
Platelet activation	KEGG PATHWAY	ssc04611	8	122	0.0187354317754	0.169947	RASGRP2|ITGB1|ADCY6|ADCY1|ADCY5|MAPK12|VASP|FGB	http://www.genome.jp/kegg-bin/show_pathway?ssc04611/ssc:574062%09red/ssc:100155970%09red/ssc:100624934%09red/ssc:110261011%09red/ssc:100626093%09red/ssc:100514354%09red/ssc:100522613%09red/ssc:397019%09red	0.0655737704918033
PI3K-Akt signaling pathway	KEGG PATHWAY	ssc04151	16	335	0.0193304778863	0.174042	ITGB1|IL2RA|PCK1|DDIT4|RBL2|SGK1|ITGA3|ITGA5|NTRK2|VTN|TLR2|MET|TEK|FLT4|IGF2|FGF1	http://www.genome.jp/kegg-bin/show_pathway?ssc04151/ssc:396729%09red/ssc:100517053%09red/ssc:100625739%09red/ssc:100518179%09red/ssc:396814%09red/ssc:654328%09red/ssc:100144531%09red/ssc:397192%09red/ssc:100519209%09red/ssc:100153821%09red/ssc:396623%09red/ssc:396916%09red/ssc:397019%09red/ssc:397497%09red/ssc:100627715%09red/ssc:100155091%09red	0.0477611940298507
Complement and coagulation cascades	KEGG PATHWAY	ssc04610	6	80	0.0229217	0.187542	CFH|MASP1|VTN|SERPINE1|A2M|FGB	http://www.genome.jp/kegg-bin/show_pathway?ssc04610/ssc:100152125%09red/ssc:397192%09red/ssc:397525%09red/ssc:100514354%09red/ssc:396945%09red/ssc:403166%09red	0.075
Autophagy - animal	KEGG PATHWAY	ssc04140	8	128	0.0238231595698	0.191103	DDIT4|CAMKK2|TP53INP2|CTSL|GABARAPL1|DAPK3|DAPK2|BNIP3	http://www.genome.jp/kegg-bin/show_pathway?ssc04140/ssc:100515919%09red/ssc:100157312%09red/ssc:100153821%09red/ssc:100152247%09red/ssc:100155578%09red/ssc:100624868%09red/ssc:100624415%09red/ssc:100462751%09red	0.0625
Parathyroid hormone synthesis, secretion and action	KEGG PATHWAY	ssc04928	7	104	0.0239798054412	0.191103	ADCY5|ADCY6|VDR|ADCY1|HBEGF|MMP17|MMP25	http://www.genome.jp/kegg-bin/show_pathway?ssc04928/ssc:100155970%09red/ssc:100624934%09red/ssc:396628%09red/ssc:100154230%09red/ssc:100522613%09red/ssc:397564%09red/ssc:100626072%09red	0.0673076923076923
T cell receptor signaling pathway	KEGG PATHWAY	ssc04660	7	106	0.0261242131483	0.194162	MAP3K8|ITK|MAPK12|CD8A|CD3D|CD3E|PAK3	http://www.genome.jp/kegg-bin/show_pathway?ssc04660/ssc:574062%09red/ssc:396627%09red/ssc:100624533%09red/ssc:100523474%09red/ssc:100622217%09red/ssc:396661%09red/ssc:397455%09red	0.0660377358490566
Chemical carcinogenesis	KEGG PATHWAY	ssc05204	5	61	0.0267712954756	0.197064	MGST2|CYP3A22|ALDH1A3|SULT1A3|GSTK1	http://www.genome.jp/kegg-bin/show_pathway?ssc05204/ssc:102162530%09red/ssc:396640%09red/ssc:100622296%09red/ssc:100144468%09red/ssc:100521480%09red	0.0819672131147541
HIF-1 signaling pathway	KEGG PATHWAY	ssc04066	7	108	0.0283958509142	0.206385	TEK|CAMK2A|SERPINE1|ENO1|PFKM|LDHA|NPPA	http://www.genome.jp/kegg-bin/show_pathway?ssc04066/ssc:396729%09red/ssc:733601%09red/ssc:100738870%09red/ssc:396945%09red/ssc:397496%09red/ssc:407245%09red/ssc:100626014%09red	0.0648148148148148
Apelin signaling pathway	KEGG PATHWAY	ssc04371	8	134	0.0298093931599	0.207192	ADCY5|ADCY6|LIPE|ADCY1|CAMK4|NOTCH3|GABARAPL1|SERPINE1	http://www.genome.jp/kegg-bin/show_pathway?ssc04371/ssc:100515364%09red/ssc:100155970%09red/ssc:102158881%09red/ssc:100624934%09red/ssc:100462751%09red/ssc:397583%09red/ssc:100522613%09red/ssc:396945%09red	0.0597014925373134
Leukocyte transendothelial migration	KEGG PATHWAY	ssc04670	7	110	0.0307975721969	0.207192	ITGB1|NCF2|TXK|ITK|ITGAL|MAPK12|VASP	http://www.genome.jp/kegg-bin/show_pathway?ssc04670/ssc:574062%09red/ssc:110261011%09red/ssc:733681%09red/ssc:100142665%09red/ssc:444993%09red/ssc:100523474%09red/ssc:397019%09red	0.0636363636363636
Butanoate metabolism	KEGG PATHWAY	ssc00650	3	24	0.0308449718447	0.207192	HADH|ACAT2|ALDH5A1	http://www.genome.jp/kegg-bin/show_pathway?ssc00650/ssc:397604%09red/ssc:100157072%09red/ssc:100152303%09red	0.125
Longevity regulating pathway	KEGG PATHWAY	ssc04211	6	89	0.0350773950421	0.225678	ADCY5|ADCY6|ADCY1|CAMK4|CAMKK2|ADIPOQ	http://www.genome.jp/kegg-bin/show_pathway?ssc04211/ssc:100157312%09red/ssc:100515364%09red/ssc:100522613%09red/ssc:100624934%09red/ssc:100155970%09red/ssc:397660%09red	0.0674157303370786
GnRH signaling pathway	KEGG PATHWAY	ssc04912	6	89	0.0350773950421	0.225678	ADCY5|ADCY6|ADCY1|CAMK2A|HBEGF|MAPK12	http://www.genome.jp/kegg-bin/show_pathway?ssc04912/ssc:574062%09red/ssc:100522613%09red/ssc:100624934%09red/ssc:100155970%09red/ssc:397564%09red/ssc:100626014%09red	0.0674157303370786
Hypertrophic cardiomyopathy (HCM)	KEGG PATHWAY	ssc05410	6	89	0.0350773950421	0.225678	ITGB1|ITGA3|DES|ITGA5|SGCA|CACNA2D2	http://www.genome.jp/kegg-bin/show_pathway?ssc05410/ssc:100155091%09red/ssc:396725%09red/ssc:100517557%09red/ssc:397019%09red/ssc:100517053%09red/ssc:100240723%09red	0.0674157303370786
Endocrine and other factor-regulated calcium reabsorption	KEGG PATHWAY	ssc04961	4	46	0.0386254422199	0.235431	AP2M1|ADCY6|VDR|ATP1B2	http://www.genome.jp/kegg-bin/show_pathway?ssc04961/ssc:100626761%09red/ssc:100522212%09red/ssc:396628%09red/ssc:100522613%09red	0.0869565217391304
Bile secretion	KEGG PATHWAY	ssc04976	5	69	0.0409784945874	0.242051	ADCY5|ADCY6|ATP1B2|ADCY1|AQP1	http://www.genome.jp/kegg-bin/show_pathway?ssc04976/ssc:100522212%09red/ssc:407773%09red/ssc:100155970%09red/ssc:100522613%09red/ssc:100624934%09red	0.072463768115942
Drug metabolism - cytochrome P450	KEGG PATHWAY	ssc00982	4	47	0.0410967525926	0.242051	MGST2|GSTK1|ALDH1A3|FMO5	http://www.genome.jp/kegg-bin/show_pathway?ssc00982/ssc:100152950%09red/ssc:102162530%09red/ssc:100521480%09red/ssc:100622296%09red	0.0851063829787234
Intestinal immune network for IgA production	KEGG PATHWAY	ssc04672	4	47	0.0410967525926	0.242051	SLA-DOA|SLA-DRA|TNFRSF13C|SLA-DQB1	http://www.genome.jp/kegg-bin/show_pathway?ssc04672/ssc:100135040%09red/ssc:100157996%09red/ssc:110260624%09red/ssc:100037921%09red	0.0851063829787234
Arginine and proline metabolism	KEGG PATHWAY	ssc00330	4	48	0.0436556616009	0.248352	CKM|HOGA1|ODC1|ALDH2	http://www.genome.jp/kegg-bin/show_pathway?ssc00330/ssc:414408%09red/ssc:100153961%09red/ssc:397264%09red/ssc:733685%09red	0.0833333333333333
Asthma	KEGG PATHWAY	ssc05310	3	28	0.0440004996223	0.248473	SLA-DOA|SLA-DRA|SLA-DQB1	http://www.genome.jp/kegg-bin/show_pathway?ssc05310/ssc:100135040%09red/ssc:100157996%09red/ssc:100037921%09red	0.107142857142857
MAPK signaling pathway	KEGG PATHWAY	ssc04010	13	286	0.0449572522793	0.252638	RASGRP2|IGF2|MAP3K8|TEK|NTRK2|MET|CD14|MAP4K2|MAPK12|CACNA2D2|FLT4|FLNC|FGF1	http://www.genome.jp/kegg-bin/show_pathway?ssc04010/ssc:396729%09red/ssc:574062%09red/ssc:100518179%09red/ssc:100037938%09red/ssc:100517557%09red/ssc:396916%09red/ssc:654328%09red/ssc:100626093%09red/ssc:100519209%09red/ssc:100523716%09red/ssc:100622217%09red/ssc:100518997%09red/ssc:397497%09red	0.0454545454545455
Thyroid hormone synthesis	KEGG PATHWAY	ssc04918	5	71	0.0451233727681	0.252954	GPX1|ADCY5|ADCY6|ATP1B2|ADCY1	http://www.genome.jp/kegg-bin/show_pathway?ssc04918/ssc:100155970%09red/ssc:100522212%09red/ssc:397403%09red/ssc:100522613%09red/ssc:100624934%09red	0.0704225352112676
Ras signaling pathway	KEGG PATHWAY	ssc04014	11	229	0.0454432308375	0.253514	RASGRP2|IGF2|TEK|RIN1|NTRK2|MET|FOXO4|FLT4|ABL2|FGF1|PAK3	http://www.genome.jp/kegg-bin/show_pathway?ssc04014/ssc:396729%09red/ssc:100518179%09red/ssc:100626093%09red/ssc:100627019%09red/ssc:396916%09red/ssc:654328%09red/ssc:733705%09red/ssc:100519209%09red/ssc:100520715%09red/ssc:100624533%09red/ssc:397497%09red	0.0480349344978166
Thermogenesis	KEGG PATHWAY	ssc04714	11	229	0.0454432308375	0.253514	ADCY5|ADCY6|LIPE|ADCY1|ACSL6|NDUFAF1|MAPK12|NDUFS7|COX7A1|SDHC|NPPA	http://www.genome.jp/kegg-bin/show_pathway?ssc04714/ssc:100522126%09red/ssc:100524676%09red/ssc:100155970%09red/ssc:100624934%09red/ssc:574062%09red/ssc:399685%09red/ssc:397583%09red/ssc:100522613%09red/ssc:100524355%09red/ssc:100624738%09red/ssc:397496%09red	0.0480349344978166
Gastric acid secretion	KEGG PATHWAY	ssc04971	5	72	0.0472862186527	0.253725	ADCY5|ADCY6|ATP1B2|ADCY1|CAMK2A	http://www.genome.jp/kegg-bin/show_pathway?ssc04971/ssc:100626014%09red/ssc:100522212%09red/ssc:100155970%09red/ssc:100522613%09red/ssc:100624934%09red	0.0694444444444444
Citrate cycle (TCA cycle)	KEGG PATHWAY	ssc00020	3	29	0.0476603	0.253725	SDHC|PCK1|DLD	http://www.genome.jp/kegg-bin/show_pathway?ssc00020/ssc:397129%09red/ssc:100144531%09red/ssc:100524676%09red	0.103448275862069
Taurine and hypotaurine metabolism	KEGG PATHWAY	ssc00430	2	12	0.0484543341493	0.253725	CDO1|GGT5	http://www.genome.jp/kegg-bin/show_pathway?ssc00430/ssc:100312964%09red/ssc:100157523%09red	0.166666666666667
Human immunodeficiency virus 1 infection	KEGG PATHWAY	ssc05170	10	204	0.0492342280036	0.256062	MAPK12|SLA-6|CFL1|TLR2|SLA-2|AP1S2|WEE1|CD3D|CD3E|PAK3	http://www.genome.jp/kegg-bin/show_pathway?ssc05170/ssc:574062%09red/ssc:445532%09red/ssc:100521487%09red/ssc:100135031%09red/ssc:100624533%09red/ssc:396623%09red/ssc:396661%09red/ssc:100517795%09red/ssc:397455%09red/ssc:100135037%09red	0.0490196078431373
Pertussis	KEGG PATHWAY	ssc05133	5	73	0.0495095	0.256914	ITGB1|CD14|MAPK12|ITGA5|CFL1	http://www.genome.jp/kegg-bin/show_pathway?ssc05133/ssc:397019%09red/ssc:574062%09red/ssc:100155091%09red/ssc:100037938%09red/ssc:445532%09red	0.0684931506849315
