# Supplementary material for: Comprehensive transcriptome analysis reveals MSTRG.19853.1/ssc-miR-361-3p/NPPA axis is related to hypoxic adaptation in Tibetan pigs
Source: BMC Genomics. 2025 Jul 1;26:595. doi: 10.1186/s12864-025-11783-8 (PMC12211723; doi:10.1186/s12864-025-11783-8)
Supplement: Supplementary file 5 — Supplementary Material 5: Table S5. Key DE-lncRNA/DE-mRNA pairs. [file 12864_2025_11783_MOESM5_ESM.xlsx]

## Sheet: SHEET
Table S5. Key DE-lncRNA/DE-mRNA pairs.
Group	Target DE-mRNA name	lncRNA Name	Target DE-mRNA ID	Target type	pearson value	pvalue vector	Target DE-mRNA Log2FC	Target DE-lncRNA Log2FC
TH vs. YH	ENSSSCG00000003431	MSTRG.19853.1	NPPA	trans	0.939405	0.00100949	7.26713	9.59088
TH vs. YH	ENSSSCG00000003431	MSTRG.35946.13	NPPA	trans	0.945312	0.00440437	7.26713	8.33939
TH vs. YH	ENSSSCG00000003431	MSTRG.28268.1	NPPA	trans	0.969882	0.00134697	7.26713	5.46832
TH vs. YH	ENSSSCG00000003431	MSTRG.30470.1	NPPA	trans	0.942595	0.00484836	7.26713	5.20498
TH vs. YH	ENSSSCG00000003431	MSTRG.13142.1	NPPA	trans	0.979657	0.00061657	7.26713	5.04357
TH vs. YH	ENSSSCG00000009216	MSTRG.11581.1	SPP1	trans	0.999048	1.3581e-06	5.48172	8.05309
TH vs. YH	ENSSSCG00000009216	MSTRG.28010.25	SPP1	trans	0.974366	0.000977233	5.48172	7.62908
TH vs. YH	ENSSSCG00000009216	MSTRG.35787.3	SPP1	trans	0.953203	0.00323376	5.48172	6.45399
TH vs. YH	ENSSSCG00000009216	MSTRG.18367.25	SPP1	trans	0.998017	5.89203e-06	5.48172	5.39111
TH vs. YH	ENSSSCG00000009216	MSTRG.3211.1	SPP1	trans	0.946436	0.00422686	5.48172	4.73003
TH vs. YH	ENSSSCG00000009216	MSTRG.27953.1	SPP1	trans	0.975279	0.000909145	5.48172	4.70769
TH vs. YH	ENSSSCG00000009216	MSTRG.26663.1	SPP1	trans	0.983442	0.000408961	5.48172	4.23476
TH vs. YH	ENSSSCG00000005494	MSTRG.31327.22	TNC	trans	0.920108	0.00931905	4.00456	9.01259
TH vs. YH	ENSSSCG00000005494	MSTRG.35946.13	TNC	trans	0.941432	0.00504488	4.00456	8.33939
TH vs. YH	ENSSSCG00000005494	MSTRG.28268.1	TNC	trans	0.966455	0.001669	4.00456	5.46832
TH vs. YH	ENSSSCG00000005494	MSTRG.32940.13	TNC	trans	0.940578	0.00519158	4.00456	5.06107
TH vs. YH	ENSSSCG00000005494	MSTRG.13142.1	TNC	trans	0.961942	0.00214508	4.00456	5.04357
TH vs. YH	ENSSSCG00000005494	MSTRG.26663.1	TNC	trans	0.907502	0.0124381	4.00456	4.23476
TH vs. YH	ENSSSCG00000025698	MSTRG.11581.1	SERPINE1	trans	0.982164	0.000474357	3.88719	8.05309
TH vs. YH	ENSSSCG00000025698	MSTRG.28010.25	SERPINE1	trans	0.907138	0.0125347	3.88719	7.62908
TH vs. YH	ENSSSCG00000025698	MSTRG.35787.3	SERPINE1	trans	0.944259	0.00457394	3.88719	6.45399
TH vs. YH	ENSSSCG00000025698	MSTRG.18367.25	SERPINE1	trans	0.987503	0.000233271	3.88719	5.39111
TH vs. YH	ENSSSCG00000025698	MSTRG.32940.13	SERPINE1	trans	0.905541	0.0129625	3.88719	5.06107
TH vs. YH	ENSSSCG00000025698	MSTRG.3211.1	SERPINE1	trans	0.98518	0.000327828	3.88719	4.73003
TH vs. YH	ENSSSCG00000025698	MSTRG.27953.1	SERPINE1	trans	0.987955	0.000216767	3.88719	4.70769
TH vs. YH	ENSSSCG00000025698	MSTRG.26663.1	SERPINE1	trans	0.976454	0.000825085	3.88719	4.23476
TH vs. YH	ENSSSCG00000011412	MSTRG.19853.1	CACNA2D2	trans	0.936203	0.00597529	2.82405	9.59088
TH vs. YH	ENSSSCG00000011412	MSTRG.31327.22	CACNA2D2	trans	0.973358	0.00105521	2.82405	9.01259
TH vs. YH	ENSSSCG00000011412	MSTRG.11581.1	CACNA2D2	trans	0.949095	0.00382107	2.82405	8.05309
TH vs. YH	ENSSSCG00000011412	MSTRG.28010.25	CACNA2D2	trans	0.955888	0.00287594	2.82405	7.62908
TH vs. YH	ENSSSCG00000011412	MSTRG.28268.1	CACNA2D2	trans	0.912208	0.0112229	2.82405	5.46832
TH vs. YH	ENSSSCG00000011412	MSTRG.18367.25	CACNA2D2	trans	0.933182	0.00654774	2.82405	5.39111
TH vs. YH	ENSSSCG00000011412	MSTRG.32940.13	CACNA2D2	trans	0.90664	0.0126672	2.82405	5.06107
TH vs. YH	ENSSSCG00000011412	MSTRG.26663.1	CACNA2D2	trans	0.950424	0.00362574	2.82405	4.23476
TH vs. YH	ENSSSCG00000037120	MSTRG.11581.1	TK1	trans	0.984871	0.000341612	2.60767	8.05309
TH vs. YH	ENSSSCG00000037120	MSTRG.18367.25	TK1	trans	0.984635	0.000352302	2.60767	5.39111
TH vs. YH	ENSSSCG00000037120	MSTRG.3211.1	TK1	trans	0.993345	6.62856e-05	2.60767	4.73003
TH vs. YH	ENSSSCG00000037120	MSTRG.27953.1	TK1	trans	0.966728	0.00164212	2.60767	4.70769
TH vs. YH	ENSSSCG00000037120	MSTRG.26663.1	TK1	trans	0.992647	8.08939e-05	2.60767	4.23476
TH vs. YH	ENSSSCG00000016174	MSTRG.11581.1	FN1	trans	0.996616	1.71565e-05	2.34651	8.05309
TH vs. YH	ENSSSCG00000016174	MSTRG.28010.25	FN1	trans	0.941892	0.00496677	2.34651	7.62908
TH vs. YH	ENSSSCG00000016174	MSTRG.35787.3	FN1	trans	0.970651	0.00127939	2.34651	6.45399
TH vs. YH	ENSSSCG00000016174	MSTRG.18367.25	FN1	trans	0.995815	2.62371e-05	2.34651	5.39111
TH vs. YH	ENSSSCG00000016174	MSTRG.32940.13	FN1	trans	0.930538	0.00706991	2.34651	5.06107
TH vs. YH	ENSSSCG00000016174	MSTRG.3211.1	FN1	trans	0.976145	0.000846808	2.34651	4.73003
TH vs. YH	ENSSSCG00000016174	MSTRG.27953.1	FN1	trans	0.974903	0.00093687	2.34651	4.70769
TH vs. YH	ENSSSCG00000016174	MSTRG.26663.1	FN1	trans	0.993713	5.9156e-05	2.34651	4.23476
TH vs. YH	ENSSSCG00000010948	MSTRG.11581.1	CTSL	trans	0.967131	0.00160284	2.22011	8.05309
TH vs. YH	ENSSSCG00000010948	MSTRG.28010.25	CTSL	trans	0.907859	0.0123438	2.22011	7.62908
TH vs. YH	ENSSSCG00000010948	MSTRG.18367.25	CTSL	trans	0.978054	0.000717168	2.22011	5.39111
TH vs. YH	ENSSSCG00000010948	MSTRG.3211.1	CTSL	trans	0.955298	0.00295268	2.22011	4.73003
TH vs. YH	ENSSSCG00000010948	MSTRG.27953.1	CTSL	trans	0.99681	1.52461e-05	2.22011	4.70769
TH vs. YH	ENSSSCG00000010948	MSTRG.26663.1	CTSL	trans	0.944021	0.00461284	2.22011	4.23476
TH vs. YH	ENSSSCG00000004049	MSTRG.11581.1	ACAT2	trans	0.993368	6.5823e-05	2.1431	8.05309
TH vs. YH	ENSSSCG00000004049	MSTRG.28010.25	ACAT2	trans	0.942324	0.00489381	2.1431	7.62908
TH vs. YH	ENSSSCG00000004049	MSTRG.18367.25	ACAT2	trans	0.987795	0.000222548	2.1431	5.39111
TH vs. YH	ENSSSCG00000004049	MSTRG.3211.1	ACAT2	trans	0.968638	0.00145992	2.1431	4.73003
TH vs. YH	ENSSSCG00000004049	MSTRG.27953.1	ACAT2	trans	0.950982	0.00354524	2.1431	4.70769
TH vs. YH	ENSSSCG00000004049	MSTRG.26663.1	ACAT2	trans	0.998327	4.19413e-06	2.1431	4.23476
TH vs. YH	ENSSSCG00000012277	MSTRG.11581.1	TIMP1	trans	0.993605	6.12095e-05	2.10814	8.05309
TH vs. YH	ENSSSCG00000012277	MSTRG.28010.25	TIMP1	trans	0.933087	0.00656626	2.10814	7.62908
TH vs. YH	ENSSSCG00000012277	MSTRG.18367.25	TIMP1	trans	0.995793	2.65048e-05	2.10814	5.39111
TH vs. YH	ENSSSCG00000012277	MSTRG.32940.13	TIMP1	trans	0.917039	0.0100382	2.10814	5.06107
TH vs. YH	ENSSSCG00000012277	MSTRG.3211.1	TIMP1	trans	0.979906	0.000601601	2.10814	4.73003
TH vs. YH	ENSSSCG00000012277	MSTRG.27953.1	TIMP1	trans	0.985063	0.000333023	2.10814	4.70769
TH vs. YH	ENSSSCG00000012277	MSTRG.26663.1	TIMP1	trans	0.98744	0.000235626	2.10814	4.23476
TH vs. YH	ENSSSCG00000009231	MSTRG.11581.1	CDS1	trans	0.978574	0.000683699	2.07827	8.05309
TH vs. YH	ENSSSCG00000009231	MSTRG.18367.25	CDS1	trans	0.984025	0.00038074	2.07827	5.39111
TH vs. YH	ENSSSCG00000009231	MSTRG.3211.1	CDS1	trans	0.976969	0.000789554	2.07827	4.73003
TH vs. YH	ENSSSCG00000009231	MSTRG.27953.1	CDS1	trans	0.984764	0.000346424	2.07827	4.70769
TH vs. YH	ENSSSCG00000009231	MSTRG.26663.1	CDS1	trans	0.97073	0.00127255	2.07827	4.23476
TH vs. YH	ENSSSCG00000016887	MSTRG.11581.1	ITGA2	trans	0.979176	0.000645924	1.97459	8.05309
TH vs. YH	ENSSSCG00000016887	MSTRG.28010.25	ITGA2	trans	0.955965	0.00286596	1.97459	7.62908
TH vs. YH	ENSSSCG00000016887	MSTRG.18367.25	ITGA2	trans	0.987358	0.000238731	1.97459	5.39111
TH vs. YH	ENSSSCG00000016887	MSTRG.3211.1	ITGA2	trans	0.927733	0.00764508	1.97459	4.73003
TH vs. YH	ENSSSCG00000016887	MSTRG.27953.1	ITGA2	trans	0.99555	2.96531e-05	1.97459	4.70769
TH vs. YH	ENSSSCG00000016887	MSTRG.26663.1	ITGA2	trans	0.945402	0.00438998	1.97459	4.23476
TH vs. YH	ENSSSCG00000015375	MSTRG.19853.1	ITGB8	trans	0.955574	0.0029166	1.8718	9.59088
TH vs. YH	ENSSSCG00000015375	MSTRG.31327.22	ITGB8	trans	0.961534	0.002191	1.8718	9.01259
TH vs. YH	ENSSSCG00000015375	MSTRG.11581.1	ITGB8	trans	0.944912	0.00446838	1.8718	8.05309
TH vs. YH	ENSSSCG00000015375	MSTRG.28010.25	ITGB8	trans	0.990302	0.000140612	1.8718	7.62908
TH vs. YH	ENSSSCG00000015375	MSTRG.18367.25	ITGB8	trans	0.937398	0.00575576	1.8718	5.39111
TH vs. YH	ENSSSCG00000000293	MSTRG.19853.1	ITGA5	trans	0.906003	0.0128378	1.76974	9.59088
TH vs. YH	ENSSSCG00000000293	MSTRG.31327.22	ITGA5	trans	0.935982	0.0060162	1.76974	9.01259
TH vs. YH	ENSSSCG00000000293	MSTRG.11581.1	ITGA5	trans	0.97652	0.00082046	1.76974	8.05309
TH vs. YH	ENSSSCG00000000293	MSTRG.28010.25	ITGA5	trans	0.97652	0.000820495	1.76974	7.62908
TH vs. YH	ENSSSCG00000000293	MSTRG.18367.25	ITGA5	trans	0.968878	0.00143781	1.76974	5.39111
TH vs. YH	ENSSSCG00000000293	MSTRG.27953.1	ITGA5	trans	0.923811	0.00848591	1.76974	4.70769
TH vs. YH	ENSSSCG00000000293	MSTRG.26663.1	ITGA5	trans	0.963789	0.00194312	1.76974	4.23476
TH vs. YH	ENSSSCG00000032434	MSTRG.11581.1	PLAUR	trans	0.964565	0.00186124	1.66555	8.05309
TH vs. YH	ENSSSCG00000032434	MSTRG.28010.25	PLAUR	trans	0.909813	0.0118338	1.66555	7.62908
TH vs. YH	ENSSSCG00000032434	MSTRG.18367.25	PLAUR	trans	0.976346	0.000832643	1.66555	5.39111
TH vs. YH	ENSSSCG00000032434	MSTRG.3211.1	PLAUR	trans	0.948241	0.00394916	1.66555	4.73003
TH vs. YH	ENSSSCG00000032434	MSTRG.27953.1	PLAUR	trans	0.99785	6.92797e-06	1.66555	4.70769
TH vs. YH	ENSSSCG00000032434	MSTRG.26663.1	PLAUR	trans	0.937874	0.00566964	1.66555	4.23476
TH vs. YH	ENSSSCG00000020785	MSTRG.28268.1	DES	trans	0.95523	0.00296162	1.58118	5.46832
TH vs. YH	ENSSSCG00000020785	MSTRG.30470.1	DES	trans	0.951479	0.00347434	1.58118	5.20498
TH vs. YH	ENSSSCG00000020785	MSTRG.13142.1	DES	trans	0.962578	0.00207444	1.58118	5.04357
TH vs. YH	ENSSSCG00000005096	MSTRG.31327.22	HIF1A	trans	0.907449	0.0124521	1.37153	9.01259
TH vs. YH	ENSSSCG00000005096	MSTRG.11581.1	HIF1A	trans	0.996801	1.53308e-05	1.37153	8.05309
TH vs. YH	ENSSSCG00000005096	MSTRG.28010.25	HIF1A	trans	0.97843	0.000692864	1.37153	7.62908
TH vs. YH	ENSSSCG00000005096	MSTRG.18367.25	HIF1A	trans	0.992932	7.47637e-05	1.37153	5.39111
TH vs. YH	ENSSSCG00000005096	MSTRG.3211.1	HIF1A	trans	0.9373	0.00577361	1.37153	4.73003
TH vs. YH	ENSSSCG00000005096	MSTRG.27953.1	HIF1A	trans	0.960602	0.00229771	1.37153	4.70769
TH vs. YH	ENSSSCG00000005096	MSTRG.26663.1	HIF1A	trans	0.984085	0.000377904	1.37153	4.23476
TH vs. YH	ENSSSCG00000011101	MSTRG.11581.1	ITGB1	trans	0.98957	0.000162624	1.34352	8.05309
TH vs. YH	ENSSSCG00000011101	MSTRG.28010.25	ITGB1	trans	0.94726	0.00409886	1.34352	7.62908
TH vs. YH	ENSSSCG00000011101	MSTRG.18367.25	ITGB1	trans	0.983059	0.000428074	1.34352	5.39111
TH vs. YH	ENSSSCG00000011101	MSTRG.32940.13	ITGB1	trans	0.943668	0.00467063	1.34352	5.06107
TH vs. YH	ENSSSCG00000011101	MSTRG.3211.1	ITGB1	trans	0.955739	0.00289521	1.34352	4.73003
TH vs. YH	ENSSSCG00000011101	MSTRG.27953.1	ITGB1	trans	0.942917	0.00479466	1.34352	4.70769
TH vs. YH	ENSSSCG00000011101	MSTRG.26663.1	ITGB1	trans	0.992672	8.03496e-05	1.34352	4.23476
TH vs. YH	ENSSSCG00000028978	MSTRG.11581.1	CAD	trans	0.993787	5.77748e-05	1.3236	8.05309
TH vs. YH	ENSSSCG00000028978	MSTRG.28010.25	CAD	trans	0.937069	0.00581577	1.3236	7.62908
TH vs. YH	ENSSSCG00000028978	MSTRG.35787.3	CAD	trans	0.964418	0.00187654	1.3236	6.45399
TH vs. YH	ENSSSCG00000028978	MSTRG.18367.25	CAD	trans	0.99412	5.17626e-05	1.3236	5.39111
TH vs. YH	ENSSSCG00000028978	MSTRG.3211.1	CAD	trans	0.975801	0.000871324	1.3236	4.73003
TH vs. YH	ENSSSCG00000028978	MSTRG.27953.1	CAD	trans	0.977096	0.000780865	1.3236	4.70769
TH vs. YH	ENSSSCG00000028978	MSTRG.26663.1	CAD	trans	0.989607	0.000161468	1.3236	4.23476
TH vs. YH	ENSSSCG00000017578	MSTRG.11581.1	ITGA3	trans	0.945956	0.00430227	1.2396	8.05309
TH vs. YH	ENSSSCG00000017578	MSTRG.28010.25	ITGA3	trans	0.954175	0.00310177	1.2396	7.62908
TH vs. YH	ENSSSCG00000017578	MSTRG.18367.25	ITGA3	trans	0.942618	0.00484457	1.2396	5.39111
TH vs. YH	ENSSSCG00000022343	MSTRG.31327.22	ENO1	trans	0.903441	0.0135353	1.23779	9.01259
TH vs. YH	ENSSSCG00000022343	MSTRG.11581.1	ENO1	trans	0.990344	0.000139404	1.23779	8.05309
TH vs. YH	ENSSSCG00000022343	MSTRG.28010.25	ENO1	trans	0.973182	0.00106918	1.23779	7.62908
TH vs. YH	ENSSSCG00000022343	MSTRG.18367.25	ENO1	trans	0.986416	0.000275546	1.23779	5.39111
TH vs. YH	ENSSSCG00000022343	MSTRG.3211.1	ENO1	trans	0.93006	0.00716633	1.23779	4.73003
TH vs. YH	ENSSSCG00000022343	MSTRG.27953.1	ENO1	trans	0.95398	0.003128	1.23779	4.70769
TH vs. YH	ENSSSCG00000022343	MSTRG.26663.1	ENO1	trans	0.9774	0.000760338	1.23779	4.23476
TH vs. YH	ENSSSCG00000027952	MSTRG.23210.1	ADCY5	cis	0.959282	0.00245323	-1.15273	-1.76881
TH vs. YH	ENSSSCG00000014443	MSTRG.32625.6	CAMK2A	trans	0.951744	0.00343671	-1.89802	-4.52075
TH vs. YH	ENSSSCG00000021129	MSTRG.10725.1	PFKM	trans	0.939333	0.005409	-1.94629	-2.51886
TH vs. YH	ENSSSCG00000026079	MSTRG.32625.6	TKTL2	trans	0.925854	0.00804253	-3.78431	-4.52075
