# Supplementary material for: Comprehensive transcriptome analysis reveals MSTRG.19853.1/ssc-miR-361-3p/NPPA axis is related to hypoxic adaptation in Tibetan pigs
Source: BMC Genomics. 2025 Jul 1;26:595. doi: 10.1186/s12864-025-11783-8 (PMC12211723; doi:10.1186/s12864-025-11783-8)
Supplement: Supplementary file 6 — Supplementary Material 6: Table S6. Potential key DE-mRNA, their targeted DE-miRNA/DE-lncRNA related to hypoxic adaption in the Tibetan pigs. [file 12864_2025_11783_MOESM6_ESM.xlsx]

## Sheet: TH VS YH
Table S6. Potential key DE-mRNA, their targeted DE-miRNA / DE-lncRNA related to hypoxic adaption in the Tibetan pigs.
ceRNA1	ceRNA1	ceRNA1_regulated	ceRNA2	overlap_miRNA	pvalue	FDR	coexp_cor	coexp_pvalue
ENSSSCG00000010948	CTSL	up	MSTRG.28010.25	novel_miR_117 novel_miR_123 novel_miR_652 novel_miR_68	1.65165e-06	2.30506e-06	0.922246	1.96222e-05
ENSSSCG00000022343	ENO1	up	MSTRG.28010.25	ssc-miR-4331-3p novel_miR_106 novel_miR_306 novel_miR_396 novel_miR_403 novel_miR_624 novel_miR_694 novel_miR_728	0	0	0.962524	5.46637e-07
ENSSSCG00000011101	ITGB1	up	MSTRG.28010.25	novel_miR_123 novel_miR_540 novel_miR_652	0.000294521	0.000345944	0.939823	5.61494e-06
ENSSSCG00000017578	ITGA3	up	MSTRG.28010.25	ssc-miR-4331-3p novel_miR_180 novel_miR_233 novel_miR_273 novel_miR_326 novel_miR_329 novel_miR_351 novel_miR_355 novel_miR_488 novel_miR_518 novel_miR_546 novel_miR_646 novel_miR_710 novel_miR_760 novel_miR_87	8.44319e-08	1.29955e-07	0.944265	3.8557e-06
ENSSSCG00000022343	ENO1	up	MSTRG.31327.22	ssc-miR-4331-3p novel_miR_106 novel_miR_306 novel_miR_396 novel_miR_403 novel_miR_624 novel_miR_694 novel_miR_728	0	0	0.92205	1.98632e-05
ENSSSCG00000017578	ITGA3	up	MSTRG.31327.22	ssc-miR-4331-3p novel_miR_11 novel_miR_180 novel_miR_233 novel_miR_273 novel_miR_326 novel_miR_329 novel_miR_488 novel_miR_518 novel_miR_546 novel_miR_646	3.525e-06	4.79575e-06	0.910055	3.98012e-05
ENSSSCG00000022343	ENO1	up	MSTRG.18367.25	ssc-miR-4331-3p novel_miR_306 novel_miR_396 novel_miR_728	0	0	0.96886	2.18875e-07
ENSSSCG00000022343	ENO1	up	MSTRG.11581.1	ssc-miR-4331-3p novel_miR_106 novel_miR_306 novel_miR_396 novel_miR_403 novel_miR_624 novel_miR_728	0	0	0.959725	7.79959e-07
ENSSSCG00000022343	ENO1	up	MSTRG.26663.1	novel_miR_306 novel_miR_396 novel_miR_728	4.99822e-13	1.1315e-12	0.930283	1.15289e-05
ENSSSCG00000011412	CACNA2D2	up	MSTRG.19853.1	ssc-miR-671-5p	0.00224338	0.00248348	0.947379	2.90783e-06
ENSSSCG00000004049	ACAT2	up	MSTRG.28010.25	novel_miR_180 novel_miR_218 novel_miR_233 novel_miR_273 novel_miR_326 novel_miR_329 novel_miR_488 novel_miR_518 novel_miR_546 novel_miR_646	1.01948e-10	1.94174e-10	0.911517	3.67627e-05
ENSSSCG00000004049	ACAT2	up	MSTRG.27953.1	novel_miR_11 novel_miR_147 novel_miR_180 novel_miR_208 novel_miR_218 novel_miR_233 novel_miR_273 novel_miR_326 novel_miR_329 novel_miR_488 novel_miR_518 novel_miR_546 novel_miR_646	0	0	0.922641	1.91416e-05
ENSSSCG00000004049	ACAT2	up	MSTRG.26663.1	novel_miR_11 novel_miR_172 novel_miR_180 novel_miR_233 novel_miR_273 novel_miR_518 novel_miR_646 novel_miR_670 novel_miR_731	1.62703e-11	3.28468e-11	0.937847	0.0000065768868324767
ENSSSCG00000003431	NPPA	up	MSTRG.19853.1	ssc-miR-361-3p	0	0	0.949536	7.76897e-06
ENSSSCG00000003431	NPPA	up	MSTRG.89574.14	novel_miR_410	0	0	0.971934	1.69318e-05
